# Supplementary material for: Evaluating the lettuce metatranscriptome with MinION sequencing for future spaceflight food production applications
Source: NPJ Microgravity. 2021 Jun 17;7:22. doi: 10.1038/s41526-021-00151-x (PMC8211661; doi:10.1038/s41526-021-00151-x)
Supplement: Supplementary file 2 — Supplementary Data 1 [file 41526_2021_151_MOESM2_ESM.xlsx]

## Sheet: bacteria.KEGGmap.all
ko	uniprot_ID	L93_count.x	L96_count.x	L101_count.x	KO_ID.L93	KO_ID.L96	KO_ID.L101	Protein.names.L93	Gene.names.L93	Organism.L93	Length.L93	Protein.names.L96	Gene.names.L96	Organism.L96	Length.L96	Protein.names.L101	Gene.names.L101	Organism.L101	Length.L101	level_1	level_2	level_3	level_4
	3HBH_KLEOX	0	0	0	NA	NA	NA	NA	NA	NA	NA	NA	NA	NA	NA	3-hydroxybenzoate 6-hydroxylase (EC 1.14.13.24)	mhbM	Klebsiella oxytoca	397	NA	NA	NA	NA
	CRTX_PANAN	0	0	0	NA	NA	NA	NA	NA	NA	NA	NA	NA	NA	NA	Zeaxanthin glucosyltransferase (EC 2.4.1.276)	crtX ugt101	Pantoea ananas (Erwinia uredovora)	431	NA	NA	NA	NA
	CS12A_FRATN	0	0	0	NA	NA	NA	NA	NA	NA	NA	NA	NA	NA	NA	CRISPR-associated endonuclease Cas12a (EC 3.1.21.1) (EC 4.6.1.22) (CRISPR-associated endonuclease Cpf1) (FnCas12a) (FnCpf1)	cas12a cpf1 FTN_1397	Francisella tularensis subsp. novicida (strain U112)	1300	NA	NA	NA	NA
	CSCR_ECOLX	1.07655	0	0	NA	NA	NA	Sucrose operon repressor (Csc operon regulatory protein)	cscR	Escherichia coli	331	NA	NA	NA	NA	NA	NA	NA	NA	NA	NA	NA	NA
	LYTN_STAA8	1.07655	0	0	NA	NA	NA	Probable cell wall hydrolase LytN (EC 3.-.-.-)	lytN SAOUHSC_01219	Staphylococcus aureus (strain NCTC 8325)	383	NA	NA	NA	NA	NA	NA	NA	NA	NA	NA	NA	NA
	CSM5_ENTI1	1.07655	0	0	NA	NA	NA	CRISPR system Cms protein Csm5 (CRISPR type III A-associated protein Csm5)	csm5 HMPREF9088_1943	Enterococcus italicus (strain DSM 15952 / LMG 22039 / TP 1.5)	349	NA	NA	NA	NA	NA	NA	NA	NA	NA	NA	NA	NA
	4FTAS_STRCT	0	0	0	NA	NA	NA	NA	NA	NA	NA	NA	NA	NA	NA	Fluorothreonine transaldolase (EC 2.2.1.8) (4-fluorothreonine transaldolase) (4-FTase)		Streptomyces cattleya	634	NA	NA	NA	NA
	Y1865_LACPL	0	0	0	NA	NA	NA	NA	NA	NA	NA	NA	NA	NA	NA	UPF0346 protein lp_1865	lp_1865	Lactobacillus plantarum (strain ATCC BAA-793 / NCIMB 8826 / WCFS1)	73	NA	NA	NA	NA
	5S_PROFR	0	0	0	NA	NA	NA	NA	NA	NA	NA	NA	NA	NA	NA	Methylmalonyl-CoA carboxyltransferase 5S subunit (EC 2.1.3.1) (Transcarboxylase 5S subunit)		Propionibacterium freudenreichii subsp. shermanii	505	NA	NA	NA	NA
	Y1917_AQUAE	1.07655	0	0	NA	NA	NA	Uncharacterized protein aq_1917	aq_1917	Aquifex aeolicus (strain VF5)	345	NA	NA	NA	NA	NA	NA	NA	NA	NA	NA	NA	NA
	CTPD_MYCBO	0	0	0	NA	NA	NA	NA	NA	NA	NA	NA	NA	NA	NA	Probable cobalt/nickel-exporting P-type ATPase (EC 7.2.2.-) (Cation-transporting P-type ATPase CtpD)	ctpD BQ2027_MB1504	Mycobacterium bovis (strain ATCC BAA-935 / AF2122/97)	657	NA	NA	NA	NA
	A85A_MYCGO	0	0	0	NA	NA	NA	NA	NA	NA	NA	NA	NA	NA	NA	Diacylglycerol acyltransferase/mycolyltransferase Ag85A (DGAT) (EC 2.3.1.122) (EC 2.3.1.20) (Acyl-CoA:diacylglycerol acyltransferase) (Antigen 85 complex A) (85A) (Ag85A) (Fibronectin-binding protein A) (Fbps A)	fbpA	Mycobacterium gordonae	339	NA	NA	NA	NA
	GLN1B_RHOCA	0	0	0	NA	NA	NA	NA	NA	NA	NA	NA	NA	NA	NA	Glutamine synthetase (GS) (EC 6.3.1.2) (Glutamate--ammonia ligase) (Glutamine synthetase I beta) (GSI beta) (Fragment)	glnA	Rhodobacter capsulatus (Rhodopseudomonas capsulata)	438	NA	NA	NA	NA
	CYAA_DICCH	0	0	0	NA	NA	NA	NA	NA	NA	NA	NA	NA	NA	NA	Adenylate cyclase (EC 4.6.1.1) (ATP pyrophosphate-lyase) (Adenylyl cyclase)	cya	Dickeya chrysanthemi (Pectobacterium chrysanthemi) (Erwinia chrysanthemi)	851	NA	NA	NA	NA
	AAXA_CHLPN	0	0	0	NA	NA	NA	NA	NA	NA	NA	NA	NA	NA	NA	Porin AaxA (Outer membrane protein AaxA)	aaxA CPn_1033 CP_0819 CPj1033 CpB1073	Chlamydia pneumoniae (Chlamydophila pneumoniae)	438	NA	NA	NA	NA
	ABIG1_LACLC	1.07655	0	0	NA	NA	NA	Abortive phage resistance protein AbiGi	abiGI	Lactococcus lactis subsp. cremoris (Streptococcus cremoris)	249	NA	NA	NA	NA	NA	NA	NA	NA	NA	NA	NA	NA
	CYB6_DESSP	1189.59	0	0	NA	NA	NA	Cytochrome b6	petB	Desmonostoc sp. (strain PCC 7906) (Nostoc sp. (strain PCC 7906))	215	NA	NA	NA	NA	NA	NA	NA	NA	NA	NA	NA	NA
	CYB6_MASLA	0	0	270.331	NA	NA	NA	NA	NA	NA	NA	NA	NA	NA	NA	Cytochrome b6	petB	Mastigocladus laminosus (Fischerella sp.)	215	NA	NA	NA	NA
	CYB6_PROHO	1284.32	0	287.226	NA	NA	NA	Cytochrome b6	petB	Prochlorothrix hollandica	222	NA	NA	NA	NA	Cytochrome b6	petB	Prochlorothrix hollandica	222	NA	NA	NA	NA
	Y2197_MYCTO	0	0	0	NA	NA	NA	NA	NA	NA	NA	NA	NA	NA	NA	Uncharacterized protein MT2253	MT2253	Mycobacterium tuberculosis (strain CDC 1551 / Oshkosh)	214	NA	NA	NA	NA
	CYB6_SYNEL	1284.32	0	297.786	NA	NA	NA	Cytochrome b6	petB	Synechococcus elongatus	215	NA	NA	NA	NA	Cytochrome b6	petB	Synechococcus elongatus	215	NA	NA	NA	NA
	Y2304_BURP1	1.07655	0	0	NA	NA	NA	Probable metallo-hydrolase BURPS1710b_2304 (EC 3.-.-.-)	BURPS1710b_2304	Burkholderia pseudomallei (strain 1710b)	294	NA	NA	NA	NA	NA	NA	NA	NA	NA	NA	NA	NA
	Y2306_MYCTO	0	0	0	NA	NA	NA	NA	NA	NA	NA	NA	NA	NA	NA	Uncharacterized protein MT2363	MT2363	Mycobacterium tuberculosis (strain CDC 1551 / Oshkosh)	208	NA	NA	NA	NA
	Y2337_NATTJ	0	0	0	NA	NA	NA	NA	NA	NA	NA	NA	NA	NA	NA	UPF0173 metal-dependent hydrolase Nther_2337	Nther_2337	Natranaerobius thermophilus (strain ATCC BAA-1301 / DSM 18059 / JW/NM-WN-LF)	222	NA	NA	NA	NA
	CYC2_AGRTC	0	0	0	NA	NA	NA	NA	NA	NA	NA	NA	NA	NA	NA	Cytochrome c2		Agrobacterium tumefaciens (strain II Chrys)	111	NA	NA	NA	NA
	CYC2_RHOAC	0	0	0	NA	NA	NA	NA	NA	NA	NA	NA	NA	NA	NA	Cytochrome c2		Rhodoblastus acidophilus (Rhodopseudomonas acidophila)	107	NA	NA	NA	NA
	CYC21_RHOCE	1.07655	0	0	NA	NA	NA	Cytochrome c2 iso-1 (Cytochrome c552)		Rhodospirillum centenum (Rhodocista centenaria)	120	NA	NA	NA	NA	NA	NA	NA	NA	NA	NA	NA	NA
	ACDA2_METTE	1.07655	0	0	NA	NA	NA	Acetyl-CoA decarbonylase/synthase complex subunit alpha 2 (ACDS complex subunit alpha 2) (EC 1.2.7.4) (ACDS complex carbon monoxide dehydrogenase subunit alpha 2) (ACDS CODH subunit alpha 2)	cdhA2	Methanosarcina thermophila	803	NA	NA	NA	NA	NA	NA	NA	NA	NA	NA	NA	NA
	CYC32_DESNO	1.07655	0	0	NA	NA	NA	Cytochrome c3, 26 kDa		Desulfomicrobium norvegicum (strain DSM 1741 / NCIMB 8310) (Desulfovibrio baculatus (strain Norway 4)) (Desulfovibrio desulfuricans (strain Norway 4))	111	NA	NA	NA	NA	NA	NA	NA	NA	NA	NA	NA	NA
	CYC3B_DESAF	0	0	0	NA	NA	NA	NA	NA	NA	NA	NA	NA	NA	NA	Basic cytochrome c3		Desulfocurvibacter africanus (Desulfovibrio africanus)	140	NA	NA	NA	NA
	GLPD_PSETO	1.07655	0	0	NA	NA	NA	Glycerol-3-phosphate dehydrogenase (EC 1.1.5.3)	glpD	Pseudomonas tolaasii	513	NA	NA	NA	NA	NA	NA	NA	NA	NA	NA	NA	NA
	Y256_MYCPN	1.07655	0	0	NA	NA	NA	Uncharacterized protein MG117 homolog	MPN_256 A65_orf223 MP577	Mycoplasma pneumoniae (strain ATCC 29342 / M129)	223	NA	NA	NA	NA	NA	NA	NA	NA	NA	NA	NA	NA
	MERD_SHIFL	1.07655	0	0	NA	NA	NA	HTH-type transcriptional regulator MerD (Mercuric resistance protein MerD)	merD	Shigella flexneri	120	NA	NA	NA	NA	NA	NA	NA	NA	NA	NA	NA	NA
	MESE_LEUME	1.07655	0	0	NA	NA	NA	Mesentericin Y105 secretion protein MesE	mesE	Leuconostoc mesenteroides	457	NA	NA	NA	NA	NA	NA	NA	NA	NA	NA	NA	NA
	GLPK_THEBO	1.07655	0	0	NA	NA	NA	Glycerol kinase (EC 2.7.1.30) (ATP:glycerol 3-phosphotransferase) (Glycerokinase) (GK)	glpK	Thermus brockianus	495	NA	NA	NA	NA	NA	NA	NA	NA	NA	NA	NA	NA
	METE_LACLA	2.1531	0	0	NA	NA	NA	5-methyltetrahydropteroyltriglutamate--homocysteine methyltransferase (EC 2.1.1.14) (Cobalamin-independent methionine synthase) (Methionine synthase, vitamin-B12 independent isozyme)	metE LL1255 L0100	Lactococcus lactis subsp. lactis (strain IL1403) (Streptococcus lactis)	759	NA	NA	NA	NA	NA	NA	NA	NA	NA	NA	NA	NA
	PETD_DESSP	2147.72	0	596.628	NA	NA	NA	Cytochrome b6-f complex subunit 4 (17 kDa polypeptide)	petD	Desmonostoc sp. (strain PCC 7906) (Nostoc sp. (strain PCC 7906))	160	NA	NA	NA	NA	Cytochrome b6-f complex subunit 4 (17 kDa polypeptide)	petD	Desmonostoc sp. (strain PCC 7906) (Nostoc sp. (strain PCC 7906))	160	NA	NA	NA	NA
	PETD_MASLA	2228.46	0	624.084	NA	NA	NA	Cytochrome b6-f complex subunit 4 (17 kDa polypeptide) (Cytochrome b6-f complex subunit IV)	petD	Mastigocladus laminosus (Fischerella sp.)	160	NA	NA	NA	NA	Cytochrome b6-f complex subunit 4 (17 kDa polypeptide) (Cytochrome b6-f complex subunit IV)	petD	Mastigocladus laminosus (Fischerella sp.)	160	NA	NA	NA	NA
	METE_MYCBO	0	0	1.05598	NA	NA	NA	NA	NA	NA	NA	NA	NA	NA	NA	5-methyltetrahydropteroyltriglutamate--homocysteine methyltransferase (EC 2.1.1.14) (Cobalamin-independent methionine synthase) (Methionine synthase, vitamin-B12 independent isozyme)	metE BQ2027_MB1164C	Mycobacterium bovis (strain ATCC BAA-935 / AF2122/97)	759	NA	NA	NA	NA
	DSDX_ECO57	0	0	0	NA	NA	NA	NA	NA	NA	NA	NA	NA	NA	NA	Putative D-serine transporter DsdX-like protein	dsdX Z3627 ECs3244.1	Escherichia coli O157:H7	72	NA	NA	NA	NA
	Y2872_THEFY	1.07655	0	0	NA	NA	NA	UPF0678 fatty acid-binding protein-like protein Tfu_2872	Tfu_2872	Thermobifida fusca (strain YX)	179	NA	NA	NA	NA	NA	NA	NA	NA	NA	NA	NA	NA
	PETD_SYNEL	2063.74	0	576.565	NA	NA	NA	Cytochrome b6-f complex subunit 4 (17 kDa polypeptide)	petD	Synechococcus elongatus	161	NA	NA	NA	NA	Cytochrome b6-f complex subunit 4 (17 kDa polypeptide)	petD	Synechococcus elongatus	161	NA	NA	NA	NA
	Y2900_MYCTO	1.07655	0	0	NA	NA	NA	Uncharacterized oxidoreductase MT2968 (EC 1.-.-.-)	MT2968	Mycobacterium tuberculosis (strain CDC 1551 / Oshkosh)	779	NA	NA	NA	NA	Uncharacterized oxidoreductase MT2968 (EC 1.-.-.-)	MT2968	Mycobacterium tuberculosis (strain CDC 1551 / Oshkosh)	779	NA	NA	NA	NA
	ACSA2_KOMHA	1.07655	0	0	NA	NA	NA	Cellulose synthase 2 [Includes: Cellulose synthase catalytic subunit [UDP-forming] (EC 2.4.1.12); Cyclic di-GMP-binding domain (Cellulose synthase 2 regulatory domain)]	acsAII	Komagataeibacter hansenii (Gluconacetobacter hansenii)	1596	NA	NA	NA	NA	NA	NA	NA	NA	NA	NA	NA	NA
	Y2977_LEPIN	0	0	0	NA	NA	NA	NA	NA	NA	NA	NA	NA	NA	NA	Uncharacterized RNA methyltransferase LA_2977 (EC 2.1.1.-)	LA_2977	Leptospira interrogans serogroup Icterohaemorrhagiae serovar Lai (strain 56601)	454	NA	NA	NA	NA
	ACSF_RUBGE	0	0	0	NA	NA	NA	NA	NA	NA	NA	NA	NA	NA	NA	Aerobic magnesium-protoporphyrin IX monomethyl ester [oxidative] cyclase (Aerobic Mg-protoporphyrin IX monomethyl ester oxidative cyclase) (EC 1.14.13.81)	acsF	Rubrivivax gelatinosus (Rhodocyclus gelatinosus) (Rhodopseudomonas gelatinosa)	358	NA	NA	NA	NA
	PFKA_AMYME	0	0	0	NA	NA	NA	NA	NA	NA	NA	NA	NA	NA	NA	ATP-dependent 6-phosphofructokinase (ATP-PFK) (Phosphofructokinase) (EC 2.7.1.11) (Phosphohexokinase)	pfkA pfk	Amycolatopsis methanolica	459	NA	NA	NA	NA
	GLYE_STRPN	0	0	0	NA	NA	NA	NA	NA	NA	NA	NA	NA	NA	NA	Glycosyltransferase GlyE (PsrP glycosyltransferase GlyE)	glyE SP_1766	Streptococcus pneumoniae serotype 4 (strain ATCC BAA-334 / TIGR4)	406	NA	NA	NA	NA
	CYSZ_MANHA	0	0	0	NA	NA	NA	NA	NA	NA	NA	NA	NA	NA	NA	Sulfate transporter CysZ (Fragment)	cysZ	Mannheimia haemolytica (Pasteurella haemolytica)	86	NA	NA	NA	NA
	METK_STRST	0	0	2.11196	NA	NA	NA	NA	NA	NA	NA	NA	NA	NA	NA	S-adenosylmethionine synthase (AdoMet synthase) (EC 2.5.1.6) (MAT) (Methionine adenosyltransferase)	metK	Streptomyces spectabilis	411	NA	NA	NA	NA
	Y3201_BURP0	0	0	0	NA	NA	NA	NA	NA	NA	NA	NA	NA	NA	NA	Uncharacterized MFS-type transporter BURPS1106A_3201	BURPS1106A_3201	Burkholderia pseudomallei (strain 1106a)	407	NA	NA	NA	NA
	Y3279_BACCN	0	0	0	NA	NA	NA	NA	NA	NA	NA	NA	NA	NA	NA	UPF0756 membrane protein Bcer98_3279	Bcer98_3279	Bacillus cytotoxicus (strain DSM 22905 / CIP 110041 / 391-98 / NVH 391-98)	153	NA	NA	NA	NA
	Y374_LYSSC	0	0	0	NA	NA	NA	NA	NA	NA	NA	NA	NA	NA	NA	UPF0754 membrane protein Bsph_0374	Bsph_0374	Lysinibacillus sphaericus (strain C3-41)	380	NA	NA	NA	NA
	MHPB_RHORH	1.07655	0	0	NA	NA	NA	2,3-dihydroxyphenylpropionate/2,3-dihydroxicinnamic acid 1,2-dioxygenase (EC 1.13.11.16) (3-carboxyethylcatechol 2,3-dioxygenase)	mhpB bphC3	Rhodococcus rhodochrous	316	NA	NA	NA	NA	NA	NA	NA	NA	NA	NA	NA	NA
	GREA_BORBU	0	0	0	NA	NA	NA	NA	NA	NA	NA	NA	NA	NA	NA	Transcription elongation factor GreA (Transcript cleavage factor GreA)	greA BB_0132	Borrelia burgdorferi (strain ATCC 35210 / B31 / CIP 102532 / DSM 4680)	901	NA	NA	NA	NA
	AFSA_STRGR	0	0	0	NA	NA	NA	NA	NA	NA	NA	NA	NA	NA	NA	Probable A-factor biosynthesis enzyme	afsA	Streptomyces griseus	301	NA	NA	NA	NA
	AFTA_MYCBO	1.07655	0	0	NA	NA	NA	Galactan 5-O-arabinofuranosyltransferase (EC 2.4.2.46) (Arabinofuranosyltransferase AftA)	aftA BQ2027_MB3821	Mycobacterium bovis (strain ATCC BAA-935 / AF2122/97)	643	NA	NA	NA	NA	NA	NA	NA	NA	NA	NA	NA	NA
	AGAB_VIBS7	0	0	0	NA	NA	NA	NA	NA	NA	NA	NA	NA	NA	NA	Beta-agarase B (EC 3.2.1.81)	agaB	Vibrio sp. (strain JT0107)	955	NA	NA	NA	NA
	AGAR_PSEAF	0	0	0	NA	NA	NA	NA	NA	NA	NA	NA	NA	NA	NA	Beta-agarase (EC 3.2.1.81)	agrA	Pseudoalteromonas atlantica (Alteromonas atlantica)	505	NA	NA	NA	NA
	AGB34_AGAAL	0	0	0	NA	NA	NA	NA	NA	NA	NA	NA	NA	NA	NA	Beta-agarase AgaB34 (EC 3.2.1.81)	agaB34	Agarivorans albus	453	NA	NA	NA	NA
	AGGC_ECOLX	0	0	0	NA	NA	NA	NA	NA	NA	NA	NA	NA	NA	NA	Outer membrane usher protein AggC	aggC	Escherichia coli	842	NA	NA	NA	NA
	AGL7_HALVD	0	0	0	NA	NA	NA	NA	NA	NA	NA	NA	NA	NA	NA	Low-salt glycan biosynthesis sulfotransferase Agl7 (EC 2.8.2.-)	agl7 HVO_2046 C498_05521	Haloferax volcanii (strain ATCC 29605 / DSM 3757 / JCM 8879 / NBRC 14742 / NCIMB 2012 / VKM B-1768 / DS2) (Halobacterium volcanii)	405	NA	NA	NA	NA
	AGLA_THENE	0	0	0	NA	NA	NA	NA	NA	NA	NA	NA	NA	NA	NA	Alpha-glucosidase (EC 3.2.1.20) (Maltase)	aglA	Thermotoga neapolitana	480	NA	NA	NA	NA
	AGLB_KLEPN	1.07655	0	0	NA	NA	NA	6-phospho-alpha-glucosidase (EC 3.2.1.122)	aglB	Klebsiella pneumoniae	440	NA	NA	NA	NA	NA	NA	NA	NA	NA	NA	NA	NA
	AGLUS_ARCFU	2.1531	0	0	NA	NA	NA	Archaeal glutamate synthase [NADPH] (EC 1.4.1.13) (Archaeal NADPH-GOGAT)	gltB AF_0953	Archaeoglobus fulgidus (strain ATCC 49558 / VC-16 / DSM 4304 / JCM 9628 / NBRC 100126)	511	NA	NA	NA	NA	Archaeal glutamate synthase [NADPH] (EC 1.4.1.13) (Archaeal NADPH-GOGAT)	gltB AF_0953	Archaeoglobus fulgidus (strain ATCC 49558 / VC-16 / DSM 4304 / JCM 9628 / NBRC 100126)	511	NA	NA	NA	NA
	AGLZ_MYXXD	1.07655	0	0	NA	NA	NA	Adventurous-gliding motility protein Z	aglZ MXAN_2991	Myxococcus xanthus (strain DK 1622)	1395	NA	NA	NA	NA	NA	NA	NA	NA	NA	NA	NA	NA
	AGMR_PSEAE	1.07655	0	0	NA	NA	NA	Glycerol metabolism activator (Protein AgmR)	agmR glpR PA1978	Pseudomonas aeruginosa (strain ATCC 15692 / DSM 22644 / CIP 104116 / JCM 14847 / LMG 12228 / 1C / PRS 101 / PAO1)	221	NA	NA	NA	NA	NA	NA	NA	NA	NA	NA	NA	NA
	DAPF_MYCA9	0	0	0	NA	NA	NA	NA	NA	NA	NA	NA	NA	NA	NA	Diaminopimelate epimerase (DAP epimerase) (EC 5.1.1.7) (PLP-independent amino acid racemase)	dapF MAB_3043c	Mycobacteroides abscessus (strain ATCC 19977 / DSM 44196 / CIP 104536 / JCM 13569 / NCTC 13031 / TMC 1543) (Mycobacterium abscessus)	295	NA	NA	NA	NA
	AK_BACSG	0	0	0	NA	NA	NA	NA	NA	NA	NA	NA	NA	NA	NA	Aspartokinase (EC 2.7.2.4) (Aspartate kinase)	lysC	Bacillus sp. (strain MGA3)	411	NA	NA	NA	NA
	DCDA_BACMT	1.07655	0	0	NA	NA	NA	Diaminopimelate decarboxylase (DAP decarboxylase) (DAPDC) (EC 4.1.1.20)	lysA	Bacillus methanolicus	432	NA	NA	NA	NA	Diaminopimelate decarboxylase (DAP decarboxylase) (DAPDC) (EC 4.1.1.20)	lysA	Bacillus methanolicus	432	NA	NA	NA	NA
	GST_LACPN	0	0	0	NA	NA	NA	NA	NA	NA	NA	NA	NA	NA	NA	Glutathione S-transferase (EC 2.5.1.18) (Fragment)		Lactobacillus plantarum	50	NA	NA	NA	NA
	ALAE_SALAR	0	0	0	NA	NA	NA	NA	NA	NA	NA	NA	NA	NA	NA	L-alanine exporter AlaE	alaE SARI_00171	Salmonella arizonae (strain ATCC BAA-731 / CDC346-86 / RSK2980)	149	NA	NA	NA	NA
	ALBD_BACIU	1.07655	0	0	NA	NA	NA	Antilisterial bacteriocin subtilosin biosynthesis protein AlbD	albD	Bacillus subtilis	436	NA	NA	NA	NA	NA	NA	NA	NA	NA	NA	NA	NA
	ALCA_BORBR	0	0	0	NA	NA	NA	NA	NA	NA	NA	NA	NA	NA	NA	Alcaligin biosynthesis enzyme (EC 1.-.-.-)	alcA BB3893	Bordetella bronchiseptica (strain ATCC BAA-588 / NCTC 13252 / RB50) (Alcaligenes bronchisepticus)	461	NA	NA	NA	NA
	DCHS_MORMO	0	0	0	NA	NA	NA	NA	NA	NA	NA	NA	NA	NA	NA	Histidine decarboxylase (HDC) (EC 4.1.1.22)	hdc	Morganella morganii (Proteus morganii)	378	NA	NA	NA	NA
	MINC_NEIGO	0	0	0	NA	NA	NA	NA	NA	NA	NA	NA	NA	NA	NA	Probable septum site-determining protein MinC	minC	Neisseria gonorrhoeae	237	NA	NA	NA	NA
	DCTS_RHOCA	0	0	0	NA	NA	NA	NA	NA	NA	NA	NA	NA	NA	NA	C4-dicarboxylate transport sensor protein DctS (EC 2.7.13.3)	dctS	Rhodobacter capsulatus (Rhodopseudomonas capsulata)	657	NA	NA	NA	NA
	ALPH_SYNE7	0	0	0	NA	NA	NA	NA	NA	NA	NA	NA	NA	NA	NA	Alkaline phosphatase PhoV (APase PhoV) (EC 3.1.3.1)	phoV	Synechococcus elongatus (strain PCC 7942 / FACHB-805) (Anacystis nidulans R2)	550	NA	NA	NA	NA
	DDDQ_RUEPO	1.07655	0	0	NA	NA	NA	Dimethlysulfonioproprionate lyase DddQ (DMSP lyase) (EC 4.4.1.3)	dddQ SPO1596	Ruegeria pomeroyi (strain ATCC 700808 / DSM 15171 / DSS-3) (Silicibacter pomeroyi)	201	NA	NA	NA	NA	NA	NA	NA	NA	NA	NA	NA	NA
	PMP14_CHLPN	0	0	0	NA	NA	NA	NA	NA	NA	NA	NA	NA	NA	NA	Probable outer membrane protein pmp14 (Polymorphic membrane protein 14)	pmp14 CPn_0454 CP_0298 CpB0471	Chlamydia pneumoniae (Chlamydophila pneumoniae)	978	NA	NA	NA	NA
	PMP21_CHLPN	1.07655	0	1.05598	NA	NA	NA	Probable outer membrane protein pmp21 (Polymorphic membrane protein 21)	pmp21 CPn_0963 CP_0897 CpB1000	Chlamydia pneumoniae (Chlamydophila pneumoniae)	1609	NA	NA	NA	NA	Probable outer membrane protein pmp21 (Polymorphic membrane protein 21)	pmp21 CPn_0963 CP_0897 CpB1000	Chlamydia pneumoniae (Chlamydophila pneumoniae)	1609	NA	NA	NA	NA
	AMIB_PSEAE	0	0	0	NA	NA	NA	NA	NA	NA	NA	NA	NA	NA	NA	ATP-dependent protease ATP-binding subunit-like protein AmiB	amiB PA3365	Pseudomonas aeruginosa (strain ATCC 15692 / DSM 22644 / CIP 104116 / JCM 14847 / LMG 12228 / 1C / PRS 101 / PAO1)	371	NA	NA	NA	NA
	GUN1_BACIU	0	0	0	NA	NA	NA	NA	NA	NA	NA	NA	NA	NA	NA	Endoglucanase (EC 3.2.1.4) (Cellulase) (Endo-1,4-beta-glucanase)	bglC gld	Bacillus subtilis	499	NA	NA	NA	NA
	GUNA_BACPU	1.07655	0	0	NA	NA	NA	Endoglucanase A (EC 3.2.1.4) (Endo-1,4-beta-glucanase A)	eglA	Bacillus pumilus (Bacillus mesentericus)	659	NA	NA	NA	NA	NA	NA	NA	NA	NA	NA	NA	NA
	GUNA_KOMHA	0	0	0	NA	NA	NA	NA	NA	NA	NA	NA	NA	NA	NA	Probable endoglucanase (EC 3.2.1.4) (Cellulase) (Endo-1,4-beta-glucanase)	cmcAX	Komagataeibacter hansenii (Gluconacetobacter hansenii)	342	NA	NA	NA	NA
	GUNB_HUNT2	1.07655	0	0	NA	NA	NA	Endoglucanase B (EC 3.2.1.4) (Cellulase B) (Endo-1,4-beta-glucanase B) (EgB)	celB Cthe_0536	Hungateiclostridium thermocellum (strain ATCC 27405 / DSM 1237 / JCM 9322 / NBRC 103400 / NCIMB 10682 / NRRL B-4536 / VPI 7372) (Clostridium thermocellum)	563	NA	NA	NA	NA	NA	NA	NA	NA	NA	NA	NA	NA
	MMPLA_MYCLE	1.07655	0	0	NA	NA	NA	Probable transport protein MmpL10	mmpL10 tp1 ML1231 B1170_C1_181	Mycobacterium leprae (strain TN)	1008	NA	NA	NA	NA	NA	NA	NA	NA	NA	NA	NA	NA
	GVPC_DOLFA	0	0	0	NA	NA	NA	NA	NA	NA	NA	NA	NA	NA	NA	Gas vesicle protein C	gvpC	Dolichospermum flosaquae (Anabaena flos-aquae)	193	NA	NA	NA	NA
	GVPK_DOLFA	0	0	0	NA	NA	NA	NA	NA	NA	NA	NA	NA	NA	NA	Protein GvpK	gvpK	Dolichospermum flosaquae (Anabaena flos-aquae)	155	NA	NA	NA	NA
	DDMB_STEMA	0	0	0	NA	NA	NA	NA	NA	NA	NA	NA	NA	NA	NA	Dicamba O-demethylase, ferredoxin component	ddmB	Stenotrophomonas maltophilia (Pseudomonas maltophilia) (Xanthomonas maltophilia)	105	NA	NA	NA	NA
	DDRD_DEIRA	1.07655	0	0	NA	NA	NA	DNA damage response protein D	ddrD DR_0326	Deinococcus radiodurans (strain ATCC 13939 / DSM 20539 / JCM 16871 / LMG 4051 / NBRC 15346 / NCIMB 9279 / R1 / VKM B-1422)	198	NA	NA	NA	NA	NA	NA	NA	NA	NA	NA	NA	NA
	AMPN_LACDL	0	0	0	NA	NA	NA	NA	NA	NA	NA	NA	NA	NA	NA	Aminopeptidase N (EC 3.4.11.2) (Alanine aminopeptidase) (Lysyl aminopeptidase) (Lys-AP)	pepN	Lactobacillus delbrueckii subsp. lactis	843	NA	NA	NA	NA
	AMSA_ERWAM	0	0	0	NA	NA	NA	NA	NA	NA	NA	NA	NA	NA	NA	Putative tyrosine-protein kinase AmsA (EC 2.7.10.-) (Amylovoran biosynthesis membrane-associated protein AmsA)	amsA	Erwinia amylovora (Fire blight bacteria)	726	NA	NA	NA	NA
	AMSJ_ERWAM	0	0	0	NA	NA	NA	NA	NA	NA	NA	NA	NA	NA	NA	Amylovoran biosynthesis protein AmsJ (EC 2.-.-.-)	amsJ	Erwinia amylovora (Fire blight bacteria)	415	NA	NA	NA	NA
	AMY_STRLI	1.07655	0	0	NA	NA	NA	Alpha-amylase (EC 3.2.1.1) (1,4-alpha-D-glucan glucanohydrolase)	amy	Streptomyces lividans	919	NA	NA	NA	NA	NA	NA	NA	NA	NA	NA	NA	NA
	AMYM_BACLI	0	0	0	NA	NA	NA	NA	NA	NA	NA	NA	NA	NA	NA	Maltogenic alpha-amylase (EC 3.2.1.133) (Glucan 1,4-alpha-maltohydrolase)	blmA	Bacillus licheniformis	578	NA	NA	NA	NA
	ANFD_RHOCA	0	0	0	NA	NA	NA	NA	NA	NA	NA	NA	NA	NA	NA	Nitrogenase iron-iron protein alpha chain (EC 1.18.6.1) (Dinitrogenase 3 subunit alpha) (Nitrogenase component I)	anfD	Rhodobacter capsulatus (Rhodopseudomonas capsulata)	526	NA	NA	NA	NA
	APEB_MYCBO	1.07655	0	0	NA	NA	NA	Probable M18 family aminopeptidase 2 (EC 3.4.11.-)	apeB pepC BQ2027_MB0823	Mycobacterium bovis (strain ATCC BAA-935 / AF2122/97)	433	NA	NA	NA	NA	NA	NA	NA	NA	NA	NA	NA	NA
	DEVT_MYXXD	0	0	0	NA	NA	NA	NA	NA	NA	NA	NA	NA	NA	NA	CRISPR-associated protein Cas8a1/Csx13 (CRISPR-associated protein Cas8a1/Csx13, Myxan subtype) (Fruiting body developmental protein T)	devT cas8a1 MXAN_7263	Myxococcus xanthus (strain DK 1622)	570	NA	NA	NA	NA
	DHA_GEOSE	0	0	0	NA	NA	NA	NA	NA	NA	NA	NA	NA	NA	NA	Alanine dehydrogenase (EC 1.4.1.1)	ald	Geobacillus stearothermophilus (Bacillus stearothermophilus)	372	NA	NA	NA	NA
	DHAQ_GLUPO	0	0	0	NA	NA	NA	NA	NA	NA	NA	NA	NA	NA	NA	Membrane-bound aldehyde dehydrogenase [pyrroloquinoline-quinone] (ALDH) (EC 1.2.5.2)		Gluconacetobacter polyoxogenes (Acetobacter polyoxogenes)	773	NA	NA	NA	NA
	DHAS_LACLA	0	0	0	NA	NA	NA	NA	NA	NA	NA	NA	NA	NA	NA	HTH-type dhaKLM operon transcriptional activator DhaS	dhaS dhaR LL0247 L45062	Lactococcus lactis subsp. lactis (strain IL1403) (Streptococcus lactis)	187	NA	NA	NA	NA
	DHAT_KLEPN	0	0	0	NA	NA	NA	NA	NA	NA	NA	NA	NA	NA	NA	1,3-propanediol dehydrogenase (EC 1.1.1.202) (1,3-propanediol oxidoreductase) (3-hydroxypropionaldehyde reductase)	dhaT	Klebsiella pneumoniae	387	NA	NA	NA	NA
	HEMH_MYCA9	0	0	0	NA	NA	NA	NA	NA	NA	NA	NA	NA	NA	NA	Ferrochelatase (EC 4.99.1.1) (Heme synthase) (Protoheme ferro-lyase)	hemH MAB_2721c	Mycobacteroides abscessus (strain ATCC 19977 / DSM 44196 / CIP 104536 / JCM 13569 / NCTC 13031 / TMC 1543) (Mycobacterium abscessus)	340	NA	NA	NA	NA
	DHLO_AGRVI	0	0	0	NA	NA	NA	NA	NA	NA	NA	NA	NA	NA	NA	Protein ocs [Includes: D-lysopine dehydrogenase (EC 1.5.1.16) (Lysopine synthase); D-octopine dehydrogenase (EC 1.5.1.11) (Octopine synthase)]	ocs	Agrobacterium vitis (Rhizobium vitis)	358	NA	NA	NA	NA
	ARAR_GEOSE	0	0	0	NA	NA	NA	NA	NA	NA	NA	NA	NA	NA	NA	Arabinose metabolism transcriptional repressor	araR	Geobacillus stearothermophilus (Bacillus stearothermophilus)	364	NA	NA	NA	NA
	ARC_MYCA9	4.3062	0	0	NA	NA	NA	Proteasome-associated ATPase (AAA ATPase forming ring-shaped complexes) (ARC) (Mycobacterial proteasome ATPase)	mpa MAB_2162	Mycobacteroides abscessus (strain ATCC 19977 / DSM 44196 / CIP 104536 / JCM 13569 / NCTC 13031 / TMC 1543) (Mycobacterium abscessus)	602	NA	NA	NA	NA	NA	NA	NA	NA	NA	NA	NA	NA
	ARCA_MYCHO	1.07655	0	0	NA	NA	NA	Arginine deiminase (ADI) (EC 3.5.3.6) (Arginine dihydrolase) (AD)	arcA	Mycoplasma hominis	409	NA	NA	NA	NA	NA	NA	NA	NA	NA	NA	NA	NA
	ARCB_HAEIN	1.07655	0	0	NA	NA	NA	Aerobic respiration control sensor protein ArcB homolog (EC 2.7.13.3)	arcB HI_0220	Haemophilus influenzae (strain ATCC 51907 / DSM 11121 / KW20 / Rd)	325	NA	NA	NA	NA	Aerobic respiration control sensor protein ArcB homolog (EC 2.7.13.3)	arcB HI_0220	Haemophilus influenzae (strain ATCC 51907 / DSM 11121 / KW20 / Rd)	325	NA	NA	NA	NA
	HEMN_THEVL	0	0	0	NA	NA	NA	NA	NA	NA	NA	NA	NA	NA	NA	Oxygen-independent coproporphyrinogen III oxidase (CPO) (EC 1.3.98.3) (Coproporphyrinogen III dehydrogenase) (CPDH) (Fragment)	hemN	Thermosynechococcus vulcanus (Synechococcus vulcanus)	325	NA	NA	NA	NA
	DLYKI_COHLA	0	0	0	NA	NA	NA	NA	NA	NA	NA	NA	NA	NA	NA	D-lyxose ketol-isomerase (EC 5.3.1.15) (D-lyxose isomerase) (L-ribose isomerase)		Cohnella laeviribosi	182	NA	NA	NA	NA
	HGPA_HAEIF	1.07655	0	0	NA	NA	NA	Hemoglobin and hemoglobin-haptoglobin-binding protein A (Heme-repressible hemoglobin-binding protein) (Hgb)	hgpA	Haemophilus influenzae	1077	NA	NA	NA	NA	NA	NA	NA	NA	NA	NA	NA	NA
	HIFB2_HAEIF	0	0	0	NA	NA	NA	NA	NA	NA	NA	NA	NA	NA	NA	Chaperone protein HifB	hifB	Haemophilus influenzae	241	NA	NA	NA	NA
	HIGB2_MYCTU	1.07655	0	0	NA	NA	NA	Putative toxin HigB2	higB2 Rv2022c RVBD_2022c LH57_11015 P425_02093	Mycobacterium tuberculosis (strain ATCC 25618 / H37Rv)	201	NA	NA	NA	NA	NA	NA	NA	NA	NA	NA	NA	NA
	HIP1_ECTSH	0	0	0	NA	NA	NA	NA	NA	NA	NA	NA	NA	NA	NA	High-potential iron-sulfur protein isozyme 1 (HiPIP 1)	hip1	Ectothiorhodospira shaposhnikovii (Ectothiorhodospira vacuolata)	72	NA	NA	NA	NA
	YCIW_ECOLI	0	0	0	NA	NA	NA	NA	NA	NA	NA	NA	NA	NA	NA	Uncharacterized protein YciW	yciW b1287 JW5200	Escherichia coli (strain K12)	375	NA	NA	NA	NA
	MOXR_METEA	0	0	0	NA	NA	NA	NA	NA	NA	NA	NA	NA	NA	NA	Protein MoxR (Protein MxaR)	moxR mxaR MexAM1_META1p4534	Methylorubrum extorquens (strain ATCC 14718 / DSM 1338 / JCM 2805 / NCIMB 9133 / AM1) (Methylobacterium extorquens)	343	NA	NA	NA	NA
	MPRB_MYCBO	1.07655	0	0	NA	NA	NA	Signal transduction histidine-protein kinase/phosphatase MprB (EC 2.7.13.3) (EC 3.1.3.-) (Mycobacterial persistence regulator B)	mprB BQ2027_MB1008	Mycobacterium bovis (strain ATCC BAA-935 / AF2122/97)	504	NA	NA	NA	NA	NA	NA	NA	NA	NA	NA	NA	NA
	DNAK_GEOSE	29.0668	0	0	NA	NA	NA	Chaperone protein DnaK (HSP70) (Heat shock 70 kDa protein) (Heat shock protein 70)	dnaK	Geobacillus stearothermophilus (Bacillus stearothermophilus)	608	NA	NA	NA	NA	NA	NA	NA	NA	NA	NA	NA	NA
	YEEA_BACSU	0	0	0	NA	NA	NA	NA	NA	NA	NA	NA	NA	NA	NA	Putative DNA methyltransferase YeeA (EC 2.1.1.-) (Modification methylase BsuMORF677P) (M.BsuMORF677P)	yeeA BSU06760	Bacillus subtilis (strain 168)	879	NA	NA	NA	NA
	RPOB_NEORS	0	0	1.05598	NA	NA	NA	NA	NA	NA	NA	NA	NA	NA	NA	DNA-directed RNA polymerase subunit beta (RNAP subunit beta) (EC 2.7.7.6) (RNA polymerase subunit beta) (Transcriptase subunit beta)	rpoB	Neorickettsia risticii (Ehrlichia risticii)	1363	NA	NA	NA	NA
	PSAB_SYNEL	908.607	0	434.007	NA	NA	NA	Photosystem I P700 chlorophyll a apoprotein A2 (EC 1.97.1.12) (PsaB)	psaB	Synechococcus elongatus	741	NA	NA	NA	NA	Photosystem I P700 chlorophyll a apoprotein A2 (EC 1.97.1.12) (PsaB)	psaB	Synechococcus elongatus	741	NA	NA	NA	NA
	FE45_SINFN	1.07655	0	0	NA	NA	NA	Uncharacterized P450-system 3Fe-4S ferredoxin y4lB	NGR_a02720 y4lB	Sinorhizobium fredii (strain NBRC 101917 / NGR234)	102	NA	NA	NA	NA	NA	NA	NA	NA	NA	NA	NA	NA
	PBPA_NEIFL	1.07655	0	0	NA	NA	NA	Penicillin-binding protein 1A (PBP-1a) (PBP1a) [Includes: Penicillin-insensitive transglycosylase (EC 2.4.1.129) (Peptidoglycan TGase); Penicillin-sensitive transpeptidase (EC 3.4.16.4) (DD-transpeptidase)]	mrcA ponA	Neisseria flavescens	798	NA	NA	NA	NA	NA	NA	NA	NA	NA	NA	NA	NA
	YFJJ_ECOLI	1.07655	0	0	NA	NA	NA	Uncharacterized protein YfjJ	yfjJ b2626 JW2607	Escherichia coli (strain K12)	208	NA	NA	NA	NA	NA	NA	NA	NA	NA	NA	NA	NA
	YFKK_BACSU	0	0	0	NA	NA	NA	NA	NA	NA	NA	NA	NA	NA	NA	UPF0435 protein YfkK	yfkK BSU07870	Bacillus subtilis (strain 168)	71	NA	NA	NA	NA
	YFKS_BACSU	0	0	0	NA	NA	NA	NA	NA	NA	NA	NA	NA	NA	NA	Uncharacterized protein YfkS	yfkS BSU07770	Bacillus subtilis (strain 168)	66	NA	NA	NA	NA
	YFM2_MICOL	0	0	0	NA	NA	NA	NA	NA	NA	NA	NA	NA	NA	NA	Uncharacterized 10.9 kDa protein in fmrO 5'region (ORF-2)		Micromonospora olivasterospora	99	NA	NA	NA	NA
	YGAQ_ECOLI	0	0	0	NA	NA	NA	NA	NA	NA	NA	NA	NA	NA	NA	Putative uncharacterized protein YgaQ	ygaQ ygaR yqaC yqaD b4462 JW2631/JW2633/JW5425/JW5426 b2654/b2657/b2658	Escherichia coli (strain K12)	750	NA	NA	NA	NA
	RPOB1_METTW	0	0	0	NA	NA	NA	NA	NA	NA	NA	NA	NA	NA	NA	DNA-directed RNA polymerase subunit B' (EC 2.7.7.6)	rpoB1 rpoU	Methanothermobacter thermautotrophicus (strain Winter) (Methanobacterium thermoautotrophicum)	604	NA	NA	NA	NA
	HIS8_PSEST	0	0	0	NA	NA	NA	NA	NA	NA	NA	NA	NA	NA	NA	Histidinol-phosphate aminotransferase (EC 2.6.1.9) (Imidazole acetol-phosphate transaminase)	hisC hisHB	Pseudomonas stutzeri (Pseudomonas perfectomarina)	366	NA	NA	NA	NA
	PSAC_MASLA	234.688	0	149.949	NA	NA	NA	Photosystem I iron-sulfur center (EC 1.97.1.12) (9 kDa polypeptide) (PSI-C) (Photosystem I subunit VII) (PsaC)	psaC	Mastigocladus laminosus (Fischerella sp.)	81	NA	NA	NA	NA	Photosystem I iron-sulfur center (EC 1.97.1.12) (9 kDa polypeptide) (PSI-C) (Photosystem I subunit VII) (PsaC)	psaC	Mastigocladus laminosus (Fischerella sp.)	81	NA	NA	NA	NA
	PSAJ_THEVL	355.261	0	80.2544	NA	NA	NA	Photosystem I reaction center subunit IX	psaJ	Thermosynechococcus vulcanus (Synechococcus vulcanus)	44	NA	NA	NA	NA	Photosystem I reaction center subunit IX	psaJ	Thermosynechococcus vulcanus (Synechococcus vulcanus)	44	NA	NA	NA	NA
	TFDB_DELAC	0	0	0	NA	NA	NA	NA	NA	NA	NA	NA	NA	NA	NA	2,4-dichlorophenol 6-monooxygenase (EC 1.14.13.20) (2,4-dichlorophenol hydroxylase) (2,4-DCP hydroxylase)	tfdB	Delftia acidovorans (Pseudomonas acidovorans) (Comamonas acidovorans)	586	NA	NA	NA	NA
	NICA_PSEPU	0	0	0	NA	NA	NA	NA	NA	NA	NA	NA	NA	NA	NA	Putative nicotine oxidoreductase	nicA	Pseudomonas putida (Arthrobacter siderocapsulatus)	618	NA	NA	NA	NA
	AROG_AMYME	0	0	0	NA	NA	NA	NA	NA	NA	NA	NA	NA	NA	NA	Phospho-2-dehydro-3-deoxyheptonate aldolase (EC 2.5.1.54) (3-deoxy-D-arabino-heptulosonate 7-phosphate synthase) (DAHP synthase) (Phospho-2-keto-3-deoxyheptonate aldolase) (Fragment)	aroA	Amycolatopsis methanolica	203	NA	NA	NA	NA
	HLYA_AERHY	0	0	0	NA	NA	NA	NA	NA	NA	NA	NA	NA	NA	NA	Putative membrane protein insertion efficiency factor (Putative alpha-hemolysin)	hlyA	Aeromonas hydrophila	85	NA	NA	NA	NA
	HLYB_SERMA	0	0	0	NA	NA	NA	NA	NA	NA	NA	NA	NA	NA	NA	Hemolysin transporter protein ShlB	shlB	Serratia marcescens	557	NA	NA	NA	NA
	HMC2_DESVH	1.07655	0	0	NA	NA	NA	Protein DVU_0535 (HMC operon ORF 2)	DVU_0535	Desulfovibrio vulgaris (strain Hildenborough / ATCC 29579 / DSM 644 / NCIMB 8303)	370	NA	NA	NA	NA	NA	NA	NA	NA	NA	NA	NA	NA
	ARPB_PSEPU	0	0	0	NA	NA	NA	NA	NA	NA	NA	NA	NA	NA	NA	Antibiotic efflux pump membrane transporter ArpB	arpB	Pseudomonas putida (Arthrobacter siderocapsulatus)	1050	NA	NA	NA	NA
	ASDA_COMTE	1.07655	0	0	NA	NA	NA	Bifunctional aspartate aminotransferase and L-aspartate beta-decarboxylase (EC 2.6.1.1) (EC 4.1.1.12) (Aspartate 4-decarboxylase) (ASD) (AsdA)	asD	Comamonas testosteroni (Pseudomonas testosteroni)	533	NA	NA	NA	NA	NA	NA	NA	NA	NA	NA	NA	NA
	ASPN_PSEFR	1.07655	0	0	NA	NA	NA	Peptidyl-Asp metalloendopeptidase (EC 3.4.24.33) (Endopeptidase Asp-N) (Fragments)		Pseudomonas fragi	144	NA	NA	NA	NA	NA	NA	NA	NA	NA	NA	NA	NA
	HPAH_GEOP9	0	0	0	NA	NA	NA	NA	NA	NA	NA	NA	NA	NA	NA	4-hydroxyphenylacetate 3-monooxygenase oxygenase component (EC 1.14.14.9) (4-HPA 3-hydroxylase) (4-hydroxyphenylacetate-3-hydroxylase)	hpaH pheH	Geobacillus sp. (strain PA-9)	494	NA	NA	NA	NA
	DPO3B_SERMA	1.07655	0	0	NA	NA	NA	Beta sliding clamp (Beta clamp) (Sliding clamp) (Beta-clamp processivity factor) (DNA polymerase III beta sliding clamp subunit) (DNA polymerase III subunit beta) (Fragment)	dnaN	Serratia marcescens	78	NA	NA	NA	NA	NA	NA	NA	NA	NA	NA	NA	NA
	YJBI_ECOLI	1.07655	0	0	NA	NA	NA	Putative protein YjbI	yjbI b4038 JW3998	Escherichia coli (strain K12)	442	NA	NA	NA	NA	NA	NA	NA	NA	NA	NA	NA	NA
	DPOL_THELI	0	0	0	NA	NA	NA	NA	NA	NA	NA	NA	NA	NA	NA	DNA polymerase (EC 2.7.7.7) (Vent DNA polymerase) [Cleaved into: Endonuclease PI-TliII (EC 3.1.-.-) (IVPS2) (Tli pol-1 intein); Endonuclease PI-TliI (EC 3.1.-.-) (IVPS1) (Tli pol-2 intein)]	pol	Thermococcus litoralis	1702	NA	NA	NA	NA
	ATCL_MYCPN	6.45929	0	0	NA	NA	NA	Probable cation-transporting P-type ATPase (EC 7.2.2.-)	pacL MPN_209 MP622	Mycoplasma pneumoniae (strain ATCC 29342 / M129)	872	NA	NA	NA	NA	NA	NA	NA	NA	NA	NA	NA	NA
	DSBL_LELAM	0	0	0	NA	NA	NA	NA	NA	NA	NA	NA	NA	NA	NA	Thiol:disulfide interchange protein DsbL	dsbL dsbA	Lelliottia amnigena (Enterobacter amnigenus)	222	NA	NA	NA	NA
	DTML_BURM7	0	0	0	NA	NA	NA	NA	NA	NA	NA	NA	NA	NA	NA	Dictomallein (EC 3.4.24.-)	dtmL BMA10247_A1281	Burkholderia mallei (strain NCTC 10247)	687	NA	NA	NA	NA
	HSPA_BRADU	1.07655	0	0	NA	NA	NA	Small heat shock protein HspA	hspA blr5230	Bradyrhizobium diazoefficiens (strain JCM 10833 / IAM 13628 / NBRC 14792 / USDA 110)	152	NA	NA	NA	NA	NA	NA	NA	NA	NA	NA	NA	NA
	HSTA_YEREN	0	0	0	NA	NA	NA	NA	NA	NA	NA	NA	NA	NA	NA	Heat-stable enterotoxin A (YST-A)	ystA yst	Yersinia enterocolitica	71	NA	NA	NA	NA
	HTHAR_MYCTU	1.07655	0	0	NA	NA	NA	HTH-type transcriptional regulator Rv2034	Rv2034	Mycobacterium tuberculosis (strain ATCC 25618 / H37Rv)	107	NA	NA	NA	NA	NA	NA	NA	NA	NA	NA	NA	NA
	PSBD_PROHO	1331.69	0	1161.58	NA	NA	NA	Photosystem II D2 protein (PSII D2 protein) (EC 1.10.3.9) (Photosystem Q(A) protein)	psbD psbD-I	Prochlorothrix hollandica	351	NA	NA	NA	NA	Photosystem II D2 protein (PSII D2 protein) (EC 1.10.3.9) (Photosystem Q(A) protein)	psbD psbD-I	Prochlorothrix hollandica	351	NA	NA	NA	NA
	MUR2_ENTHA	0	0	0	NA	NA	NA	NA	NA	NA	NA	NA	NA	NA	NA	Muramidase-2 (EC 3.2.1.17) (1,4-beta-N-acetylmuramoylhydrolase) (Lysozyme) (Peptidoglycan hydrolase) (Pg-hydrolase 2)	EHR_05900	Enterococcus hirae (strain ATCC 9790 / DSM 20160 / JCM 8729 / LMG 6399 / NBRC 3181 / NCIMB 6459 / NCDO 1258)	666	NA	NA	NA	NA
	SPAA_STRDO	0	0	0	NA	NA	NA	NA	NA	NA	NA	NA	NA	NA	NA	Cell surface antigen I/II [Cleaved into: Cell surface antigen II]	spaA	Streptococcus downei (Streptococcus sobrinus)	1528	NA	NA	NA	NA
	TLBP_THET8	0	0	0	NA	NA	NA	NA	NA	NA	NA	NA	NA	NA	NA	Lactate-binding periplasmic protein TTHA0766 (ABC transporter, solute-binding protein) (Extracytoplasmic solute receptor protein TTHA0766) (TRAP transporter lactate-binding subunit P)	TTHA0766	Thermus thermophilus (strain HB8 / ATCC 27634 / DSM 579)	361	NA	NA	NA	NA
	HTXH_PSEST	0	0	0	NA	NA	NA	NA	NA	NA	NA	NA	NA	NA	NA	Putative C-P lyase subunit protein HtxH	htxH	Pseudomonas stutzeri (Pseudomonas perfectomarina)	373	NA	NA	NA	NA
	TMCA_HAEIN	0	0	0	NA	NA	NA	NA	NA	NA	NA	NA	NA	NA	NA	tRNA(Met) cytidine acetyltransferase TmcA (EC 2.3.1.193)	tmcA HI_1254/HI_1255/HI_1256	Haemophilus influenzae (strain ATCC 51907 / DSM 11121 / KW20 / Rd)	656	NA	NA	NA	NA
	ATPA_MYXXA	0	0	183.74	NA	NA	NA	NA	NA	NA	NA	NA	NA	NA	NA	ATP synthase subunit alpha (EC 7.1.2.2) (ATP synthase F1 sector subunit alpha) (F-ATPase subunit alpha)	atpA atp	Myxococcus xanthus	515	NA	NA	NA	NA
	TMCAL_ALKOO	0	0	0	NA	NA	NA	NA	NA	NA	NA	NA	NA	NA	NA	tRNA(Met) cytidine acetate ligase (EC 6.3.4.-)	tmcAL Clos_1446	Alkaliphilus oremlandii (strain OhILAs) (Clostridium oremlandii (strain OhILAs))	424	NA	NA	NA	NA
	TMCAL_BACHD	0	0	0	NA	NA	NA	NA	NA	NA	NA	NA	NA	NA	NA	tRNA(Met) cytidine acetate ligase (EC 6.3.4.-)	tmcAL BH2585	Bacillus halodurans (strain ATCC BAA-125 / DSM 18197 / FERM 7344 / JCM 9153 / C-125)	416	NA	NA	NA	NA
	TMCAL_CLOK1	0	0	0	NA	NA	NA	NA	NA	NA	NA	NA	NA	NA	NA	tRNA(Met) cytidine acetate ligase (EC 6.3.4.-)	tmcAL CKR_1285	Clostridium kluyveri (strain NBRC 12016)	408	NA	NA	NA	NA
	TMCAL_PELCD	0	0	0	NA	NA	NA	NA	NA	NA	NA	NA	NA	NA	NA	tRNA(Met) cytidine acetate ligase (EC 6.3.4.-)	tmcAL Pcar_2281	Pelobacter carbinolicus (strain DSM 2380 / NBRC 103641 / GraBd1)	419	NA	NA	NA	NA
	TMCAL_THEM4	0	0	0	NA	NA	NA	NA	NA	NA	NA	NA	NA	NA	NA	tRNA(Met) cytidine acetate ligase (EC 6.3.4.-)	tmcAL Tmel_1854	Thermosipho melanesiensis (strain DSM 12029 / CIP 104789 / BI429)	425	NA	NA	NA	NA
	TMCAL_THEP1	0	0	0	NA	NA	NA	NA	NA	NA	NA	NA	NA	NA	NA	tRNA(Met) cytidine acetate ligase (EC 6.3.4.-)	tmcAL Tpet_1279	Thermotoga petrophila (strain RKU-1 / ATCC BAA-488 / DSM 13995)	418	NA	NA	NA	NA
	RS16_TREPR	0	0	1.05598	NA	NA	NA	NA	NA	NA	NA	NA	NA	NA	NA	30S ribosomal protein S16	rpsP rps16	Tremblaya princeps	93	NA	NA	NA	NA
	YUEB_BACSU	0	0	0	NA	NA	NA	NA	NA	NA	NA	NA	NA	NA	NA	ESX secretion system protein YueB (Bacteriophage SPP1 adsorption protein YueB) (Bacteriophage SPP1 receptor protein YueB)	yueB BSU31860	Bacillus subtilis (strain 168)	1076	NA	NA	NA	NA
	YUGS_BACSU	0	0	0	NA	NA	NA	NA	NA	NA	NA	NA	NA	NA	NA	UPF0053 protein YugS	yugS BSU31300	Bacillus subtilis (strain 168)	429	NA	NA	NA	NA
	ATPA_RHOBL	0	0	179.516	NA	NA	NA	NA	NA	NA	NA	NA	NA	NA	NA	ATP synthase subunit alpha (EC 7.1.2.2) (ATP synthase F1 sector subunit alpha) (F-ATPase subunit alpha)	atpA	Rhodobacter blasticus (Rhodopseudomonas blastica)	512	NA	NA	NA	NA
	TNP6_ENTFC	0	0	0	NA	NA	NA	NA	NA	NA	NA	NA	NA	NA	NA	Transposase for transposon Tn1546		Enterococcus faecium (Streptococcus faecium)	988	NA	NA	NA	NA
	TNPA_BACFR	0	0	0	NA	NA	NA	NA	NA	NA	NA	NA	NA	NA	NA	Transposase for insertion sequence element IS21-like	tnpA BF4241	Bacteroides fragilis (strain YCH46)	519	NA	NA	NA	NA
	TNR5_STRA5	1.07655	0	0	NA	NA	NA	Transposase from transposon Tn1545 (Integrase)	int SAG0915	Streptococcus agalactiae serotype V (strain ATCC BAA-611 / 2603 V/R)	405	NA	NA	NA	NA	NA	NA	NA	NA	NA	NA	NA	NA
	RS17_METVA	0	0	0	NA	NA	NA	NA	NA	NA	NA	NA	NA	NA	NA	30S ribosomal protein S17	rps17	Methanococcus vannielii	109	NA	NA	NA	NA
	TOLB_ACTPL	1.07655	0	0	NA	NA	NA	Tol-Pal system protein TolB (Fragment)	tolB	Actinobacillus pleuropneumoniae (Haemophilus pleuropneumoniae)	84	NA	NA	NA	NA	NA	NA	NA	NA	NA	NA	NA	NA
	DYP2_AMYS7	1.07655	0	0	NA	NA	NA	Multifunctional dye peroxidase DyP2 (EC 1.11.1.16) (EC 1.11.1.19) (EC 1.11.1.7) (Dye decolorizing peroxidase 2) (DyP2) (Manganese peroxidase)	dyp2	Amycolatopsis sp. (strain ATCC 39116 / 75iv2)	464	NA	NA	NA	NA	NA	NA	NA	NA	NA	NA	NA	NA
	DYR21_ECOLX	0	0	0	NA	NA	NA	NA	NA	NA	NA	NA	NA	NA	NA	Dihydrofolate reductase type 2 (EC 1.5.1.3) (Dihydrofolate reductase type II)		Escherichia coli	78	NA	NA	NA	NA
	HYPF_RHILV	1.07655	0	0	NA	NA	NA	Carbamoyltransferase HypF (EC 6.2.-.-) (Carbamoyl phosphate-converting enzyme HypF) ([NiFe]-hydrogenase maturation factor HypF) (Hydrogenase maturation protein HypF)	hypF hupN	Rhizobium leguminosarum bv. viciae	759	NA	NA	NA	NA	NA	NA	NA	NA	NA	NA	NA	NA
	EBA3_ELIME	1.07655	0	0	NA	NA	NA	Endo-beta-N-acetylglucosaminidase F3 (EC 3.2.1.96) (Di-N-acetylchitobiosyl beta-N-acetylglucosaminidase F3) (Endoglycosidase F3) (Mannosyl-glycoprotein endo-beta-N-acetyl-glucosaminidase F3)	endOF3	Elizabethkingia meningoseptica (Chryseobacterium meningosepticum)	329	NA	NA	NA	NA	NA	NA	NA	NA	NA	NA	NA	NA
	EBHB_STAA1	0	0	0	NA	NA	NA	NA	NA	NA	NA	NA	NA	NA	NA	Extracellular matrix-binding protein EbhB (ECM-binding protein homolog B)	ebhB SAHV_1423	Staphylococcus aureus (strain Mu3 / ATCC 700698)	3890	NA	NA	NA	NA
	ECCA1_MYCS2	2.1531	0	0	NA	NA	NA	ESX-1 secretion system protein EccA1 (ESX conserved component A1) (Type VII secretion system protein EccA1) (T7SS protein EccA1)	eccA1 Ms3868 Sm3868 MSMEG_0059 MSMEI_0060	Mycolicibacterium smegmatis (strain ATCC 700084 / mc(2)155) (Mycobacterium smegmatis)	574	NA	NA	NA	NA	NA	NA	NA	NA	NA	NA	NA	NA
	ECCD4_MYCTO	0	0	0	NA	NA	NA	NA	NA	NA	NA	NA	NA	NA	NA	ESX-4 secretion system protein eccD4 (ESX conserved component D4) (Type VII secretion system protein eccD4) (T7SS protein eccD4)	eccD4 MT3554	Mycobacterium tuberculosis (strain CDC 1551 / Oshkosh)	467	NA	NA	NA	NA
	ECCD5_MYCMM	1.07655	0	0	NA	NA	NA	ESX-5 secretion system protein EccD5 (ESX conserved component D5) (Type VII secretion system protein EccD5) (T7SS protein EccD5)	eccD5 MMAR_2677	Mycobacterium marinum (strain ATCC BAA-535 / M)	503	NA	NA	NA	NA	NA	NA	NA	NA	NA	NA	NA	NA
	ECFA_ENTFC	1.07655	0	0	NA	NA	NA	Energy-coupling factor transporter ATP-binding protein EcfA (ECF transporter A component EcfA) (EC 3.6.3.-)	ecfA cbiO	Enterococcus faecium (Streptococcus faecium)	279	NA	NA	NA	NA	NA	NA	NA	NA	NA	NA	NA	NA
	TPIS2_RHIEC	4.3062	0	0	NA	NA	NA	Triosephosphate isomerase (TIM) (TPI) (EC 5.3.1.1) (Triose-phosphate isomerase) (Fragment)	tpiA tpi	Rhizobium etli (strain CFN 42 / ATCC 51251)	226	NA	NA	NA	NA	NA	NA	NA	NA	NA	NA	NA	NA
	ATPG_SYNP1	0	0	1.05598	NA	NA	NA	NA	NA	NA	NA	NA	NA	NA	NA	ATP synthase gamma chain (ATP synthase F1 sector gamma subunit) (F-ATPase gamma subunit)	atpG atpC	Synechococcus sp. (strain PCC 6716)	315	NA	NA	NA	NA
	EFV_ENTFA	0	0	0	NA	NA	NA	NA	NA	NA	NA	NA	NA	NA	NA	NAD(+)--arginine ADP-ribosyltransferase EFV (EC 2.4.2.31) (Putative mono(ADP-ribosyl)transferase) (mADPRT) (mART) (Toxin EFV)	EF_0335	Enterococcus faecalis (strain ATCC 700802 / V583)	487	NA	NA	NA	NA
	ATPZ_RHORU	0	0	0	NA	NA	NA	NA	NA	NA	NA	NA	NA	NA	NA	ATP synthase protein I	atpI	Rhodospirillum rubrum	123	NA	NA	NA	NA
	AVRV_XANEU	0	0	0	NA	NA	NA	NA	NA	NA	NA	NA	NA	NA	NA	Avirulence protein AvrRxv (TAL effector protein AvrRxv)	avrRxv	Xanthomonas euvesicatoria	373	NA	NA	NA	NA
	BACB_BACLI	0	0	1.05598	NA	NA	NA	NA	NA	NA	NA	NA	NA	NA	NA	Bacitracin synthase 2 (BA2) [Includes: ATP-dependent lysine adenylase (LysA) (Lysine activase); ATP-dependent D-ornithine adenylase (D-OrnA) (D-ornithine activase); Ornithine racemase (EC 5.1.1.12)]	bacB	Bacillus licheniformis	2607	NA	NA	NA	NA
	BAEB_BACVZ	0	0	0	NA	NA	NA	NA	NA	NA	NA	NA	NA	NA	NA	Probable polyketide biosynthesis zinc-dependent hydrolase BaeB (EC 3.-.-.-)	baeB RBAM_016900	Bacillus velezensis (strain DSM 23117 / BGSC 10A6 / FZB42) (Bacillus amyloliquefaciens subsp. plantarum)	225	NA	NA	NA	NA
	ENGB_HALLT	0	0	0	NA	NA	NA	NA	NA	NA	NA	NA	NA	NA	NA	Probable GTP-binding protein EngB	engB Hlac_1378	Halorubrum lacusprofundi (strain ATCC 49239 / DSM 5036 / JCM 8891 / ACAM 34)	206	NA	NA	NA	NA
	BAMA_DESVH	0	0	0	NA	NA	NA	NA	NA	NA	NA	NA	NA	NA	NA	Outer membrane protein assembly factor BamA	bamA DVU_2373	Desulfovibrio vulgaris (strain Hildenborough / ATCC 29579 / DSM 644 / NCIMB 8303)	791	NA	NA	NA	NA
	INTA_ECOLI	0	0	0	NA	NA	NA	NA	NA	NA	NA	NA	NA	NA	NA	Prophage integrase IntA (Prophage CP4-57 integrase SlpA)	intA intX slpA b2622 JW2602	Escherichia coli (strain K12)	413	NA	NA	NA	NA
	BCD1_SYNWW	0	0	0	NA	NA	NA	NA	NA	NA	NA	NA	NA	NA	NA	Butyryl-CoA dehydrogenase Swol_1933 (BCD) (EC 1.3.8.1)	Swol_1933	Syntrophomonas wolfei subsp. wolfei (strain DSM 2245B / Goettingen)	610	NA	NA	NA	NA
	BCHC_RHOCA	0	0	0	NA	NA	NA	NA	NA	NA	NA	NA	NA	NA	NA	2-desacetyl-2-hydroxyethyl bacteriochlorophyllide A dehydrogenase (EC 1.-.-.-)	bchC	Rhodobacter capsulatus (Rhodopseudomonas capsulata)	314	NA	NA	NA	NA
	IOLE_LACCA	1.07655	0	0	NA	NA	NA	Inosose dehydratase (EC 4.2.1.44) (2-keto-myo-inositol dehydratase) (2KMI dehydratase)	iolE	Lactobacillus casei	298	NA	NA	NA	NA	NA	NA	NA	NA	NA	NA	NA	NA
	BCRB_ENTFL	0	0	0	NA	NA	NA	NA	NA	NA	NA	NA	NA	NA	NA	Bacitracin transport permease protein BcrB	bcrB BHU49_14280	Enterococcus faecalis (Streptococcus faecalis)	249	NA	NA	NA	NA
	BCRC_BACLI	1.07655	0	0	NA	NA	NA	Bacitracin transport permease protein BcrC	bcrC	Bacillus licheniformis	203	NA	NA	NA	NA	NA	NA	NA	NA	NA	NA	NA	NA
	BCSE_SALTY	0	0	0	NA	NA	NA	NA	NA	NA	NA	NA	NA	NA	NA	Cyclic di-GMP binding protein BcsE (Cellulose biosynthesis protein BcsE)	bcsE STM3622	Salmonella typhimurium (strain LT2 / SGSC1412 / ATCC 700720)	523	NA	NA	NA	NA
	ERIC_PSESM	1.07655	0	0	NA	NA	NA	Chloride/fluoride channel protein	eriC PSPTO_4619	Pseudomonas syringae pv. tomato (strain ATCC BAA-871 / DC3000)	452	NA	NA	NA	NA	NA	NA	NA	NA	NA	NA	NA	NA
	ESPE_MYCS2	0	0	0	NA	NA	NA	NA	NA	NA	NA	NA	NA	NA	NA	ESX-1 secretion-associated protein EspE	espE MSMEG_0055 MSMEI_0056	Mycolicibacterium smegmatis (strain ATCC 700084 / mc(2)155) (Mycobacterium smegmatis)	525	NA	NA	NA	NA
	ESXD_MYCTU	0	0	0	NA	NA	NA	NA	NA	NA	NA	NA	NA	NA	NA	ESAT-6-like protein EsxD	esxD Rv3891c	Mycobacterium tuberculosis (strain ATCC 25618 / H37Rv)	107	NA	NA	NA	NA
	ESXF_MYCTO	0	0	0	NA	NA	NA	NA	NA	NA	NA	NA	NA	NA	NA	ESAT-6-like protein EsxF	esxF MT4024	Mycobacterium tuberculosis (strain CDC 1551 / Oshkosh)	103	NA	NA	NA	NA
	ESXI_MYCBO	0	0	0	NA	NA	NA	NA	NA	NA	NA	NA	NA	NA	NA	ESAT-6-like protein EsxI	esxI BQ2027_MB1066C	Mycobacterium bovis (strain ATCC BAA-935 / AF2122/97)	94	NA	NA	NA	NA
	ETFA_METME	0	0	0	NA	NA	NA	NA	NA	NA	NA	NA	NA	NA	NA	Electron transfer flavoprotein subunit alpha (Alpha-ETF) (Electron transfer flavoprotein large subunit) (ETFLS)	etfA	Methylophilus methylotrophus (Bacterium W3A1)	321	NA	NA	NA	NA
	BGAL_PLASS	0	0	0	NA	NA	NA	NA	NA	NA	NA	NA	NA	NA	NA	Beta-galactosidase BgaA (Beta-gal) (EC 3.2.1.23)	bgaA	Planococcus sp. (strain 'SOS Orange')	677	NA	NA	NA	NA
	BGAL1_ENTCL	0	0	0	NA	NA	NA	NA	NA	NA	NA	NA	NA	NA	NA	Beta-galactosidase (Beta-gal) (EC 3.2.1.23) (Lactase)	lacZ	Enterobacter cloacae	1028	NA	NA	NA	NA
	BGH2A_BACO1	0	0	0	NA	NA	NA	NA	NA	NA	NA	NA	NA	NA	NA	Beta-galactosidase BoGH2A (Beta-gal) (EC 3.2.1.23) (Glycosyl hydrolase family protein 2A) (BoGH2A)	BACOVA_02645	Bacteroides ovatus (strain ATCC 8483 / DSM 1896 / JCM 5824 / NCTC 11153)	851	NA	NA	NA	NA
	BGH3B_BACO1	0	0	0	NA	NA	NA	NA	NA	NA	NA	NA	NA	NA	NA	Beta-glucosidase BoGH3B (EC 3.2.1.21) (Glycosyl hydrolase family protein 3B) (BoGH3B)	BACOVA_02659	Bacteroides ovatus (strain ATCC 8483 / DSM 1896 / JCM 5824 / NCTC 11153)	786	NA	NA	NA	NA
	BGLB_PAEPO	0	0	1.05598	NA	NA	NA	NA	NA	NA	NA	NA	NA	NA	NA	Beta-glucosidase B (EC 3.2.1.21) (Amygdalase) (Beta-D-glucoside glucohydrolase) (Cellobiase) (Gentiobiase)	bglB	Paenibacillus polymyxa (Bacillus polymyxa)	448	NA	NA	NA	NA
	BGLFU_BIFBR	0	0	1.05598	NA	NA	NA	NA	NA	NA	NA	NA	NA	NA	NA	Bifunctional beta-D-glucosidase/beta-D-fucosidase (EC 3.2.1.21) (EC 3.2.1.38)		Bifidobacterium breve	460	NA	NA	NA	NA
	NADE_MYCBO	0	0	0	NA	NA	NA	NA	NA	NA	NA	NA	NA	NA	NA	Glutamine-dependent NAD(+) synthetase (EC 6.3.5.1) (NAD(+) synthase [glutamine-hydrolyzing])	nadE BQ2027_MB2464C	Mycobacterium bovis (strain ATCC BAA-935 / AF2122/97)	679	NA	NA	NA	NA
	RTPR_LACLE	0	0	0	NA	NA	NA	NA	NA	NA	NA	NA	NA	NA	NA	Adenosylcobalamin-dependent ribonucleoside-triphosphate reductase (RTPR) (EC 1.17.4.2)	rtpR	Lactobacillus leichmannii	739	NA	NA	NA	NA
	COX1_RHOSH	361.72	0	0	NA	NA	NA	Cytochrome c oxidase subunit 1 (EC 7.1.1.9) (Cytochrome aa3 subunit 1) (Cytochrome c oxidase polypeptide I)	ctaD	Rhodobacter sphaeroides (Rhodopseudomonas sphaeroides)	566	NA	NA	NA	NA	NA	NA	NA	NA	NA	NA	NA	NA
	FAB1_MYCBO	1.07655	0	0	NA	NA	NA	3-oxoacyl-[acyl-carrier-protein] synthase 1 (EC 2.3.1.41) (Beta-ketoacyl-ACP synthase 1) (KAS 1)	kasA BQ2027_MB2269	Mycobacterium bovis (strain ATCC BAA-935 / AF2122/97)	416	NA	NA	NA	NA	NA	NA	NA	NA	NA	NA	NA	NA
	FABG_VIBHA	0	0	1.05598	NA	NA	NA	NA	NA	NA	NA	NA	NA	NA	NA	3-oxoacyl-[acyl-carrier-protein] reductase FabG (EC 1.1.1.100) (3-ketoacyl-acyl carrier protein reductase) (Beta-Ketoacyl-acyl carrier protein reductase) (Beta-ketoacyl-ACP reductase)	fabG	Vibrio harveyi (Beneckea harveyi)	244	NA	NA	NA	NA
	ISTA_SHISO	0	0	0	NA	NA	NA	NA	NA	NA	NA	NA	NA	NA	NA	Transposase for insertion sequence element IS640	istA	Shigella sonnei	315	NA	NA	NA	NA
	TSAD_METAI	0	0	0	NA	NA	NA	NA	NA	NA	NA	NA	NA	NA	NA	tRNA N6-adenosine threonylcarbamoyltransferase (EC 2.3.1.234) (N6-L-threonylcarbamoyladenine synthase) (t(6)A synthase) (t(6)A37 threonylcarbamoyladenosine biosynthesis protein TsaD) (tRNA threonylcarbamoyladenosine biosynthesis protein TsaD)	tsaD gcp orf99	Methylocapsa acidiphila	352	NA	NA	NA	NA
	JAMM2_HALVD	1.07655	0	0	NA	NA	NA	Probable metalloprotease HVO_1016 (HvJAMM2)	HVO_1016 C498_13679	Haloferax volcanii (strain ATCC 29605 / DSM 3757 / JCM 8879 / NBRC 14742 / NCIMB 2012 / VKM B-1768 / DS2) (Halobacterium volcanii)	161	NA	NA	NA	NA	NA	NA	NA	NA	NA	NA	NA	NA
	BIOS_RHIME	1.07655	0	0	NA	NA	NA	Biotin transport regulator	bioS R01535 SMc02061	Rhizobium meliloti (strain 1021) (Ensifer meliloti) (Sinorhizobium meliloti)	217	NA	NA	NA	NA	NA	NA	NA	NA	NA	NA	NA	NA
	TSAW_ORITS	1.07655	0	0	NA	NA	NA	56 kDa type-specific antigen (TSA) (56 kDa scrub typhus antigen) (STA56) (TSW56)		Orientia tsutsugamushi (Rickettsia tsutsugamushi)	522	NA	NA	NA	NA	NA	NA	NA	NA	NA	NA	NA	NA
	BISC_RHOSH	1.07655	0	0	NA	NA	NA	Biotin sulfoxide reductase (EC 1.-.-.-) (BDS reductase) (BSO reductase)		Rhodobacter sphaeroides (Rhodopseudomonas sphaeroides)	744	NA	NA	NA	NA	Biotin sulfoxide reductase (EC 1.-.-.-) (BDS reductase) (BSO reductase)		Rhodobacter sphaeroides (Rhodopseudomonas sphaeroides)	744	NA	NA	NA	NA
	BLA3_BACCE	0	0	0	NA	NA	NA	NA	NA	NA	NA	NA	NA	NA	NA	Beta-lactamase 3 (EC 3.5.2.6) (Beta-lactamase III)	blaZ	Bacillus cereus	316	NA	NA	NA	NA
	BLAC_CITKO	0	0	0	NA	NA	NA	NA	NA	NA	NA	NA	NA	NA	NA	Beta-lactamase (EC 3.5.2.6) (Penicillinase)		Citrobacter koseri (Citrobacter diversus)	294	NA	NA	NA	NA
	BLAR_BACLI	0	0	0	NA	NA	NA	NA	NA	NA	NA	NA	NA	NA	NA	Regulatory protein BlaR1	blaR1 penR1	Bacillus licheniformis	601	NA	NA	NA	NA
	BLE_KLEPN	0	0	0	NA	NA	NA	NA	NA	NA	NA	NA	NA	NA	NA	Bleomycin resistance protein (BRP) (CL990 resistance protein)	ble	Klebsiella pneumoniae	126	NA	NA	NA	NA
	BLH_XYLFT	1.07655	0	0	NA	NA	NA	Beta-lactamase hydrolase-like protein (BLH) (EC 3.-.-.-)	blh PD_1890	Xylella fastidiosa (strain Temecula1 / ATCC 700964)	431	NA	NA	NA	NA	NA	NA	NA	NA	NA	NA	NA	NA
	BOLA_VIBAL	0	0	0	NA	NA	NA	NA	NA	NA	NA	NA	NA	NA	NA	DNA-binding transcriptional regulator BolA	bolA	Vibrio alginolyticus	102	NA	NA	NA	NA
	CR1EB_BACTA	0	0	0	NA	NA	NA	NA	NA	NA	NA	NA	NA	NA	NA	Pesticidal crystal protein Cry1Eb (134 kDa crystal protein) (Crystaline entomocidal protoxin) (Insecticidal delta-endotoxin CryIE(b))	cry1Eb cryIE(b)	Bacillus thuringiensis subsp. aizawai	1174	NA	NA	NA	NA
	CR5AB_BACUD	0	0	0	NA	NA	NA	NA	NA	NA	NA	NA	NA	NA	NA	Pesticidal crystal protein Cry5Ab (142 kDa crystal protein) (Crystaline entomocidal protoxin) (Insecticidal delta-endotoxin CryVA(b))	cry5Ab cryVA cryVA(b)	Bacillus thuringiensis subsp. darmstadiensis	1289	NA	NA	NA	NA
	BPRV_DICNO	1.07655	0	0	NA	NA	NA	Extracellular basic protease (EC 3.4.21.-)	bprV bpr	Dichelobacter nodosus (Bacteroides nodosus)	603	NA	NA	NA	NA	NA	NA	NA	NA	NA	NA	NA	NA
	BTUB_CITFR	0	0	0	NA	NA	NA	NA	NA	NA	NA	NA	NA	NA	NA	Vitamin B12 transporter BtuB (Cobalamin receptor) (Outer membrane cobalamin translocator)	btuB	Citrobacter freundii	612	NA	NA	NA	NA
	BUDC_RAOTE	0	0	0	NA	NA	NA	NA	NA	NA	NA	NA	NA	NA	NA	Diacetyl reductase [(S)-acetoin forming] (EC 1.1.1.304) (Acetoin(diacetyl) reductase) (AR) (Meso-2,3-butanediol dehydrogenase)	budC	Raoultella terrigena (Klebsiella terrigena)	241	NA	NA	NA	NA
	Y1816_MYCTO	0	0	0	NA	NA	NA	NA	NA	NA	NA	NA	NA	NA	NA	Uncharacterized HTH-type transcriptional regulator MT1864	MT1864	Mycobacterium tuberculosis (strain CDC 1551 / Oshkosh)	234	NA	NA	NA	NA
	BVMO_PSEPK	0	0	0	NA	NA	NA	NA	NA	NA	NA	NA	NA	NA	NA	Baeyer-Villiger monooxygenase (BVMO) (EC 1.14.13.-)	PP_2805	Pseudomonas putida (strain ATCC 47054 / DSM 6125 / NCIMB 11950 / KT2440)	508	NA	NA	NA	NA
	BVMO2_STRCO	0	0	0	NA	NA	NA	NA	NA	NA	NA	NA	NA	NA	NA	Baeyer-Villiger monooxygenase (BVMO) (EC 1.14.13.-)	SCO3172	Streptomyces coelicolor (strain ATCC BAA-471 / A3(2) / M145)	519	NA	NA	NA	NA
	BXWO_WEIOS	0	0	0	NA	NA	NA	NA	NA	NA	NA	NA	NA	NA	NA	Putative botulinum-like toxin Wo (BoNT/Wo) (EC 3.4.24.69)	WOSG25_110680	Weissella oryzae (strain DSM 25784 / JCM 18191 / SG25)	1336	NA	NA	NA	NA
	C12AA_BACTU	0	0	0	NA	NA	NA	NA	NA	NA	NA	NA	NA	NA	NA	Pesticidal crystal protein Cry12Aa (142 kDa crystal protein) (Crystaline entomocidal protoxin) (Insecticidal delta-endotoxin CryXIIA(a))	cry12Aa cryVB cryXIIA(a)	Bacillus thuringiensis	1257	NA	NA	NA	NA
	C18CA_PAEPP	1.07655	0	0	NA	NA	NA	Parasporal crystal protein Cry18Ca (78 kDa crystal protein) (Crystaline parasporal protoxin) (Parasporal delta-endotoxin CryXVIIIC(a))	cry18Ca cryXVIIIC(a)	Paenibacillus popilliae (Bacillus popilliae)	695	NA	NA	NA	NA	NA	NA	NA	NA	NA	NA	NA	NA
	C25AA_BACTJ	1.07655	0	0	NA	NA	NA	Pesticidal crystal protein Cry25Aa (76 kDa crystal protein) (Crystaline entomocidal protoxin) (Insecticidal delta-endotoxin CryXXVA(a)) (Insecticidal protein Jeg74)	cry25Aa cryXXVA(a)	Bacillus thuringiensis subsp. jegathesan	675	NA	NA	NA	NA	NA	NA	NA	NA	NA	NA	NA	NA
	CABC1_PROVU	0	0	0	NA	NA	NA	NA	NA	NA	NA	NA	NA	NA	NA	Chondroitin sulfate ABC endolyase (EC 4.2.2.20) (Chondroitin ABC endoeliminase) (Chondroitin ABC lyase I) (Chondroitin sulfate ABC lyase I) (ChS ABC lyase I) (Chondroitinase ABC I) (cABC I) (Endochondroitinase ABC) (Condoliase)		Proteus vulgaris	1021	NA	NA	NA	NA
	CAPA_STAAC	1.07655	0	0	NA	NA	NA	Capsular polysaccharide biosynthesis protein CapA	capA cap1A SACOL2687	Staphylococcus aureus (strain COL)	220	NA	NA	NA	NA	NA	NA	NA	NA	NA	NA	NA	NA
	FIMB_BACO1	0	0	0	NA	NA	NA	NA	NA	NA	NA	NA	NA	NA	NA	Putative fimbrium anchoring subunit Fim4B	BACOVA_02677	Bacteroides ovatus (strain ATCC 8483 / DSM 1896 / JCM 5824 / NCTC 11153)	333	NA	NA	NA	NA
	FIXA_RHILP	0	0	0	NA	NA	NA	NA	NA	NA	NA	NA	NA	NA	NA	Protein FixA	fixA	Rhizobium leguminosarum bv. phaseoli	279	NA	NA	NA	NA
	FIXT_RHIME	0	0	0	NA	NA	NA	NA	NA	NA	NA	NA	NA	NA	NA	Transcriptional regulator protein FixT (Antikinase FixT)	fixT RA0668 SMa1226	Rhizobium meliloti (strain 1021) (Ensifer meliloti) (Sinorhizobium meliloti)	115	NA	NA	NA	NA
	CAPP_RHOMR	0	0	0	NA	NA	NA	NA	NA	NA	NA	NA	NA	NA	NA	Phosphoenolpyruvate carboxylase (PEPC) (PEPCase) (EC 4.1.1.31)	ppc pepC	Rhodothermus marinus (Rhodothermus obamensis)	936	NA	NA	NA	NA
	FIXZ_RHILE	0	0	0	NA	NA	NA	NA	NA	NA	NA	NA	NA	NA	NA	FeMo cofactor biosynthesis protein FixZ (EC 4.-.-.-) (Nitrogen fixation protein FixZ) (Fragment)	fixZ	Rhizobium leguminosarum	465	NA	NA	NA	NA
	CAPP_THES7	0	0	1.05598	NA	NA	NA	NA	NA	NA	NA	NA	NA	NA	NA	Phosphoenolpyruvate carboxylase (PEPC) (PEPCase) (EC 4.1.1.31)	ppc	Thermus sp. (strain 71)	857	NA	NA	NA	NA
	NIFD_FRAAL	1.07655	0	0	NA	NA	NA	Nitrogenase molybdenum-iron protein alpha chain (EC 1.18.6.1) (Dinitrogenase) (Nitrogenase component I)	nifD	Frankia alni	473	NA	NA	NA	NA	NA	NA	NA	NA	NA	NA	NA	NA
	NIFD_METTL	0	0	0	NA	NA	NA	NA	NA	NA	NA	NA	NA	NA	NA	Nitrogenase molybdenum-iron protein alpha chain (EC 1.18.6.1) (Dinitrogenase) (Nitrogenase component I)	nifD	Methanothermococcus thermolithotrophicus (Methanococcus thermolithotrophicus)	478	NA	NA	NA	NA
	NIFH2_CLOPA	0	0	0	NA	NA	NA	NA	NA	NA	NA	NA	NA	NA	NA	Nitrogenase iron protein 2 (EC 1.18.6.1) (Nitrogenase Fe protein 2) (Nitrogenase component II) (Nitrogenase reductase)	nifH2	Clostridium pasteurianum	272	NA	NA	NA	NA
	NIFH2_PAEDU	0	0	0	NA	NA	NA	NA	NA	NA	NA	NA	NA	NA	NA	Nitrogenase iron protein 2 (EC 1.18.6.1) (Nitrogenase Fe protein 2) (Nitrogenase component II) (Nitrogenase reductase)	nifH2	Paenibacillus durus (Paenibacillus azotofixans)	292	NA	NA	NA	NA
	NIFK_CLOPA	1.07655	0	0	NA	NA	NA	Nitrogenase molybdenum-iron protein beta chain (EC 1.18.6.1) (Dinitrogenase) (Nitrogenase component I)	nifK	Clostridium pasteurianum	458	NA	NA	NA	NA	NA	NA	NA	NA	NA	NA	NA	NA
	HLY1_GRIHO	0	0	0	NA	NA	NA	NA	NA	NA	NA	NA	NA	NA	NA	Thermostable direct hemolysin	tdh	Grimontia hollisae (Vibrio hollisae)	189	NA	NA	NA	NA
	NIFV_AZOCH	0	0	0	NA	NA	NA	NA	NA	NA	NA	NA	NA	NA	NA	Homocitrate synthase (EC 2.3.3.14)	nifV	Azotobacter chroococcum mcd 1	382	NA	NA	NA	NA
	CARAC_SPHSX	0	0	0	NA	NA	NA	NA	NA	NA	NA	NA	NA	NA	NA	Ferredoxin CarAc (Carbazole 1,9a-dioxygenase, ferredoxin component) (CARDO)	carAc	Sphingomonas sp.	109	NA	NA	NA	NA
	FLPA_METWO	1.07655	0	0	NA	NA	NA	Fibrillarin-like rRNA/tRNA 2'-O-methyltransferase (EC 2.1.1.-)	flpA mtw1215	Methanothermobacter wolfeii (Methanobacterium wolfei)	222	NA	NA	NA	NA	NA	NA	NA	NA	NA	NA	NA	NA
	FMD1_NEIGO	1.07655	0	0	NA	NA	NA	Fimbrial protein MS11-D1 (L-pilin)	pilE1	Neisseria gonorrhoeae	214	NA	NA	NA	NA	NA	NA	NA	NA	NA	NA	NA	NA
	FMDA_METME	1.07655	0	0	NA	NA	NA	Formamidase (EC 3.5.1.49) (Formamide amidohydrolase)	fmdA	Methylophilus methylotrophus (Bacterium W3A1)	407	NA	NA	NA	NA	NA	NA	NA	NA	NA	NA	NA	NA
	NIRB_KLEOX	0	0	0	NA	NA	NA	NA	NA	NA	NA	NA	NA	NA	NA	Nitrite reductase [NAD(P)H] large subunit (EC 1.7.1.4)	nasB	Klebsiella oxytoca	957	NA	NA	NA	NA
	Y2267_ARCFU	0	0	0	NA	NA	NA	NA	NA	NA	NA	NA	NA	NA	NA	Putative NADH dehydrogenase/NAD(P)H nitroreductase AF_2267 (EC 1.-.-.-)	AF_2267	Archaeoglobus fulgidus (strain ATCC 49558 / VC-16 / DSM 4304 / JCM 9628 / NBRC 100126)	174	NA	NA	NA	NA
	NIRT_PSEST	0	0	0	NA	NA	NA	NA	NA	NA	NA	NA	NA	NA	NA	Denitrification system component NirT	nirT	Pseudomonas stutzeri (Pseudomonas perfectomarina)	201	NA	NA	NA	NA
	CARC_PECCC	1.07655	0	0	NA	NA	NA	(5R)-carbapenem-3-carboxylate synthase (EC 1.14.20.3) (Carbapenem synthase)	carC	Pectobacterium carotovorum subsp. carotovorum (Erwinia carotovora subsp. carotovora)	273	NA	NA	NA	NA	(5R)-carbapenem-3-carboxylate synthase (EC 1.14.20.3) (Carbapenem synthase)	carC	Pectobacterium carotovorum subsp. carotovorum (Erwinia carotovora subsp. carotovora)	273	NA	NA	NA	NA
	CARI_PECCC	0	0	0	NA	NA	NA	NA	NA	NA	NA	NA	NA	NA	NA	Acyl-homoserine-lactone synthase (EC 2.3.1.184) (Autoinducer synthesis protein CarI)	carI hslI	Pectobacterium carotovorum subsp. carotovorum (Erwinia carotovora subsp. carotovora)	216	NA	NA	NA	NA
	CAS10_ENTI1	0	0	0	NA	NA	NA	NA	NA	NA	NA	NA	NA	NA	NA	CRISPR system single-strand-specific deoxyribonuclease Cas10/Csm1 (subtype III-A) (ssDNase Cas10) (EC 3.1.-.-) (Cyclic oligoadenylate synthase) (EC 2.7.7.-) (EiCas10)	cas10 csm1 HMPREF9088_1947	Enterococcus italicus (strain DSM 15952 / LMG 22039 / TP 1.5)	755	NA	NA	NA	NA
	CAS2_STRTR	1.07655	0	0	NA	NA	NA	CRISPR-associated endoribonuclease Cas2 (EC 3.1.-.-)	cas2	Streptococcus thermophilus	114	NA	NA	NA	NA	NA	NA	NA	NA	NA	NA	NA	NA
	KLCB2_ECOLX	0	0	0	NA	NA	NA	NA	NA	NA	NA	NA	NA	NA	NA	Protein KlcB	klcB	Escherichia coli	461	NA	NA	NA	NA
	NOH4_RHIML	0	0	0	NA	NA	NA	NA	NA	NA	NA	NA	NA	NA	NA	Nodulation protein H (EC 2.8.2.-) (Host-specificity of nodulation protein D)	nodH hsnD	Rhizobium meliloti (Ensifer meliloti) (Sinorhizobium meliloti)	247	NA	NA	NA	NA
	Y2518_STAA3	0	0	0	NA	NA	NA	NA	NA	NA	NA	NA	NA	NA	NA	Uncharacterized hydrolase SAUSA300_2518 (EC 3.-.-.-)	SAUSA300_2518	Staphylococcus aureus (strain USA300)	276	NA	NA	NA	NA
	CATJ_PSEKB	0	0	0	NA	NA	NA	NA	NA	NA	NA	NA	NA	NA	NA	3-oxoadipate CoA-transferase subunit B (EC 2.8.3.6) (3-oxoadipate:succinyl-CoA transferase subunit B) (Beta-ketoadipate:succinyl-CoA transferase subunit B)	catJ	Pseudomonas knackmussii (strain DSM 6978 / LMG 23759 / B13)	260	NA	NA	NA	NA
	FOLD_SPHCR	1.07655	0	0	NA	NA	NA	Bifunctional protein FolD [Includes: Methylenetetrahydrofolate dehydrogenase (EC 1.5.1.5); Methenyltetrahydrofolate cyclohydrolase (EC 3.5.4.9)]	folD	Sphingobium chlorophenolicum	316	NA	NA	NA	NA	NA	NA	NA	NA	NA	NA	NA	NA
	CBAA_COMTE	0	0	0	NA	NA	NA	NA	NA	NA	NA	NA	NA	NA	NA	3-chlorobenzoate-3,4-dioxygenase oxygenase subunit (EC 1.14.-.-)	cbaA	Comamonas testosteroni (Pseudomonas testosteroni)	432	NA	NA	NA	NA
	METAS_BRAJP	0	0	0	NA	NA	NA	NA	NA	NA	NA	NA	NA	NA	NA	Homoserine O-succinyltransferase (HST) (EC 2.3.1.46) (Homoserine transsuccinylase) (HTS)	metAS metA	Bradyrhizobium japonicum	325	NA	NA	NA	NA
	FOXA_YEREN	0	0	0	NA	NA	NA	NA	NA	NA	NA	NA	NA	NA	NA	Ferrioxamine receptor	foxA	Yersinia enterocolitica	710	NA	NA	NA	NA
	KSHA3_RHORH	0	0	0	NA	NA	NA	NA	NA	NA	NA	NA	NA	NA	NA	3-ketosteroid-9-alpha-monooxygenase, oxygenase component (3-ketosteroid-9-alpha-hydroxylase, oxygenase component) (KSH) (Androsta-1,4-diene-3,17-dione 9-alpha-hydroxylase) (EC 1.14.15.30) (Rieske-type oxygenase) (RO)	kshA kshA3	Rhodococcus rhodochrous	382	NA	NA	NA	NA
	NPD1_MYCA1	1.07655	0	0	NA	NA	NA	NAD-dependent protein deacetylase 1 (EC 2.3.1.286) (Regulatory protein SIR2 homolog 1)	cobB1 MAV_1735	Mycobacterium avium (strain 104)	282	NA	NA	NA	NA	NA	NA	NA	NA	NA	NA	NA	NA
	NQO4_PARDE	621.169	0	0	NA	NA	NA	NADH-quinone oxidoreductase subunit 4 (EC 7.1.1.-) (NADH dehydrogenase I, subunit 4) (NDH-1, subunit 4)	nqo4	Paracoccus denitrificans	412	NA	NA	NA	NA	NA	NA	NA	NA	NA	NA	NA	NA
	NQRF_VIBAL	0	0	0	NA	NA	NA	NA	NA	NA	NA	NA	NA	NA	NA	Na(+)-translocating NADH-quinone reductase subunit F (Na(+)-NQR subunit F) (Na(+)-translocating NQR subunit F) (EC 7.2.1.1) (NQR complex subunit F) (NQR-1 subunit F)	nqrF nqr6	Vibrio alginolyticus	407	NA	NA	NA	NA
	FRHA_METJA	1.07655	0	0	NA	NA	NA	Coenzyme F420 hydrogenase subunit alpha (EC 1.12.98.1) (8-hydroxy-5-deazaflavin-reducing hydrogenase subunit alpha) (FRH)	frhA MJ0029	Methanocaldococcus jannaschii (strain ATCC 43067 / DSM 2661 / JAL-1 / JCM 10045 / NBRC 100440) (Methanococcus jannaschii)	415	NA	NA	NA	NA	NA	NA	NA	NA	NA	NA	NA	NA
	CCMA_TATCI	0	0	0	NA	NA	NA	NA	NA	NA	NA	NA	NA	NA	NA	Cytochrome c biogenesis ATP-binding export protein CcmA (EC 7.6.2.5) (Heme exporter protein A)	ccmA	Tatumella citrea (Pantoea citrea)	208	NA	NA	NA	NA
	CCOP_RUBGE	0	0	0	NA	NA	NA	NA	NA	NA	NA	NA	NA	NA	NA	Cbb3-type cytochrome c oxidase subunit CcoP (Cbb3-Cox subunit CcoP) (C-type cytochrome CcoP) (Cyt c(P)) (Cytochrome c oxidase subunit III)	ccoP	Rubrivivax gelatinosus (Rhodocyclus gelatinosus) (Rhodopseudomonas gelatinosa)	304	NA	NA	NA	NA
	CCSA_NOSP7	0	0	20.0636	NA	NA	NA	NA	NA	NA	NA	NA	NA	NA	NA	Cytochrome c biogenesis protein CcsA	ccsA Npun_F5955	Nostoc punctiforme (strain ATCC 29133 / PCC 73102)	353	NA	NA	NA	NA
	CCSA_PROM3	0	0	14.7837	NA	NA	NA	NA	NA	NA	NA	NA	NA	NA	NA	Cytochrome c biogenesis protein CcsA	ccsA P9303_16811	Prochlorococcus marinus (strain MIT 9303)	318	NA	NA	NA	NA
	CDC69_HALSA	0	0	0	NA	NA	NA	NA	NA	NA	NA	NA	NA	NA	NA	ORC1-type DNA replication protein 9	orc9-1; orc9-2 VNG_6091G	Halobacterium salinarum (strain ATCC 700922 / JCM 11081 / NRC-1) (Halobacterium halobium)	354	NA	NA	NA	NA
	LCBA_NEIMI	1.07655	0	0	NA	NA	NA	Capsular polysaccharide phosphotransferase (EC 2.7.-.-) (Stealth protein)		Neisseria meningitidis serogroup B	373	NA	NA	NA	NA	NA	NA	NA	NA	NA	NA	NA	NA
	CDIA_YERMW	0	0	0	NA	NA	NA	NA	NA	NA	NA	NA	NA	NA	NA	tRNA nuclease CdiA (tRNase CdiA) (EC 3.1.-.-) (Contact-dependent inhibitor A) (CdiA-43969) (Toxin CdiA)	cdiA ymoll0001_27200	Yersinia mollaretii (strain ATCC 43969 / DSM 18520 / CIP 103324 / CNY 7263 / WAIP 204)	2963	NA	NA	NA	NA
	FTSH_OPITP	0	0	5.2799	NA	NA	NA	NA	NA	NA	NA	NA	NA	NA	NA	ATP-dependent zinc metalloprotease FtsH (EC 3.4.24.-)	ftsH Oter_0128	Opitutus terrae (strain DSM 11246 / JCM 15787 / PB90-1)	614	NA	NA	NA	NA
	METXA_LEPME	1.07655	0	0	NA	NA	NA	Homoserine O-acetyltransferase (HAT) (EC 2.3.1.31) (Homoserine transacetylase) (HTA)	metXA	Leptospira meyeri	379	NA	NA	NA	NA	NA	NA	NA	NA	NA	NA	NA	NA
	CDVC_SULAC	0	0	2.11196	NA	NA	NA	NA	NA	NA	NA	NA	NA	NA	NA	Cell division protein C	cdvC vps4 Saci_1372	Sulfolobus acidocaldarius (strain ATCC 33909 / DSM 639 / JCM 8929 / NBRC 15157 / NCIMB 11770)	374	NA	NA	NA	NA
	CE1_SORC5	0	0	0	NA	NA	NA	NA	NA	NA	NA	NA	NA	NA	NA	Multifunctional esterase (EC 3.1.1.-) (Multiple nucleophilic elbowed esterase) (MNEE)	sce3277	Sorangium cellulosum (strain So ce56) (Polyangium cellulosum (strain So ce56))	456	NA	NA	NA	NA
	Y3407_METJA	0	0	0	NA	NA	NA	NA	NA	NA	NA	NA	NA	NA	NA	Uncharacterized protein MJECS07	MJECS07	Methanocaldococcus jannaschii (strain ATCC 43067 / DSM 2661 / JAL-1 / JCM 10045 / NBRC 100440) (Methanococcus jannaschii)	441	NA	NA	NA	NA
	PHLC_CLONO	0	0	1.05598	NA	NA	NA	NA	NA	NA	NA	NA	NA	NA	NA	Phospholipase C (PLC) (EC 3.1.4.3) (Gamma-toxin) (Phosphatidylcholine cholinephosphohydrolase)	plc	Clostridium novyi	398	NA	NA	NA	NA
	CH60_RHOPL	0	0	1.05598	NA	NA	NA	NA	NA	NA	NA	NA	NA	NA	NA	60 kDa chaperonin (GroEL protein) (Protein Cpn60)	groL groEL	Rhodopseudomonas palustris	546	NA	NA	NA	NA
	YVAP_BACSU	0	0	0	NA	NA	NA	NA	NA	NA	NA	NA	NA	NA	NA	Uncharacterized HTH-type transcriptional regulator YvaP	yvaP BSU33680	Bacillus subtilis (strain 168)	108	NA	NA	NA	NA
	PHOR_SHIDY	1.07655	0	0	NA	NA	NA	Phosphate regulon sensor protein PhoR (EC 2.7.13.3)	phoR	Shigella dysenteriae	431	NA	NA	NA	NA	NA	NA	NA	NA	NA	NA	NA	NA
	PHOU2_MYCBO	1.07655	0	0	NA	NA	NA	Phosphate-specific transport system accessory protein PhoU homolog 2 (Pst system accessory protein PhoU homolog 2)	phoU2 phoY2 BQ2027_MB0844C	Mycobacterium bovis (strain ATCC BAA-935 / AF2122/97)	213	NA	NA	NA	NA	NA	NA	NA	NA	NA	NA	NA	NA
	LEU3_BUCCC	0	0	0	NA	NA	NA	NA	NA	NA	NA	NA	NA	NA	NA	3-isopropylmalate dehydrogenase (EC 1.1.1.85) (3-IPM-DH) (Beta-IPM dehydrogenase) (IMDH)	leuB BCc_PL3	Buchnera aphidicola subsp. Cinara cedri (strain Cc)	367	NA	NA	NA	NA
	LEU3_BUCUH	0	0	1.05598	NA	NA	NA	NA	NA	NA	NA	NA	NA	NA	NA	3-isopropylmalate dehydrogenase (EC 1.1.1.85) (3-IPM-DH) (Beta-IPM dehydrogenase) (IMDH)	leuB	Buchnera aphidicola subsp. Uroleucon helianthicola	363	NA	NA	NA	NA
	FTSW_MYCBO	0	0	0	NA	NA	NA	NA	NA	NA	NA	NA	NA	NA	NA	Probable peptidoglycan glycosyltransferase FtsW (PGT) (EC 2.4.1.129) (Cell division protein FtsW) (Cell wall polymerase) (Peptidoglycan polymerase) (PG polymerase)	ftsW BQ2027_MB2178C	Mycobacterium bovis (strain ATCC BAA-935 / AF2122/97)	524	NA	NA	NA	NA
	FTSX_AERHY	0	0	0	NA	NA	NA	NA	NA	NA	NA	NA	NA	NA	NA	Cell division protein FtsX	ftsX	Aeromonas hydrophila	317	NA	NA	NA	NA
	FTSX_PSEPU	0	0	0	NA	NA	NA	NA	NA	NA	NA	NA	NA	NA	NA	Cell division protein FtsX	ftsX	Pseudomonas putida (Arthrobacter siderocapsulatus)	341	NA	NA	NA	NA
	RECA_MYCBO	0	0	0	NA	NA	NA	NA	NA	NA	NA	NA	NA	NA	NA	Protein RecA (Recombinase A) [Cleaved into: Endonuclease PI-MboI (EC 3.1.-.-) (Mbo RecA intein)]	recA BQ2027_MB2756C	Mycobacterium bovis (strain ATCC BAA-935 / AF2122/97)	790	NA	NA	NA	NA
	RECA_MYCSH	0	0	0	NA	NA	NA	NA	NA	NA	NA	NA	NA	NA	NA	Protein RecA (Recombinase A) [Cleaved into: Msh RecA intein] (Fragment)	recA	Mycobacterium shimoidei	423	NA	NA	NA	NA
	FUMD_SALTI	1.07655	0	0	NA	NA	NA	Fumarase D (EC 4.2.1.2)	fumD ydhZ STY1732 t1256	Salmonella typhi	70	NA	NA	NA	NA	NA	NA	NA	NA	NA	NA	NA	NA
	CHI1_STROI	0	0	0	NA	NA	NA	NA	NA	NA	NA	NA	NA	NA	NA	Chitinases 70, 30, and 20.5 kDa (EC 3.2.1.14) (Fragments)		Streptomyces olivaceoviridis (Streptomyces corchorusii)	74	NA	NA	NA	NA
	CHID_VIBFU	0	0	0	NA	NA	NA	NA	NA	NA	NA	NA	NA	NA	NA	Chitodextrinase (EC 3.2.1.14)	endo I	Vibrio furnissii	1046	NA	NA	NA	NA
	G1093_BACV8	0	0	0	NA	NA	NA	NA	NA	NA	NA	NA	NA	NA	NA	Glycosyl hydrolase family 109 protein 3 (EC 3.2.1.-)	BVU_0950	Bacteroides vulgatus (strain ATCC 8482 / DSM 1447 / JCM 5826 / NBRC 14291 / NCTC 11154)	548	NA	NA	NA	NA
	G1095_BACV8	0	0	0	NA	NA	NA	NA	NA	NA	NA	NA	NA	NA	NA	Glycosyl hydrolase family 109 protein 5 (EC 3.2.1.-)	BVU_2041	Bacteroides vulgatus (strain ATCC 8482 / DSM 1447 / JCM 5826 / NBRC 14291 / NCTC 11154)	520	NA	NA	NA	NA
	G3P_HALVA	0	0	4.22392	NA	NA	NA	NA	NA	NA	NA	NA	NA	NA	NA	Glyceraldehyde-3-phosphate dehydrogenase (EC 1.2.1.59) (NAD(P)-dependent glyceraldehyde-3-phosphate dehydrogenase) (GAPDH)	gap	Haloarcula vallismortis (Halobacterium vallismortis)	335	NA	NA	NA	NA
	CHLF_CHLFP	6475.44	0	7125.75	NA	NA	NA	Light-dependent chlorophyll f synthase (Chl f synthase) (EC 1.-.-.-) (Super-rogue PsbA4) (Sr-PsbA4)	chlF psbA4 UYEDRAFT_01161	Chlorogloeopsis fritschii (strain PCC 9212)	376	NA	NA	NA	NA	Light-dependent chlorophyll f synthase (Chl f synthase) (EC 1.-.-.-) (Super-rogue PsbA4) (Sr-PsbA4)	chlF psbA4 UYEDRAFT_01161	Chlorogloeopsis fritschii (strain PCC 9212)	376	NA	NA	NA	NA
	CHLF_SYNS7	3863.73	0	4504.81	NA	NA	NA	Light-dependent chlorophyll f synthase (Chl f synthase) (Super-rogue D1) (Super-rogue PsbA4) (Sr-PsbA4)	chlF psbA4 S7335_4253	Synechococcus sp. (strain ATCC 29403 / PCC 7335)	419	NA	NA	NA	NA	Light-dependent chlorophyll f synthase (Chl f synthase) (Super-rogue D1) (Super-rogue PsbA4) (Sr-PsbA4)	chlF psbA4 S7335_4253	Synechococcus sp. (strain ATCC 29403 / PCC 7335)	419	NA	NA	NA	NA
	SSRP_NEIG1	0	0	0	NA	NA	NA	NA	NA	NA	NA	NA	NA	NA	NA	SsrA-binding protein (Small protein B)	smpB NGO0986	Neisseria gonorrhoeae (strain ATCC 700825 / FA 1090)	148	NA	NA	NA	NA
	CHVI_RHIRD	0	0	0	NA	NA	NA	NA	NA	NA	NA	NA	NA	NA	NA	Transcriptional regulatory protein ChvI	chvI	Rhizobium radiobacter (Agrobacterium tumefaciens) (Agrobacterium radiobacter)	241	NA	NA	NA	NA
	LEUD_PAEPO	1.07655	0	0	NA	NA	NA	3-isopropylmalate dehydratase small subunit (EC 4.2.1.33) (Alpha-IPM isomerase) (IPMI) (Isopropylmalate isomerase) (Fragment)	leuD	Paenibacillus polymyxa (Bacillus polymyxa)	178	NA	NA	NA	NA	NA	NA	NA	NA	NA	NA	NA	NA
	Y4946_VIBVU	1.07655	0	0	NA	NA	NA	UPF0251 protein VV2_0946	VV2_0946	Vibrio vulnificus (strain CMCP6)	100	NA	NA	NA	NA	NA	NA	NA	NA	NA	NA	NA	NA
	MIAB_MYCA9	1.07655	0	0	NA	NA	NA	tRNA-2-methylthio-N(6)-dimethylallyladenosine synthase (EC 2.8.4.3) ((Dimethylallyl)adenosine tRNA methylthiotransferase MiaB) (tRNA-i(6)A37 methylthiotransferase)	miaB MAB_3048c	Mycobacteroides abscessus (strain ATCC 19977 / DSM 44196 / CIP 104536 / JCM 13569 / NCTC 13031 / TMC 1543) (Mycobacterium abscessus)	507	NA	NA	NA	NA	tRNA-2-methylthio-N(6)-dimethylallyladenosine synthase (EC 2.8.4.3) ((Dimethylallyl)adenosine tRNA methylthiotransferase MiaB) (tRNA-i(6)A37 methylthiotransferase)	miaB MAB_3048c	Mycobacteroides abscessus (strain ATCC 19977 / DSM 44196 / CIP 104536 / JCM 13569 / NCTC 13031 / TMC 1543) (Mycobacterium abscessus)	507	NA	NA	NA	NA
	VIRE3_AGRFC	0	0	0	NA	NA	NA	NA	NA	NA	NA	NA	NA	NA	NA	VirE locus 9 kDa virulence protein	virE3 virE0 Atu6188 AGR_pTi_25	Agrobacterium fabrum (strain C58 / ATCC 33970) (Agrobacterium tumefaciens (strain C58))	83	NA	NA	NA	NA
	GTF3_STRA6	0	0	0	NA	NA	NA	NA	NA	NA	NA	NA	NA	NA	NA	Glucosyltransferase 3 (EC 2.4.1.-)	gtf3 gtfC SAN_1476	Streptococcus agalactiae serotype III (strain COH1)	331	NA	NA	NA	NA
	NUOD_RHOCA	0	0	327.354	NA	NA	NA	NA	NA	NA	NA	NA	NA	NA	NA	NADH-quinone oxidoreductase subunit D (EC 7.1.1.-) (NADH dehydrogenase I subunit D) (NDH-1 subunit D)	nuoD	Rhodobacter capsulatus (Rhodopseudomonas capsulata)	413	NA	NA	NA	NA
	CINB_CITBR	0	0	0	NA	NA	NA	NA	NA	NA	NA	NA	NA	NA	NA	Cindoxin reductase (CdR) (EC 1.18.1.-) (NADPH-dependent flavodoxin/ferredoxin reductase) (NADPH-dependent flavodoxin/ferrodoxin reductase)	cinB	Citrobacter braakii	451	NA	NA	NA	NA
	CISY_ACIFR	0	0	1.05598	NA	NA	NA	NA	NA	NA	NA	NA	NA	NA	NA	Citrate synthase (EC 2.3.3.16)	gltA	Acidithiobacillus ferrooxidans (Thiobacillus ferrooxidans)	386	NA	NA	NA	NA
	CLCD_RHOOP	0	0	0	NA	NA	NA	NA	NA	NA	NA	NA	NA	NA	NA	Carboxymethylenebutenolidase (EC 3.1.1.45) (Dienelactone hydrolase) (DLH)	clcD	Rhodococcus opacus (Nocardia opaca)	252	NA	NA	NA	NA
	GALE_NEIMC	0	0	1.05598	NA	NA	NA	NA	NA	NA	NA	NA	NA	NA	NA	UDP-glucose 4-epimerase (EC 5.1.3.2) (Galactowaldenase) (UDP-galactose 4-epimerase)	galE	Neisseria meningitidis serogroup C	339	NA	NA	NA	NA
	LGT_FRAAA	0	0	0	NA	NA	NA	NA	NA	NA	NA	NA	NA	NA	NA	Phosphatidylglycerol--prolipoprotein diacylglyceryl transferase (EC 2.5.1.145)	lgt FRAAL4966	Frankia alni (strain ACN14a)	377	NA	NA	NA	NA
	GALT_STRTR	0	0	0	NA	NA	NA	NA	NA	NA	NA	NA	NA	NA	NA	Galactose-1-phosphate uridylyltransferase (Gal-1-P uridylyltransferase) (EC 2.7.7.12) (UDP-glucose--hexose-1-phosphate uridylyltransferase)	galT	Streptococcus thermophilus	493	NA	NA	NA	NA
	LHA_AFIMA	1.07655	0	0	NA	NA	NA	Light-harvesting protein B-880 alpha chain (Antenna pigment protein alpha chain)		Afifella marina (Rhodobium marinum) (Rhodopseudomonas marina)	52	NA	NA	NA	NA	NA	NA	NA	NA	NA	NA	NA	NA
	LHA1_RHOCA	0	0	0	NA	NA	NA	NA	NA	NA	NA	NA	NA	NA	NA	Light-harvesting protein B-870 alpha chain (Antenna pigment protein alpha chain) (LH-1)	pufA	Rhodobacter capsulatus (Rhodopseudomonas capsulata)	58	NA	NA	NA	NA
	LHA2_HALHL	1.07655	0	0	NA	NA	NA	Light-harvesting protein B800/850/890 alpha-2 chain (Antenna pigment protein alpha-2 chain) (EHA-alpha-2) (Fragment)		Halorhodospira halophila (strain DSM 244 / SL1) (Ectothiorhodospira halophila (strain DSM 244 / SL1))	47	NA	NA	NA	NA	NA	NA	NA	NA	NA	NA	NA	NA
	GATA_GEOSE	2.1531	0	0	NA	NA	NA	Glutamyl-tRNA(Gln) amidotransferase subunit A (Glu-ADT subunit A) (EC 6.3.5.7)	gatA	Geobacillus stearothermophilus (Bacillus stearothermophilus)	485	NA	NA	NA	NA	Glutamyl-tRNA(Gln) amidotransferase subunit A (Glu-ADT subunit A) (EC 6.3.5.7)	gatA	Geobacillus stearothermophilus (Bacillus stearothermophilus)	485	NA	NA	NA	NA
	LIC2B_HAEIF	0	0	0	NA	NA	NA	NA	NA	NA	NA	NA	NA	NA	NA	Lipooligosaccharide biosynthesis protein lic2B (EC 2.-.-.-)	lic2B	Haemophilus influenzae	266	NA	NA	NA	NA
	REDF_ECOLI	0	0	0	NA	NA	NA	NA	NA	NA	NA	NA	NA	NA	NA	Resolvase (Protein D)	resD D ECOK12F044	Escherichia coli (strain K12)	268	NA	NA	NA	NA
	REG5_PYRHO	0	0	0	NA	NA	NA	NA	NA	NA	NA	NA	NA	NA	NA	Uncharacterized HTH-type transcriptional regulator PH1055	PH1055	Pyrococcus horikoshii (strain ATCC 700860 / DSM 12428 / JCM 9974 / NBRC 100139 / OT-3)	159	NA	NA	NA	NA
	XYLB_KLEPN	0	0	0	NA	NA	NA	NA	NA	NA	NA	NA	NA	NA	NA	Xylulose kinase (Xylulokinase) (EC 2.7.1.17)	xylB	Klebsiella pneumoniae	483	NA	NA	NA	NA
	RF2_CHLMU	0	0	0	NA	NA	NA	NA	NA	NA	NA	NA	NA	NA	NA	Peptide chain release factor 2 (RF-2)	prfB TC_0744	Chlamydia muridarum (strain MoPn / Nigg)	369	NA	NA	NA	NA
	CMCH_STRCL	0	0	0	NA	NA	NA	3'-hydroxymethylcephem-O-carbamoyltransferase (3'-hydroxymethylcephem-O-CASE) (CCT) (EC 2.1.3.-)	cmcH	Streptomyces clavuligerus	521	NA	NA	NA	NA	NA	NA	NA	NA	NA	NA	NA	NA
	CMLI_STRVP	0	0	0	NA	NA	NA	NA	NA	NA	NA	NA	NA	NA	NA	Non-heme di-iron N-oxygenase (EC 1.14.99.-)	cmlI SVEN_0924	Streptomyces venezuelae (strain ATCC 10712 / CBS 650.69 / DSM 40230 / JCM 4526 / NBRC 13096 / PD 04745)	339	NA	NA	NA	NA
	GCAS_CHIPD	0	0	0	NA	NA	NA	NA	NA	NA	NA	NA	NA	NA	NA	(-)-gamma-cadinene synthase ((2Z,6E)-farnesyl diphosphate cyclizing) (EC 4.2.3.62) (Terpene cyclase) (Type I terpene cyclase)	Cpin_4730	Chitinophaga pinensis (strain ATCC 43595 / DSM 2588 / NCIB 11800 / UQM 2034)	321	NA	NA	NA	NA
	GCH1L_PASMU	0	0	0	NA	NA	NA	NA	NA	NA	NA	NA	NA	NA	NA	GTP cyclohydrolase 1 type 2 homolog	PM0183	Pasteurella multocida (strain Pm70)	251	NA	NA	NA	NA
	O16G_BACCO	1.07655	0	0	NA	NA	NA	Oligo-1,6-glucosidase (EC 3.2.1.10) (Dextrin 6-alpha-D-glucanohydrolase) (Oligosaccharide alpha-1,6-glucosidase) (Sucrase-isomaltase) (Isomaltase)	malL	Bacillus coagulans	555	NA	NA	NA	NA	NA	NA	NA	NA	NA	NA	NA	NA
	LP49_LEPIC	0	0	0	NA	NA	NA	NA	NA	NA	NA	NA	NA	NA	NA	Antigen Lp49 (Leptospiral 49 kilodalton protein) (Lp49)	orfC LIC_10793	Leptospira interrogans serogroup Icterohaemorrhagiae serovar copenhageni (strain Fiocruz L1-130)	456	NA	NA	NA	NA
	COBD_MYCBO	1.07655	0	0	NA	NA	NA	Cobalamin biosynthesis protein CobD	cobD BQ2027_MB2260C	Mycobacterium bovis (strain ATCC BAA-935 / AF2122/97)	313	NA	NA	NA	NA	NA	NA	NA	NA	NA	NA	NA	NA
	COBP_SINSX	0	0	0	NA	NA	NA	NA	NA	NA	NA	NA	NA	NA	NA	Bifunctional adenosylcobalamin biosynthesis protein CobP (Adenosylcobinamide kinase) (EC 2.7.1.156) (Adenosylcobinamide-phosphate guanylyltransferase) (EC 2.7.7.62)	cobP	Sinorhizobium sp.	174	NA	NA	NA	NA
	LPPN_MYCBO	0	0	0	NA	NA	NA	NA	NA	NA	NA	NA	NA	NA	NA	Putative lipoprotein LppN	lppN BQ2027_MB2293	Mycobacterium bovis (strain ATCC BAA-935 / AF2122/97)	175	NA	NA	NA	NA
	LPSC_RHIME	1.07655	0	0	NA	NA	NA	Lipopolysaccharide core biosynthesis glycosyltransferase LpsC (EC 2.4.-.-)	lpsC R01569 SMc01222	Rhizobium meliloti (strain 1021) (Ensifer meliloti) (Sinorhizobium meliloti)	270	NA	NA	NA	NA	NA	NA	NA	NA	NA	NA	NA	NA
	ORGB_SALTS	0	0	0	NA	NA	NA	NA	NA	NA	NA	NA	NA	NA	NA	Oxygen-regulated invasion protein OrgB	orgB SL1344_2849	Salmonella typhimurium (strain SL1344)	226	NA	NA	NA	NA
	GFCB_ECOLI	0	0	0	NA	NA	NA	NA	NA	NA	NA	NA	NA	NA	NA	Uncharacterized lipoprotein GfcB (Group 4 capsule protein B homolog)	gfcB ymcC b0986 JW0969	Escherichia coli (strain K12)	214	NA	NA	NA	NA
	COX1_BACP3	0	0	172.125	NA	NA	NA	NA	NA	NA	NA	NA	NA	NA	NA	Cytochrome c oxidase subunit 1 (EC 7.1.1.9) (Cytochrome aa3 subunit 1) (Cytochrome c oxidase polypeptide I)	ctaD caaB coi	Bacillus sp. (strain PS3)	616	NA	NA	NA	NA
	Y1427_STAEQ	1.07655	0	0	NA	NA	NA	UPF0421 protein SERP1427	SERP1427	Staphylococcus epidermidis (strain ATCC 35984 / RP62A)	328	NA	NA	NA	NA	NA	NA	NA	NA	NA	NA	NA	NA
	P34_RICRS	1.07655	0	0	NA	NA	NA	Protein p34	p34 A1G_07070	Rickettsia rickettsii (strain Sheila Smith)	301	NA	NA	NA	NA	NA	NA	NA	NA	NA	NA	NA	NA
	Y1465_ARCFU	0	0	0	NA	NA	NA	NA	NA	NA	NA	NA	NA	NA	NA	Uncharacterized protein AF_1465	AF_1465	Archaeoglobus fulgidus (strain ATCC 49558 / VC-16 / DSM 4304 / JCM 9628 / NBRC 100126)	149	NA	NA	NA	NA
	Y147_UREPA	0	0	0	NA	NA	NA	NA	NA	NA	NA	NA	NA	NA	NA	Uncharacterized protein UU147	UU147	Ureaplasma parvum serovar 3 (strain ATCC 700970)	57	NA	NA	NA	NA
	COX3_PARDE	218.539	0	0	NA	NA	NA	Cytochrome c oxidase subunit 3 (EC 7.1.1.9) (Cytochrome aa3 subunit 3) (Cytochrome c oxidase polypeptide III) (Oxidase aa(3) subunit 3)	ctaE coiII	Paracoccus denitrificans	274	NA	NA	NA	NA	NA	NA	NA	NA	NA	NA	NA	NA
	PAC2_PSES3	1.07655	0	0	NA	NA	NA	Penicillin acylase 2 proenzyme (EC 3.5.1.11) (Cephalosporin acylase II) (Penicillin acylase II) (Penicillin amidase II) [Cleaved into: Penicillin acylase 2 small subunit (Penicillin acylase II small subunit); Penicillin acylase 2 large subunit (Penicillin acylase II large subunit)]	acyII	Pseudomonas sp. (strain SE83)	774	NA	NA	NA	NA	NA	NA	NA	NA	NA	NA	NA	NA
	Y1482_MYCS2	0	0	0	NA	NA	NA	NA	NA	NA	NA	NA	NA	NA	NA	Putative S-adenosyl-L-methionine-dependent methyltransferase MSMEG_1482/MSMEI_1446 (EC 2.1.1.-)	MSMEG_1482 MSMEI_1446	Mycolicibacterium smegmatis (strain ATCC 700084 / mc(2)155) (Mycobacterium smegmatis)	304	NA	NA	NA	NA
	RISBB_PHOLE	0	0	0	NA	NA	NA	NA	NA	NA	NA	NA	NA	NA	NA	6,7-dimethyl-8-ribityllumazine synthase (DMRL synthase) (LS) (Lumazine synthase) (EC 2.5.1.78)	ribH	Photobacterium leiognathi	156	NA	NA	NA	NA
	RKPI_RHIME	1.07655	0	0	NA	NA	NA	Capsular polysaccharide biosynthesis protein RkpI	rkpI R00574 SMc02270	Rhizobium meliloti (strain 1021) (Ensifer meliloti) (Sinorhizobium meliloti)	538	NA	NA	NA	NA	NA	NA	NA	NA	NA	NA	NA	NA
	PAGP_LEGPN	0	0	0	NA	NA	NA	NA	NA	NA	NA	NA	NA	NA	NA	Lipid A palmitoyltransferase PagP (EC 2.3.1.251) (Lipid A acylation protein)	pagP rcp	Legionella pneumophila	186	NA	NA	NA	NA
	GLGB_BUTFI	1.07655	0	0	NA	NA	NA	1,4-alpha-glucan branching enzyme GlgB (EC 2.4.1.18) (1,4-alpha-D-glucan:1,4-alpha-D-glucan 6-glucosyl-transferase) (Alpha-(1->4)-glucan branching enzyme) (Glycogen branching enzyme) (BE)	glgB	Butyrivibrio fibrisolvens	639	NA	NA	NA	NA	NA	NA	NA	NA	NA	NA	NA	NA
	RL1_LIBAS	0	0	1.05598	NA	NA	NA	NA	NA	NA	NA	NA	NA	NA	NA	50S ribosomal protein L1	rplA	Liberibacter asiaticus (Citrus greening disease) (Liberobacter asiaticum)	232	NA	NA	NA	NA
	GLGB_GEOSE	0	0	0	NA	NA	NA	NA	NA	NA	NA	NA	NA	NA	NA	1,4-alpha-glucan branching enzyme GlgB (EC 2.4.1.18) (1,4-alpha-D-glucan:1,4-alpha-D-glucan 6-glucosyl-transferase) (Alpha-(1->4)-glucan branching enzyme) (Glycogen branching enzyme) (BE)	glgB	Geobacillus stearothermophilus (Bacillus stearothermophilus)	639	NA	NA	NA	NA
	Y1588_HELPY	1.07655	0	0	NA	NA	NA	UPF0174 protein HP_1588	HP_1588	Helicobacter pylori (strain ATCC 700392 / 26695) (Campylobacter pylori)	253	NA	NA	NA	NA	NA	NA	NA	NA	NA	NA	NA	NA
	RL10_LIBAF	0	0	0	NA	NA	NA	NA	NA	NA	NA	NA	NA	NA	NA	50S ribosomal protein L10	rplJ	Liberibacter africanus (Citrus greening disease) (Liberobacter africanum)	172	NA	NA	NA	NA
	CP136_MYCTO	1.07655	0	0	NA	NA	NA	Putative cytochrome P450 136 (EC 1.14.-.-)	cyp136 MT3145	Mycobacterium tuberculosis (strain CDC 1551 / Oshkosh)	492	NA	NA	NA	NA	NA	NA	NA	NA	NA	NA	NA	NA
	CPPC_NEIGO	1.07655	0	0	NA	NA	NA	Cryptic plasmid protein C	cppC	Neisseria gonorrhoeae	205	NA	NA	NA	NA	NA	NA	NA	NA	NA	NA	NA	NA
	CPXH_STRGR	0	0	0	NA	NA	NA	NA	NA	NA	NA	NA	NA	NA	NA	Cytochrome P450-SOY (EC 1.14.-.-)	cyp105D1 soyC	Streptomyces griseus	412	NA	NA	NA	NA
	Y1625_ARCFU	0	0	0	NA	NA	NA	NA	NA	NA	NA	NA	NA	NA	NA	Uncharacterized protein AF_1625	AF_1625	Archaeoglobus fulgidus (strain ATCC 49558 / VC-16 / DSM 4304 / JCM 9628 / NBRC 100126)	581	NA	NA	NA	NA
	LTAE_PSEUN	0	0	0	NA	NA	NA	NA	NA	NA	NA	NA	NA	NA	NA	Low specificity L-threonine aldolase (Low specificity L-TA) (EC 4.1.2.48)	ltaE ltaP	Pseudomonas sp. (strain NCIMB 10558)	346	NA	NA	NA	NA
	CR1AC_BACTK	0	0	0	NA	NA	NA	NA	NA	NA	NA	NA	NA	NA	NA	Pesticidal crystal protein Cry1Ac (133 kDa crystal protein) (Crystaline entomocidal protoxin) (Insecticidal delta-endotoxin CryIA(c))	cry1Ac cry1A(c) cry218 cryIA(c)	Bacillus thuringiensis subsp. kurstaki	1178	NA	NA	NA	NA
	CR1CA_BACTA	0	0	0	NA	NA	NA	NA	NA	NA	NA	NA	NA	NA	NA	Pesticidal crystal protein Cry1Ca (134 kDa crystal protein) (Crystaline entomocidal protoxin) (Insecticidal delta-endotoxin CryIC(a))	cry1Ca cryIC cryIC(a)	Bacillus thuringiensis subsp. aizawai	1189	NA	NA	NA	NA
	CR1CB_BACTG	0	0	1.05598	NA	NA	NA	NA	NA	NA	NA	NA	NA	NA	NA	Pesticidal crystal protein Cry1Cb (133 kDa crystal protein) (Crystaline entomocidal protoxin) (Insecticidal delta-endotoxin CryIC(b))	cry1Cb cryIC(b)	Bacillus thuringiensis subsp. galleriae	1176	NA	NA	NA	NA
	PRTH_PORGI	0	0	0	NA	NA	NA	NA	NA	NA	NA	NA	NA	NA	NA	Protease PrtH (EC 3.4.22.-)	prtH	Porphyromonas gingivalis (strain ATCC BAA-308 / W83)	989	NA	NA	NA	NA
	T2D1_HERAU	1.07655	0	0	NA	NA	NA	Type-2 restriction enzyme HgiDI (R.HgiDI) (EC 3.1.21.4) (Endonuclease HgiDI) (Type II restriction enzyme HgiDI)	hgiDIR	Herpetosiphon aurantiacus (Herpetosiphon giganteus)	359	NA	NA	NA	NA	NA	NA	NA	NA	NA	NA	NA	NA
	CR5AC_BACTU	0	0	1.05598	NA	NA	NA	NA	NA	NA	NA	NA	NA	NA	NA	Pesticidal crystal protein Cry5Ac (135 kDa crystal protein) (Crystaline entomocidal protoxin) (Insecticidal delta-endotoxin CryVA(c))	cry5Ac cryVA(c)	Bacillus thuringiensis	1220	NA	NA	NA	NA
	CRCB_COREF	1.07655	0	0	NA	NA	NA	Putative fluoride ion transporter CrcB	crcB CE2434	Corynebacterium efficiens (strain DSM 44549 / YS-314 / AJ 12310 / JCM 11189 / NBRC 100395)	138	NA	NA	NA	NA	NA	NA	NA	NA	NA	NA	NA	NA
	CRTF_RHOCA	0	0	0	NA	NA	NA	NA	NA	NA	NA	NA	NA	NA	NA	Demethylspheroidene O-methyltransferase (EC 2.1.1.210) (Hydroxyneurosporene methyltransferase) (Fragment)	crtF	Rhodobacter capsulatus (Rhodopseudomonas capsulata)	77	NA	NA	NA	NA
	Y179_TREPA	1.07655	0	0	NA	NA	NA	Uncharacterized protein TP_0179	TP_0179	Treponema pallidum (strain Nichols)	627	NA	NA	NA	NA	NA	NA	NA	NA	NA	NA	NA	NA
	CRTP_METSP	1.07655	0	0	NA	NA	NA	4,4'-diapolycopene oxygenase (EC 1.14.99.44) (4,4'-diapolycopene oxidase) (4,4'-diaponeurosporene oxidase) (Carotenoid oxidase) (Diaponeurosporene oxygenase) (EC 1.14.99.-)	crtNb	Methylomonas sp.	497	NA	NA	NA	NA	NA	NA	NA	NA	NA	NA	NA	NA
	Y1797_METTH	0	0	0	NA	NA	NA	NA	NA	NA	NA	NA	NA	NA	NA	Probable S-adenosyl-L-methionine-binding protein MTH_1797	MTH_1797	Methanothermobacter thermautotrophicus (strain ATCC 29096 / DSM 1053 / JCM 10044 / NBRC 100330 / Delta H) (Methanobacterium thermoautotrophicum)	137	NA	NA	NA	NA
	FDR_SPHSX	1.07655	0	0	NA	NA	NA	Ferredoxin--NAD(P)(+) reductase fdr (EC 1.18.1.2) (EC 1.18.1.3) (Carbazole 1,9a-dioxygenase, ferredoxin reductase component) (CARDO)	fdr	Sphingomonas sp.	414	NA	NA	NA	NA	NA	NA	NA	NA	NA	NA	NA	NA
	PBUA_PSEU4	0	0	0	NA	NA	NA	NA	NA	NA	NA	NA	NA	NA	NA	Ferric-pseudobactin M114 receptor PbuA	pbuA	Pseudomonas sp. (strain M114)	826	NA	NA	NA	NA
	PCAB_PSEPU	1.07655	0	0	NA	NA	NA	3-carboxy-cis,cis-muconate cycloisomerase (EC 5.5.1.2) (3-carboxymuconate lactonizing enzyme) (CMLE) (Fragment)	pcaB	Pseudomonas putida (Arthrobacter siderocapsulatus)	422	NA	NA	NA	NA	NA	NA	NA	NA	NA	NA	NA	NA
	PCBC_PROHO	0	0	140.445	NA	NA	NA	NA	NA	NA	NA	NA	NA	NA	NA	Chlorophyll a/b light-harvesting protein PcbC	pcbC	Prochlorothrix hollandica	375	NA	NA	NA	NA
	YGEV_ECOLI	1.07655	0	0	NA	NA	NA	Uncharacterized sigma-54-dependent transcriptional regulator YgeV	ygeV b2869 JW2837	Escherichia coli (strain K12)	592	NA	NA	NA	NA	NA	NA	NA	NA	NA	NA	NA	NA
	Y1880_KORVE	1.07655	0	0	NA	NA	NA	UPF0403 protein Acid345_1880	Acid345_1880	Koribacter versatilis (strain Ellin345)	145	NA	NA	NA	NA	NA	NA	NA	NA	NA	NA	NA	NA
	YGIL_ECOLI	0	0	0	NA	NA	NA	NA	NA	NA	NA	NA	NA	NA	NA	Uncharacterized fimbrial-like protein YgiL	ygiL b3043 JW3011	Escherichia coli (strain K12)	183	NA	NA	NA	NA
	Y1899_MYCTO	1.07655	0	0	NA	NA	NA	Uncharacterized protein MT1950	MT1950	Mycobacterium tuberculosis (strain CDC 1551 / Oshkosh)	374	NA	NA	NA	NA	NA	NA	NA	NA	NA	NA	NA	NA
	YGLB_BACCL	0	0	0	NA	NA	NA	NA	NA	NA	NA	NA	NA	NA	NA	Uncharacterized protein in glgB 5'region (Fragment)		Bacillus caldolyticus	57	NA	NA	NA	NA
	MANB_BACMA	0	0	0	NA	NA	NA	NA	NA	NA	NA	NA	NA	NA	NA	Mannan endo-1,4-beta-mannosidase A and B (EC 3.2.1.78) (1,4-beta-D-mannan mannanohydrolase) (Beta-mannanase) (Endo-1,4-mannanase) [Cleaved into: Mannan endo-1,4-beta-mannosidase A; Mannan endo-1,4-beta-mannosidase B]		Bacillus mannanilyticus (strain DSM 16130 / JCM 10596 / AM-001)	513	NA	NA	NA	NA
	YHJP_BACSU	0	0	0	NA	NA	NA	NA	NA	NA	NA	NA	NA	NA	NA	Uncharacterized protein YhjP	yhjP BSU10590	Bacillus subtilis (strain 168)	575	NA	NA	NA	NA
	CUT2_MYCBO	1.07655	0	0	NA	NA	NA	Probable cutinase cut2 (EC 3.1.1.74)	cut2 BQ2027_MB2323	Mycobacterium bovis (strain ATCC BAA-935 / AF2122/97)	230	NA	NA	NA	NA	NA	NA	NA	NA	NA	NA	NA	NA
	MBHL_CITFR	0	0	0	NA	NA	NA	NA	NA	NA	NA	NA	NA	NA	NA	Hydrogenase-1 large chain (HYD1) (EC 1.12.99.6) (Membrane-bound hydrogenase 1 large subunit) (NiFe hydrogenase)	hyaB	Citrobacter freundii	597	NA	NA	NA	NA
	MBHS_CITFR	1.07655	0	0	NA	NA	NA	Hydrogenase-1 small chain (HYD1) (EC 1.12.99.6) (Membrane-bound hydrogenase 1 small subunit) (NiFe hydrogenase)	hyaA	Citrobacter freundii	375	NA	NA	NA	NA	NA	NA	NA	NA	NA	NA	NA	NA
	PCXA_SYNR3	0	0	2.11196	NA	NA	NA	NA	NA	NA	NA	NA	NA	NA	NA	Proton extrusion protein PcxA	pcxA SynRCC307_1233	Synechococcus sp. (strain RCC307)	379	NA	NA	NA	NA
	NHB1_RHORH	1.07655	0	0	NA	NA	NA	High-molecular weight cobalt-containing nitrile hydratase subunit beta (H-NHase) (H-nitrilase) (EC 4.2.1.84)	nhhB	Rhodococcus rhodochrous	229	NA	NA	NA	NA	NA	NA	NA	NA	NA	NA	NA	NA
	MCAS_MYCBO	1.07655	0	0	NA	NA	NA	Mycocerosic acid synthase (EC 2.3.1.111)	mas BQ2027_MB2965C	Mycobacterium bovis (strain ATCC BAA-935 / AF2122/97)	2111	NA	NA	NA	NA	NA	NA	NA	NA	NA	NA	NA	NA
	Y2124_NOSS1	0	0	1.05598	NA	NA	NA	NA	NA	NA	NA	NA	NA	NA	NA	Uncharacterized WD repeat-containing protein all2124	all2124	Nostoc sp. (strain PCC 7120 / SAG 25.82 / UTEX 2576)	1683	NA	NA	NA	NA
	CYB5_ECTSH	0	0	0	NA	NA	NA	NA	NA	NA	NA	NA	NA	NA	NA	Soluble cytochrome b558		Ectothiorhodospira shaposhnikovii (Ectothiorhodospira vacuolata)	91	NA	NA	NA	NA
	Y2150_BRADU	0	0	0	NA	NA	NA	NA	NA	NA	NA	NA	NA	NA	NA	Uncharacterized protein blr2150 (ORF8)	blr2150	Bradyrhizobium diazoefficiens (strain JCM 10833 / IAM 13628 / NBRC 14792 / USDA 110)	300	NA	NA	NA	NA
	MDH_MYXXA	0	0	0	NA	NA	NA	NA	NA	NA	NA	NA	NA	NA	NA	Malate dehydrogenase (EC 1.1.1.37)	mdh	Myxococcus xanthus	314	NA	NA	NA	NA
	PSBA_MICAE	16857.7	0	17135.4	NA	NA	NA	Photosystem II protein D1 (PSII D1 protein) (EC 1.10.3.9) (Photosystem II Q(B) protein)	psbA psbA2	Microcystis aeruginosa	360	NA	NA	NA	NA	Photosystem II protein D1 (PSII D1 protein) (EC 1.10.3.9) (Photosystem II Q(B) protein)	psbA psbA2	Microcystis aeruginosa	360	NA	NA	NA	NA
	PSBA_PROHO	17843.8	0	17971.7	NA	NA	NA	Photosystem II protein D1 (PSII D1 protein) (EC 1.10.3.9) (Photosystem II Q(B) protein)	psbA1 psbA-I; psbA2 psbA-II	Prochlorothrix hollandica	353	NA	NA	NA	NA	Photosystem II protein D1 (PSII D1 protein) (EC 1.10.3.9) (Photosystem II Q(B) protein)	psbA1 psbA-I; psbA2 psbA-II	Prochlorothrix hollandica	353	NA	NA	NA	NA
	Y220_MYCGE	1.07655	0	0	NA	NA	NA	Uncharacterized protein MG220	MG220	Mycoplasma genitalium (strain ATCC 33530 / G-37 / NCTC 10195)	93	NA	NA	NA	NA	NA	NA	NA	NA	NA	NA	NA	NA
	MSMS_METAC	0	0	0	NA	NA	NA	NA	NA	NA	NA	NA	NA	NA	NA	Methyl sulfide methyltransferase-associated sensor (EC 2.7.13.3)	msmS MA_4561	Methanosarcina acetivorans (strain ATCC 35395 / DSM 2834 / JCM 12185 / C2A)	998	NA	NA	NA	NA
	Y236_MYCPN	0	0	0	NA	NA	NA	NA	NA	NA	NA	NA	NA	NA	NA	Uncharacterized protein MG098 homolog	MPN_236 G07_orf479 MP595	Mycoplasma pneumoniae (strain ATCC 29342 / M129)	479	NA	NA	NA	NA
	GLO2_RHOBL	1.07655	0	0	NA	NA	NA	Hydroxyacylglutathione hydrolase (EC 3.1.2.6) (Glyoxalase II) (Glx II)	gloB	Rhodobacter blasticus (Rhodopseudomonas blastica)	255	NA	NA	NA	NA	NA	NA	NA	NA	NA	NA	NA	NA
	CYC31_DESNO	0	0	0	NA	NA	NA	NA	NA	NA	NA	NA	NA	NA	NA	Cytochrome c3, 13 kDa		Desulfomicrobium norvegicum (strain DSM 1741 / NCIMB 8310) (Desulfovibrio baculatus (strain Norway 4)) (Desulfovibrio desulfuricans (strain Norway 4))	118	NA	NA	NA	NA
	Y2423_ARCFU	0	0	0	NA	NA	NA	NA	NA	NA	NA	NA	NA	NA	NA	Uncharacterized protein AF_2423	AF_2423	Archaeoglobus fulgidus (strain ATCC 49558 / VC-16 / DSM 4304 / JCM 9628 / NBRC 100126)	209	NA	NA	NA	NA
	Y2435_MYCLE	1.07655	0	0	NA	NA	NA	Uncharacterized protein ML2435	ML2435 B2168_F1_37	Mycobacterium leprae (strain TN)	277	NA	NA	NA	NA	NA	NA	NA	NA	NA	NA	NA	NA
	Y2506_BURTA	0	0	0	NA	NA	NA	NA	NA	NA	NA	NA	NA	NA	NA	UPF0303 protein BTH_I2506	BTH_I2506	Burkholderia thailandensis (strain ATCC 700388 / DSM 13276 / CIP 106301 / E264)	165	NA	NA	NA	NA
	HPRK_STREI	1.07655	0	0	NA	NA	NA	HPr kinase/phosphorylase (HPrK/P) (EC 2.7.11.-) (EC 2.7.4.-) (HPr(Ser) kinase/phosphorylase)	hprK	Streptococcus equinus (Streptococcus bovis)	310	NA	NA	NA	NA	NA	NA	NA	NA	NA	NA	NA	NA
	MT1B_MORBO	0	0	0	NA	NA	NA	NA	NA	NA	NA	NA	NA	NA	NA	Modification methylase MboIB (M.MboIB) (EC 2.1.1.72) (Adenine-specific methyltransferase MboIB) (M.MboI C)	mboIBM mboC	Moraxella bovis	273	NA	NA	NA	NA
	YJAH_ECOLI	1.07655	0	0	NA	NA	NA	Uncharacterized protein YjaH	yjaH b4001 JW3965	Escherichia coli (strain K12)	231	NA	NA	NA	NA	Uncharacterized protein YjaH	yjaH b4001 JW3965	Escherichia coli (strain K12)	231	NA	NA	NA	NA
	Y2598_MYCTO	0	0	0	NA	NA	NA	NA	NA	NA	NA	NA	NA	NA	NA	Uncharacterized protein MT2673.1	MT2673.1	Mycobacterium tuberculosis (strain CDC 1551 / Oshkosh)	164	NA	NA	NA	NA
	MTB1_BREEP	1.07655	0	0	NA	NA	NA	Modification methylase BepI (M.BepI) (EC 2.1.1.37) (Cytosine-specific methyltransferase BepI)	bepIM	Brevibacterium epidermidis	403	NA	NA	NA	NA	NA	NA	NA	NA	NA	NA	NA	NA
	MTB1_LYSSH	0	0	0	NA	NA	NA	NA	NA	NA	NA	NA	NA	NA	NA	Modification methylase BspRI (M.BspRI) (EC 2.1.1.37) (Cytosine-specific methyltransferase BspRI)	bspRIM	Lysinibacillus sphaericus (Bacillus sphaericus)	424	NA	NA	NA	NA
	Y268_AQUAE	1.07655	0	0	NA	NA	NA	Putative HTH-type transcriptional regulator aq_268	aq_268	Aquifex aeolicus (strain VF5)	144	NA	NA	NA	NA	NA	NA	NA	NA	NA	NA	NA	NA
	HRPI_PSESY	1.07655	0	0	NA	NA	NA	Hypersensitivity response secretion protein HrpI	hrpI	Pseudomonas syringae pv. syringae	695	NA	NA	NA	NA	NA	NA	NA	NA	NA	NA	NA	NA
	YJZJ_BACSU	0	0	0	NA	NA	NA	NA	NA	NA	NA	NA	NA	NA	NA	Uncharacterized protein YjzJ	yjzJ BSU12519	Bacillus subtilis (strain 168)	59	NA	NA	NA	NA
	Y273_CHLMU	0	0	0	NA	NA	NA	NA	NA	NA	NA	NA	NA	NA	NA	Uncharacterized protein TC_0273	TC_0273	Chlamydia muridarum (strain MoPn / Nigg)	367	NA	NA	NA	NA
	MTH1_HAEPA	0	0	0	NA	NA	NA	NA	NA	NA	NA	NA	NA	NA	NA	Modification methylase HpaI (M.HpaI) (EC 2.1.1.72) (Adenine-specific methyltransferase HpaI)	hpaIM	Haemophilus parainfluenzae	314	NA	NA	NA	NA
	MTL1_LACLL	0	0	0	NA	NA	NA	NA	NA	NA	NA	NA	NA	NA	NA	Modification methylase LlaI (M.LlaI) (EC 2.1.1.72) (Adenine-specific methyltransferase LlaI)	llaIM	Lactococcus lactis subsp. lactis (Streptococcus lactis)	622	NA	NA	NA	NA
	METF_STRLI	0	0	0	NA	NA	NA	NA	NA	NA	NA	NA	NA	NA	NA	5,10-methylenetetrahydrofolate reductase (EC 1.5.1.20)	metF	Streptomyces lividans	307	NA	NA	NA	NA
	YOZP_BACSU	0	0	0	NA	NA	NA	NA	NA	NA	NA	NA	NA	NA	NA	Uncharacterized protein YozP	yozP BSU21310	Bacillus subtilis (strain 168)	109	NA	NA	NA	NA
	Y303_ARCFU	0	0	0	NA	NA	NA	NA	NA	NA	NA	NA	NA	NA	NA	Uncharacterized protein AF_0303	AF_0303	Archaeoglobus fulgidus (strain ATCC 49558 / VC-16 / DSM 4304 / JCM 9628 / NBRC 100126)	397	NA	NA	NA	NA
	Y309_CHLTR	0	0	0	NA	NA	NA	NA	NA	NA	NA	NA	NA	NA	NA	Uncharacterized protein CT_309	CT_309	Chlamydia trachomatis (strain D/UW-3/Cx)	266	NA	NA	NA	NA
	GNGF_STRPN	1.07655	0	0	NA	NA	NA	Putative gluconeogenesis factor	SP_1565	Streptococcus pneumoniae serotype 4 (strain ATCC BAA-334 / TIGR4)	325	NA	NA	NA	NA	NA	NA	NA	NA	NA	NA	NA	NA
	GP7D_CHLT2	0	0	0	NA	NA	NA	NA	NA	NA	NA	NA	NA	NA	NA	Virulence plasmid integrase pGP7-D (Protein P-11)	pL2-01	Chlamydia trachomatis serovar L2 (strain 434/Bu / ATCC VR-902B)	305	NA	NA	NA	NA
	Y3154_SPHAL	0	0	0	NA	NA	NA	NA	NA	NA	NA	NA	NA	NA	NA	UPF0314 protein Sala_3154	Sala_3154	Sphingopyxis alaskensis (strain DSM 13593 / LMG 18877 / RB2256) (Sphingomonas alaskensis)	188	NA	NA	NA	NA
	YQFC_BACSU	0	0	0	NA	NA	NA	NA	NA	NA	NA	NA	NA	NA	NA	Uncharacterized protein YqfC	yqfC BSU25360	Bacillus subtilis (strain 168)	93	NA	NA	NA	NA
	YQGD_ECOLI	0	0	0	NA	NA	NA	NA	NA	NA	NA	NA	NA	NA	NA	Protein YqgD	yqgD b2941 JW2908	Escherichia coli (strain K12)	83	NA	NA	NA	NA
	DAGA_PSEHA	0	0	0	NA	NA	NA	NA	NA	NA	NA	NA	NA	NA	NA	Na(+)-linked D-alanine glycine permease	dagA	Pseudoalteromonas haloplanktis (Alteromonas haloplanktis)	542	NA	NA	NA	NA
	Y322_MYCGE	0	0	0	NA	NA	NA	NA	NA	NA	NA	NA	NA	NA	NA	Uncharacterized cation transporter MG322	MG322	Mycoplasma genitalium (strain ATCC 33530 / G-37 / NCTC 10195)	558	NA	NA	NA	NA
	Y331_METJA	0	0	0	NA	NA	NA	NA	NA	NA	NA	NA	NA	NA	NA	Uncharacterized protein MJ0331	MJ0331	Methanocaldococcus jannaschii (strain ATCC 43067 / DSM 2661 / JAL-1 / JCM 10045 / NBRC 100440) (Methanococcus jannaschii)	135	NA	NA	NA	NA
	PHBP_UNKP	1.07655	0	0	NA	NA	NA	Phosphate-binding protein (HPBP)		Unknown prokaryotic organism	376	NA	NA	NA	NA	NA	NA	NA	NA	NA	NA	NA	NA
	YQHR_BACSU	0	0	0	NA	NA	NA	NA	NA	NA	NA	NA	NA	NA	NA	Uncharacterized protein YqhR	yqhR BSU24480	Bacillus subtilis (strain 168)	178	NA	NA	NA	NA
	PHCB_MASLA	0	0	0	NA	NA	NA	NA	NA	NA	NA	NA	NA	NA	NA	C-phycocyanin beta chain	cpcB	Mastigocladus laminosus (Fischerella sp.)	173	NA	NA	NA	NA
	PHEA_PSEUE	0	0	0	NA	NA	NA	NA	NA	NA	NA	NA	NA	NA	NA	Phenol 2-monooxygenase (EC 1.14.13.7) (Phenol hydroxylase)	pheA	Pseudomonas sp. (strain EST1001)	607	NA	NA	NA	NA
	YSAB_ECOUT	1.07655	0	0	NA	NA	NA	Uncharacterized lipoprotein YsaB	ysaB UTI89_C4101	Escherichia coli (strain UTI89 / UPEC)	99	NA	NA	NA	NA	NA	NA	NA	NA	NA	NA	NA	NA
	Y349_METJA	0	0	0	NA	NA	NA	NA	NA	NA	NA	NA	NA	NA	NA	Uncharacterized protein MJ0349	MJ0349	Methanocaldococcus jannaschii (strain ATCC 43067 / DSM 2661 / JAL-1 / JCM 10045 / NBRC 100440) (Methanococcus jannaschii)	105	NA	NA	NA	NA
	Y3550_BURCH	0	0	0	NA	NA	NA	NA	NA	NA	NA	NA	NA	NA	NA	Putative hydro-lyase Bcen2424_3550 (EC 4.2.1.-)	Bcen2424_3550	Burkholderia cenocepacia (strain HI2424)	257	NA	NA	NA	NA
	MFA4_PORG3	0	0	0	NA	NA	NA	NA	NA	NA	NA	NA	NA	NA	NA	Minor fimbrium tip subunit MfA4 (Immunoreactive 32 kDa antigen)	PGN_0290	Porphyromonas gingivalis (strain ATCC 33277 / DSM 20709 / CIP 103683 / JCM 12257 / NCTC 11834 / 2561)	333	NA	NA	NA	NA
	Y3611_MYCA1	0	0	0	NA	NA	NA	NA	NA	NA	NA	NA	NA	NA	NA	UPF0678 fatty acid-binding protein-like protein MAV_3611	MAV_3611	Mycobacterium avium (strain 104)	161	NA	NA	NA	NA
	Y366_METJA	0	0	0	NA	NA	NA	NA	NA	NA	NA	NA	NA	NA	NA	Uncharacterized protein MJ0366	MJ0366	Methanocaldococcus jannaschii (strain ATCC 43067 / DSM 2661 / JAL-1 / JCM 10045 / NBRC 100440) (Methanococcus jannaschii)	92	NA	NA	NA	NA
	Y3787_MYCA9	0	0	0	NA	NA	NA	NA	NA	NA	NA	NA	NA	NA	NA	Putative S-adenosyl-L-methionine-dependent methyltransferase MAB_3787 (EC 2.1.1.-)	MAB_3787	Mycobacteroides abscessus (strain ATCC 19977 / DSM 44196 / CIP 104536 / JCM 13569 / NCTC 13031 / TMC 1543) (Mycobacterium abscessus)	305	NA	NA	NA	NA
	GRM_MICRO	0	0	0	NA	NA	NA	NA	NA	NA	NA	NA	NA	NA	NA	16S rRNA (guanine(1405)-N(7))-methyltransferase (EC 2.1.1.179) (16S rRNA m7G1405 methyltransferase) (Gentamicin-resistance methyltransferase)	grm grmB	Micromonospora rosea	274	NA	NA	NA	NA
	Y421_HAEIN	0	0	0	NA	NA	NA	NA	NA	NA	NA	NA	NA	NA	NA	Uncharacterized protein HI_0421	HI_0421	Haemophilus influenzae (strain ATCC 51907 / DSM 11121 / KW20 / Rd)	54	NA	NA	NA	NA
	Y455_RICPR	0	0	0	NA	NA	NA	NA	NA	NA	NA	NA	NA	NA	NA	Probable transcriptional regulatory protein RP455	RP455	Rickettsia prowazekii (strain Madrid E)	252	NA	NA	NA	NA
	TRAD2_ECOLX	1.07655	0	0	NA	NA	NA	Coupling protein TraD (DNA transport protein TraD)	traD	Escherichia coli	738	NA	NA	NA	NA	NA	NA	NA	NA	NA	NA	NA	NA
	TRBD_RHIRD	0	0	0	NA	NA	NA	NA	NA	NA	NA	NA	NA	NA	NA	Conjugal transfer protein TrbD	trbD	Rhizobium radiobacter (Agrobacterium tumefaciens) (Agrobacterium radiobacter)	99	NA	NA	NA	NA
	MIMR_MYCS2	0	0	0	NA	NA	NA	NA	NA	NA	NA	NA	NA	NA	NA	Propane 2-monooxygenase operon transcriptional activator MimR	mimR MSMEG_1970	Mycolicibacterium smegmatis (strain ATCC 700084 / mc(2)155) (Mycobacterium smegmatis)	583	NA	NA	NA	NA
	DCTP_RUEPO	0	0	0	NA	NA	NA	NA	NA	NA	NA	NA	NA	NA	NA	Solute-binding protein SPO1773	dctP SPO1773	Ruegeria pomeroyi (strain ATCC 700808 / DSM 15171 / DSS-3) (Silicibacter pomeroyi)	327	NA	NA	NA	NA
	PLYX_DICCH	0	0	0	NA	NA	NA	NA	NA	NA	NA	NA	NA	NA	NA	Pectate disaccharide-lyase (EC 4.2.2.9) (Exopolygalacturonate lyase) (ExoPL)	pelX	Dickeya chrysanthemi (Pectobacterium chrysanthemi) (Erwinia chrysanthemi)	749	NA	NA	NA	NA
	Y554_ARCFU	1.07655	0	0	NA	NA	NA	Putative sulfur carrier protein AF_0554	AF_0554	Archaeoglobus fulgidus (strain ATCC 49558 / VC-16 / DSM 4304 / JCM 9628 / NBRC 100126)	88	NA	NA	NA	NA	NA	NA	NA	NA	NA	NA	NA	NA
	GUN_BACS6	0	0	0	NA	NA	NA	NA	NA	NA	NA	NA	NA	NA	NA	Endoglucanase (EC 3.2.1.4) (Alkaline cellulase) (Endo-1,4-beta-glucanase)		Bacillus sp. (strain KSM-635)	941	NA	NA	NA	NA
	MMPL7_MYCBO	0	0	0	NA	NA	NA	NA	NA	NA	NA	NA	NA	NA	NA	Probable transport protein MmpL7	mmpL7 BQ2027_MB2967	Mycobacterium bovis (strain ATCC BAA-935 / AF2122/97)	920	NA	NA	NA	NA
	MMPS1_MYCBO	0	0	0	NA	NA	NA	NA	NA	NA	NA	NA	NA	NA	NA	Probable transport accessory protein MmpS1	mmpS1 BQ2027_MB0410C	Mycobacterium bovis (strain ATCC BAA-935 / AF2122/97)	142	NA	NA	NA	NA
	GYRA_NEIGO	0	0	0	NA	NA	NA	NA	NA	NA	NA	NA	NA	NA	NA	DNA gyrase subunit A (EC 5.6.2.2)	gyrA	Neisseria gonorrhoeae	916	NA	NA	NA	NA
	GYRB_BORHE	0	0	0	NA	NA	NA	NA	NA	NA	NA	NA	NA	NA	NA	DNA gyrase subunit B (EC 5.6.2.2)	gyrB	Borrelia hermsii	634	NA	NA	NA	NA
	DEF2_GEOSE	0	0	0	NA	NA	NA	NA	NA	NA	NA	NA	NA	NA	NA	Peptide deformylase 2 (PDF 2) (EC 3.5.1.88) (Polypeptide deformylase 2)		Geobacillus stearothermophilus (Bacillus stearothermophilus)	184	NA	NA	NA	NA
	HAG1_EIKCO	1.07655	0	0	NA	NA	NA	Hemagglutinin 1	hag1	Eikenella corrodens	300	NA	NA	NA	NA	NA	NA	NA	NA	NA	NA	NA	NA
	HAP1_HAEIN	0	0	0	NA	NA	NA	NA	NA	NA	NA	NA	NA	NA	NA	Adhesion and penetration protein autotransporter (EC 3.4.21.-) [Cleaved into: Adhesion and penetration protein; Adhesion and penetration protein translocator (Helper peptide)]	hap HI_0248	Haemophilus influenzae (strain ATCC 51907 / DSM 11121 / KW20 / Rd)	1409	NA	NA	NA	NA
	DEGT_GEOSE	0	0	0	NA	NA	NA	NA	NA	NA	NA	NA	NA	NA	NA	Pleiotropic regulatory protein	degT	Geobacillus stearothermophilus (Bacillus stearothermophilus)	372	NA	NA	NA	NA
	Y852_SYNP2	1.07655	0	0	NA	NA	NA	Uncharacterized protein SYNPCC7002_A0852	SYNPCC7002_A0852	Synechococcus sp. (strain ATCC 27264 / PCC 7002 / PR-6) (Agmenellum quadruplicatum)	162	NA	NA	NA	NA	NA	NA	NA	NA	NA	NA	NA	NA
	Y858_CHLTR	0	0	0	NA	NA	NA	NA	NA	NA	NA	NA	NA	NA	NA	Protein CT_858	CT_858	Chlamydia trachomatis (strain D/UW-3/Cx)	601	NA	NA	NA	NA
	YIA1_MYCTX	0	0	0	NA	NA	NA	NA	NA	NA	NA	NA	NA	NA	NA	Insertion element IS986 uncharacterized 8.2 kDa protein (ORFA1)		Mycobacterium tuberculosis	74	NA	NA	NA	NA
	TCR7_VIBAN	0	0	0	NA	NA	NA	NA	NA	NA	NA	NA	NA	NA	NA	Tetracycline resistance protein, class G (TetA(G))	tetA	Vibrio anguillarum (Listonella anguillarum)	393	NA	NA	NA	NA
	Y871_TREPA	1.07655	0	0	NA	NA	NA	Uncharacterized protein TP_0871	TP_0871	Treponema pallidum (strain Nichols)	53	NA	NA	NA	NA	NA	NA	NA	NA	NA	NA	NA	NA
	MYCB_BACIU	1.07655	0	0	NA	NA	NA	Mycosubtilin synthase subunit B (EC 2.3.1.-) [Includes: ATP-dependent tyrosine adenylase (TyrA) (Tyrosine activase); ATP-dependent asparagine adenylase 2 (AsnA 2) (Asparagine activase 2); ATP-dependent glutamine adenylase (GlnA) (Glutamine activase); ATP-dependent proline adenylase (ProA) (Proline activase)]	mycB	Bacillus subtilis	5369	NA	NA	NA	NA	NA	NA	NA	NA	NA	NA	NA	NA
	PQQC_KLEPN	1.07655	0	0	NA	NA	NA	Pyrroloquinoline-quinone synthase (EC 1.3.3.11) (Coenzyme PQQ synthesis protein C) (Pyrroloquinoline quinone biosynthesis protein C)	pqqC	Klebsiella pneumoniae	251	NA	NA	NA	NA	NA	NA	NA	NA	NA	NA	NA	NA
	HEMH_MYCAV	0	0	0	NA	NA	NA	NA	NA	NA	NA	NA	NA	NA	NA	Ferrochelatase (EC 4.99.1.1) (Heme synthase) (Protoheme ferro-lyase)	hemH	Mycobacterium avium	335	NA	NA	NA	NA
	DHML_PARVE	0	0	0	NA	NA	NA	NA	NA	NA	NA	NA	NA	NA	NA	Methylamine dehydrogenase light chain (MADH) (EC 1.4.9.1) (Methylamine dehydrogenase (amicyanin)) (Methylamine dehydrogenase subunit beta)	mauA madB	Paracoccus versutus (Thiobacillus versutus)	188	NA	NA	NA	NA
	DHNO_AGRT7	1.07655	0	0	NA	NA	NA	D-nopaline dehydrogenase (EC 1.5.1.19) (Nopaline synthase)	nos	Agrobacterium tumefaciens (strain T37)	413	NA	NA	NA	NA	NA	NA	NA	NA	NA	NA	NA	NA
	Y967_CORGL	0	0	0	NA	NA	NA	NA	NA	NA	NA	NA	NA	NA	NA	Uncharacterized protein Cgl0967/cg1104 (ORF2)	Cgl0967 cg1104	Corynebacterium glutamicum (strain ATCC 13032 / DSM 20300 / JCM 1318 / LMG 3730 / NCIMB 10025)	426	NA	NA	NA	NA
	Y986_BURTA	0	0	0	NA	NA	NA	NA	NA	NA	NA	NA	NA	NA	NA	Probable transglycosylase BTH_I0986 (EC 2.4.-.-)	BTH_I0986	Burkholderia thailandensis (strain ATCC 700388 / DSM 13276 / CIP 106301 / E264)	363	NA	NA	NA	NA
	HEMW_HAEIN	0	0	0	NA	NA	NA	NA	NA	NA	NA	NA	NA	NA	NA	Heme chaperone HemW (Oxygen-independent coproporphyrinogen-III oxidase-like protein HI_0463)	hemW HI_0463	Haemophilus influenzae (strain ATCC 51907 / DSM 11121 / KW20 / Rd)	383	NA	NA	NA	NA
	DNAB_MYCIT	1.07655	0	0	NA	NA	NA	Replicative DNA helicase (EC 3.6.4.12) [Cleaved into: Min DnaB intein] (Fragment)	dnaB	Mycobacterium intracellulare	576	NA	NA	NA	NA	NA	NA	NA	NA	NA	NA	NA	NA
	PROA_MEIRU	0	0	0	NA	NA	NA	NA	NA	NA	NA	NA	NA	NA	NA	Gamma-glutamyl phosphate reductase (GPR) (EC 1.2.1.41) (Glutamate-5-semialdehyde dehydrogenase) (Glutamyl-gamma-semialdehyde dehydrogenase) (GSA dehydrogenase)	proA	Meiothermus ruber	417	NA	NA	NA	NA
	MNTH_MYCBO	0	0	0	NA	NA	NA	NA	NA	NA	NA	NA	NA	NA	NA	Divalent metal cation transporter MntH (BRAMP)	mntH BQ2027_MB0948C	Mycobacterium bovis (strain ATCC BAA-935 / AF2122/97)	684	NA	NA	NA	NA
	MNTP_COLP3	0	0	0	NA	NA	NA	NA	NA	NA	NA	NA	NA	NA	NA	Putative manganese efflux pump MntP	mntP CPS_3146	Colwellia psychrerythraea (strain 34H / ATCC BAA-681) (Vibrio psychroerythus)	181	NA	NA	NA	NA
	ROB2_AGRRH	1.07655	0	0	NA	NA	NA	Protein-tyrosine phosphatase RolB (ROL B protein) (EC 3.1.3.48)	rolB riorf15	Agrobacterium rhizogenes	262	NA	NA	NA	NA	NA	NA	NA	NA	NA	NA	NA	NA
	TSAS_ORITS	1.07655	0	0	NA	NA	NA	56 kDa type-specific antigen (TSA) (56 kDa scrub typhus antigen) (STA56) (TSS56)		Orientia tsutsugamushi (Rickettsia tsutsugamushi)	521	NA	NA	NA	NA	NA	NA	NA	NA	NA	NA	NA	NA
	Y161_UREPA	0	0	0	NA	NA	NA	NA	NA	NA	NA	NA	NA	NA	NA	Uncharacterized protein UU161	UU161	Ureaplasma parvum serovar 3 (strain ATCC 700970)	111	NA	NA	NA	NA
	YCJS_ECOLI	0	0	0	NA	NA	NA	NA	NA	NA	NA	NA	NA	NA	NA	D-glucoside 3-dehydrogenase (EC 1.1.1.-)	ycjS b1315 JW1308	Escherichia coli (strain K12)	351	NA	NA	NA	NA
	YCLC_SEDHY	0	0	0	NA	NA	NA	NA	NA	NA	NA	NA	NA	NA	NA	Phenolic acid decarboxylase (PAD) (3,4-dihydroxybenzoate decarboxylase) (3,4-dihydroxybenzoate DC) (EC 4.1.1.63) (4-hydroxybenzoate decarboxylase) (4-HOB-DC) (4-hydroxybenzoate DC) (EC 4.1.1.61) (Phenolic acid decarboxylase subunit C)	shdC ohb1	Sedimentibacter hydroxybenzoicus (Clostridium hydroxybenzoicum)	480	NA	NA	NA	NA
	T1SB_ECOLX	0	0	0	NA	NA	NA	NA	NA	NA	NA	NA	NA	NA	NA	Type-1 restriction enzyme EcoBI specificity protein (S.EcoBI) (Type I restriction enzyme EcoBI specificity protein) (S protein)	hsdS hss	Escherichia coli	474	NA	NA	NA	NA
	PRRB_PRB02	1.07655	0	0	NA	NA	NA	Blue-light absorbing proteorhodopsin (BPR)		Gamma-proteobacterium Hot 75m4	251	NA	NA	NA	NA	NA	NA	NA	NA	NA	NA	NA	NA
	PRSW_BACHD	0	0	0	NA	NA	NA	NA	NA	NA	NA	NA	NA	NA	NA	Protease PrsW (EC 3.4.-.-) (Protease responsible for activating sigma-W)	prsW BH1625	Bacillus halodurans (strain ATCC BAA-125 / DSM 18197 / FERM 7344 / JCM 9153 / C-125)	215	NA	NA	NA	NA
	PRTD_STRGR	0	0	0	NA	NA	NA	NA	NA	NA	NA	NA	NA	NA	NA	Streptogrisin-D (EC 3.4.21.-) (SGPD) (Serine protease D)	sprD	Streptomyces griseus	392	NA	NA	NA	NA
	LUXA_ALIFS	1.07655	0	0	NA	NA	NA	Alkanal monooxygenase alpha chain (EC 1.14.14.3) (Bacterial luciferase alpha chain)	luxA	Aliivibrio fischeri (Vibrio fischeri)	354	NA	NA	NA	NA	NA	NA	NA	NA	NA	NA	NA	NA
	T2E2_ECOLX	0	0	0	NA	NA	NA	NA	NA	NA	NA	NA	NA	NA	NA	Type-2 restriction enzyme EcoRII (R.EcoRII) (EC 3.1.21.4) (Endonuclease EcoRII) (Type II restriction enzyme EcoRII)	ecoRIIR	Escherichia coli	404	NA	NA	NA	NA
	T3MO_ECOLX	0	0	0	NA	NA	NA	NA	NA	NA	NA	NA	NA	NA	NA	Type III restriction-modification system EcoP15I enzyme mod (M.EcoP15I) (EC 2.1.1.72) (EcoP15I methyltransferase)	mod	Escherichia coli	645	NA	NA	NA	NA
	PSAA_PROHO	251.912	0	139.389	NA	NA	NA	Photosystem I P700 chlorophyll a apoprotein A1 (EC 1.97.1.12) (PsaA) (Fragment)	psaA	Prochlorothrix hollandica	699	NA	NA	NA	NA	Photosystem I P700 chlorophyll a apoprotein A1 (EC 1.97.1.12) (PsaA) (Fragment)	psaA	Prochlorothrix hollandica	699	NA	NA	NA	NA
	T4BA_BACCO	0	0	0	NA	NA	NA	NA	NA	NA	NA	NA	NA	NA	NA	Restriction enzyme BgcI subunit alpha (EC 3.1.21.-) [Includes: Adenine-specific methyltransferase activity (EC 2.1.1.72)]	bcgIA	Bacillus coagulans	637	NA	NA	NA	NA
	MOP_DESGI	0	0	0	NA	NA	NA	NA	NA	NA	NA	NA	NA	NA	NA	Aldehyde oxidoreductase (EC 1.2.99.7) (Molybdenum iron sulfur protein)	mop	Desulfovibrio gigas	907	NA	NA	NA	NA
	MOPR_ACIGI	0	0	0	NA	NA	NA	NA	NA	NA	NA	NA	NA	NA	NA	Phenol regulator MopR	mopR	Acinetobacter guillouiae (Acinetobacter genomosp. 11)	560	NA	NA	NA	NA
	YDGJ_ECOLI	1.07655	0	0	NA	NA	NA	Uncharacterized oxidoreductase YdgJ (EC 1.-.-.-)	ydgJ b1624 JW5265	Escherichia coli (strain K12)	346	NA	NA	NA	NA	NA	NA	NA	NA	NA	NA	NA	NA
	YDHV_ECOLI	0	0	0	NA	NA	NA	NA	NA	NA	NA	NA	NA	NA	NA	Uncharacterized oxidoreductase YdhV (EC 1.-.-.-)	ydhV b1673 JW5272	Escherichia coli (strain K12)	700	NA	NA	NA	NA
	HIS6_HELMO	0	0	0	NA	NA	NA	NA	NA	NA	NA	NA	NA	NA	NA	Imidazole glycerol phosphate synthase subunit HisF (EC 4.3.2.10) (IGP synthase cyclase subunit) (IGP synthase subunit HisF) (ImGP synthase subunit HisF) (IGPS subunit HisF) (Fragment)	hisF	Heliobacillus mobilis	261	NA	NA	NA	NA
	YDIS_BACSU	1.07655	0	0	NA	NA	NA	Type-2 restriction enzyme BsuMI component YdiS (R.BsuM) (R.BsuMI) (EC 3.1.21.4) (Endonuclease BsuMI component YdiS) (Type II restriction enzyme BsuMI component YdiS)	ydiS BSU06100	Bacillus subtilis (strain 168)	343	NA	NA	NA	NA	NA	NA	NA	NA	NA	NA	NA	NA
	YDJJ_BACSU	1.07655	0	0	NA	NA	NA	Uncharacterized membrane protein YdjJ	ydjJ BSU06220	Bacillus subtilis (strain 168)	341	NA	NA	NA	NA	NA	NA	NA	NA	NA	NA	NA	NA
	YEHQ_ECOLI	0	0	0	NA	NA	NA	NA	NA	NA	NA	NA	NA	NA	NA	Protein YehQ	yehQ b2122 JW2110	Escherichia coli (strain K12)	614	NA	NA	NA	NA
	YR7B_ECOLX	0	0	0	NA	NA	NA	NA	NA	NA	NA	NA	NA	NA	NA	Putative uncharacterized protein ORFB in retron EC67		Escherichia coli	169	NA	NA	NA	NA
	SCA2_RICCN	0	0	0	NA	NA	NA	NA	NA	NA	NA	NA	NA	NA	NA	Putative surface cell antigen sca2	sca2 RC0110	Rickettsia conorii (strain ATCC VR-613 / Malish 7)	1795	NA	NA	NA	NA
	YGJQ_ECOLI	0	0	0	NA	NA	NA	NA	NA	NA	NA	NA	NA	NA	NA	Uncharacterized protein YgjQ	ygjQ b3086 JW3057	Escherichia coli (strain K12)	230	NA	NA	NA	NA
	YHCA_BACSU	0	0	0	NA	NA	NA	NA	NA	NA	NA	NA	NA	NA	NA	Uncharacterized MFS-type transporter YhcA	yhcA BSU09010	Bacillus subtilis (strain 168)	532	NA	NA	NA	NA
	TCMI_STRGA	1.07655	0	0	NA	NA	NA	Tetracenomycin F2 cyclase (EC 4.2.1.154) (Tetracenomycin polyketide synthesis protein TcmI)	tcmI	Streptomyces glaucescens	109	NA	NA	NA	NA	NA	NA	NA	NA	NA	NA	NA	NA
	YHI1_AZOBR	0	0	0	NA	NA	NA	NA	NA	NA	NA	NA	NA	NA	NA	Uncharacterized N-acetyltransferase in hisH-hisA intergenic region (EC 2.3.1.-) (ORF1)		Azospirillum brasilense	168	NA	NA	NA	NA
	ISOA_FLASP	0	0	0	NA	NA	NA	NA	NA	NA	NA	NA	NA	NA	NA	Isoamylase (EC 3.2.1.68)	iam	Flavobacterium sp.	777	NA	NA	NA	NA
	YIDA_ECOL6	0	0	0	NA	NA	NA	NA	NA	NA	NA	NA	NA	NA	NA	Sugar phosphatase YidA (EC 3.1.3.23)	yidA c4619	Escherichia coli O6:H1 (strain CFT073 / ATCC 700928 / UPEC)	270	NA	NA	NA	NA
	PSAE_YERPE	0	0	0	NA	NA	NA	NA	NA	NA	NA	NA	NA	NA	NA	Protein PsaE	psaE YPO1301 y2884 YP_1291	Yersinia pestis	214	NA	NA	NA	NA
	PSAF_MASLA	2.1531	0	0	NA	NA	NA	Photosystem I reaction center subunit III (PSI-F)	psaF	Mastigocladus laminosus (Fischerella sp.)	165	NA	NA	NA	NA	NA	NA	NA	NA	NA	NA	NA	NA
	TFAE_ECOLI	0	0	1.05598	NA	NA	NA	NA	NA	NA	NA	NA	NA	NA	NA	Prophage tail fiber assembly protein homolog TfaE (Tail fiber assembly protein homolog from lambdoid prophage e14)	tfaE ycfA b1156 JW1142	Escherichia coli (strain K12)	200	NA	NA	NA	NA
	Y2077_ARCFU	1.07655	0	0	NA	NA	NA	Uncharacterized protein AF_2077	AF_2077	Archaeoglobus fulgidus (strain ATCC 49558 / VC-16 / DSM 4304 / JCM 9628 / NBRC 100126)	270	NA	NA	NA	NA	NA	NA	NA	NA	NA	NA	NA	NA
	MBTG_MYCBO	1.07655	0	0	NA	NA	NA	L-lysine N6-monooxygenase MbtG (EC 1.14.13.59) (Lysine 6-N-hydroxylase) (Lysine N6-hydroxylase) (Lysine-N-oxygenase) (Mycobactin synthase protein G)	mbtG BQ2027_MB2399C	Mycobacterium bovis (strain ATCC BAA-935 / AF2122/97)	431	NA	NA	NA	NA	NA	NA	NA	NA	NA	NA	NA	NA
	NIFB_HERSE	0	0	0	NA	NA	NA	NA	NA	NA	NA	NA	NA	NA	NA	FeMo cofactor biosynthesis protein NifB (EC 4.-.-.-) (Nitrogenase cofactor maturase NifB) (Radical SAM assemblase NifB)	nifB	Herbaspirillum seropedicae	525	NA	NA	NA	NA
	PSBA_MASLA	16996.6	0	17169.2	NA	NA	NA	Photosystem II protein D1 (PSII D1 protein) (EC 1.10.3.9) (Photosystem II Q(B) protein)	psbA	Mastigocladus laminosus (Fischerella sp.)	358	NA	NA	NA	NA	Photosystem II protein D1 (PSII D1 protein) (EC 1.10.3.9) (Photosystem II Q(B) protein)	psbA	Mastigocladus laminosus (Fischerella sp.)	358	NA	NA	NA	NA
	PYRP_BACCL	0	0	0	NA	NA	NA	NA	NA	NA	NA	NA	NA	NA	NA	Uracil permease (Uracil transporter)	pyrP	Bacillus caldolyticus	432	NA	NA	NA	NA
	Y2170_ARCFU	1.07655	0	0	NA	NA	NA	Kelch domain-containing protein AF_2170	AF_2170	Archaeoglobus fulgidus (strain ATCC 49558 / VC-16 / DSM 4304 / JCM 9628 / NBRC 100126)	324	NA	NA	NA	NA	NA	NA	NA	NA	NA	NA	NA	NA
	PSBA_MICDP	17783.5	0	17970.7	NA	NA	NA	Photosystem II protein D1 (PSII D1 protein) (EC 1.10.3.9) (Photosystem II Q(B) protein)	psbA ps2B-1	Microchaete diplosiphon (Fremyella diplosiphon)	360	NA	NA	NA	NA	Photosystem II protein D1 (PSII D1 protein) (EC 1.10.3.9) (Photosystem II Q(B) protein)	psbA ps2B-1	Microchaete diplosiphon (Fremyella diplosiphon)	360	NA	NA	NA	NA
	HMDY_METJA	0	0	0	NA	NA	NA	NA	NA	NA	NA	NA	NA	NA	NA	H(2)-forming methylenetetrahydromethanopterin dehydrogenase-related protein MJ1338	MJ1338	Methanocaldococcus jannaschii (strain ATCC 43067 / DSM 2661 / JAL-1 / JCM 10045 / NBRC 100440) (Methanococcus jannaschii)	353	NA	NA	NA	NA
	HMUV_SHIDY	0	0	0	NA	NA	NA	NA	NA	NA	NA	NA	NA	NA	NA	Hemin import ATP-binding protein HmuV (EC 7.6.2.-)	hmuV shuV	Shigella dysenteriae	256	NA	NA	NA	NA
	PSBA_TRIAZ	17716.8	0	17931.6	NA	NA	NA	Photosystem II protein D1 (PSII D1 protein) (EC 1.10.3.9) (Photosystem II Q(B) protein)	psbA	Trichormus azollae (Anabaena azollae)	360	NA	NA	NA	NA	Photosystem II protein D1 (PSII D1 protein) (EC 1.10.3.9) (Photosystem II Q(B) protein)	psbA	Trichormus azollae (Anabaena azollae)	360	NA	NA	NA	NA
	QSEG_ECO57	1.07655	0	0	NA	NA	NA	Quorum-sensing regulator protein G	qseG yfhG Z3831 ECs3421	Escherichia coli O157:H7	237	NA	NA	NA	NA	NA	NA	NA	NA	NA	NA	NA	NA
	NODV_BRADU	1.07655	0	0	NA	NA	NA	Nodulation protein V (EC 2.7.13.3)	nodV bll1715	Bradyrhizobium diazoefficiens (strain JCM 10833 / IAM 13628 / NBRC 14792 / USDA 110)	889	NA	NA	NA	NA	NA	NA	NA	NA	NA	NA	NA	NA
	SELO_DESPS	0	0	0	NA	NA	NA	NA	NA	NA	NA	NA	NA	NA	NA	Protein adenylyltransferase SelO (EC 2.7.7.-) (EC 2.7.7.n1)	selO DP3021	Desulfotalea psychrophila (strain LSv54 / DSM 12343)	482	NA	NA	NA	NA
	SELO_GLOVI	1.07655	0	0	NA	NA	NA	Protein adenylyltransferase SelO (EC 2.7.7.-) (EC 2.7.7.n1)	selO gll0596	Gloeobacter violaceus (strain ATCC 29082 / PCC 7421)	483	NA	NA	NA	NA	NA	NA	NA	NA	NA	NA	NA	NA
	SELO_METFK	1.07655	0	0	NA	NA	NA	Protein adenylyltransferase SelO (EC 2.7.7.-) (EC 2.7.7.n1)	selO Mfla_1788	Methylobacillus flagellatus (strain KT / ATCC 51484 / DSM 6875)	518	NA	NA	NA	NA	NA	NA	NA	NA	NA	NA	NA	NA
	YJBR_ECO57	0	0	0	NA	NA	NA	NA	NA	NA	NA	NA	NA	NA	NA	Uncharacterized protein YjbR	yjbR Z5656 ECs5039	Escherichia coli O157:H7	118	NA	NA	NA	NA
	YJGX_ECOLI	0	0	0	NA	NA	NA	NA	NA	NA	NA	NA	NA	NA	NA	Putative phosphoethanolamine transferase YjgX (EC 2.7.-.-)	yjgX b4575 b4275/b4276/b4560	Escherichia coli (strain K12)	119	NA	NA	NA	NA
	MTE8_ECOLX	0	0	0	NA	NA	NA	NA	NA	NA	NA	NA	NA	NA	NA	Modification methylase Eco47II (M.Eco47II) (EC 2.1.1.37) (Cytosine-specific methyltransferase Eco47II)	eco47IIM	Escherichia coli	417	NA	NA	NA	NA
	DSBD_TATCI	0	0	0	NA	NA	NA	NA	NA	NA	NA	NA	NA	NA	NA	Thiol:disulfide interchange protein DsbD (EC 1.8.1.8) (Protein-disulfide reductase) (Disulfide reductase)	dsbD	Tatumella citrea (Pantoea citrea)	578	NA	NA	NA	NA
	YLBC_BACSU	1.07655	0	0	NA	NA	NA	Uncharacterized membrane protein YlbC	ylbC BSU14960	Bacillus subtilis (strain 168)	346	NA	NA	NA	NA	NA	NA	NA	NA	NA	NA	NA	NA
	PSBC_PROHO	1436.12	0	966.221	NA	NA	NA	Photosystem II CP43 reaction center protein (PSII 43 kDa protein) (Protein CP-43)	psbC	Prochlorothrix hollandica	458	NA	NA	NA	NA	Photosystem II CP43 reaction center protein (PSII 43 kDa protein) (Protein CP-43)	psbC	Prochlorothrix hollandica	458	NA	NA	NA	NA
	MTS1_STRAL	0	0	0	NA	NA	NA	NA	NA	NA	NA	NA	NA	NA	NA	Modification methylase SalI (M.SalI) (EC 2.1.1.72) (Adenine-specific methyltransferase SalI)	salIM	Streptomyces albus G	587	NA	NA	NA	NA
	MTX1_XANCR	1.07655	0	0	NA	NA	NA	Modification methylase XamI (M.XamI) (EC 2.1.1.72) (Adenine-specific methyltransferase XamI)	xamIM	Xanthomonas campestris pv. amaranthicola	527	NA	NA	NA	NA	NA	NA	NA	NA	NA	NA	NA	NA
	YQBP_BACSU	0	0	0	NA	NA	NA	NA	NA	NA	NA	NA	NA	NA	NA	Uncharacterized protein YqbP	yqbP BSU26020	Bacillus subtilis (strain 168)	219	NA	NA	NA	NA
	NTPPB_PSEF5	0	0	0	NA	NA	NA	NA	NA	NA	NA	NA	NA	NA	NA	7-methyl-GTP pyrophosphatase (m(7)GTP pyrophosphatase) (EC 3.6.1.-)	PFL_1791	Pseudomonas fluorescens (strain ATCC BAA-477 / NRRL B-23932 / Pf-5)	192	NA	NA	NA	NA
	NTRC_BRASR	1.07655	0	0	NA	NA	NA	DNA-binding transcriptional regulator NtrC (Nitrogen regulation protein NR(I)) (Nitrogen regulator I) (NRI)	ntrC	Bradyrhizobium sp. (strain RP501 Parasponia)	480	NA	NA	NA	NA	NA	NA	NA	NA	NA	NA	NA	NA
	Y3342_MYCTO	1.07655	0	0	NA	NA	NA	Uncharacterized methyltransferase MT3445 (EC 2.1.1.-)	MT3445	Mycobacterium tuberculosis (strain CDC 1551 / Oshkosh)	243	NA	NA	NA	NA	NA	NA	NA	NA	NA	NA	NA	NA
	YRHK_BACSU	0	0	0	NA	NA	NA	NA	NA	NA	NA	NA	NA	NA	NA	Uncharacterized protein YrhK	yrhK BSU27150	Bacillus subtilis (strain 168)	96	NA	NA	NA	NA
	YTAP_BACSU	0	0	0	NA	NA	NA	NA	NA	NA	NA	NA	NA	NA	NA	Putative hydrolase YtaP (EC 3.-.-.-)	ytaP BSU30250	Bacillus subtilis (strain 168)	299	NA	NA	NA	NA
	YTBQ_BACSU	0	0	0	NA	NA	NA	NA	NA	NA	NA	NA	NA	NA	NA	Uncharacterized protein YtbQ	ytbQ BSU30180	Bacillus subtilis (strain 168)	253	NA	NA	NA	NA
	YTCB_BACSU	0	0	0	NA	NA	NA	NA	NA	NA	NA	NA	NA	NA	NA	Uncharacterized UDP-glucose epimerase YtcB (EC 4.-.-.-)	ytcB BSU30870	Bacillus subtilis (strain 168)	316	NA	NA	NA	NA
	YTPP_BACSU	1.07655	0	0	NA	NA	NA	Thioredoxin-like protein YtpP	ytpP BSU29840	Bacillus subtilis (strain 168)	107	NA	NA	NA	NA	NA	NA	NA	NA	NA	NA	NA	NA
	YTR1_SPIAU	0	0	0	NA	NA	NA	NA	NA	NA	NA	NA	NA	NA	NA	Uncharacterized 15.5 kDa protein in trpE 3'region (ORF 1)		Spirochaeta aurantia	140	NA	NA	NA	NA
	TMG10_METTL	0	0	0	NA	NA	NA	NA	NA	NA	NA	NA	NA	NA	NA	Probable tRNA (guanine(10)-N2)-dimethyltransferase (EC 2.1.1.213) (tRNA:G10 dimethyltransferase) (Fragment)	trmG10	Methanothermococcus thermolithotrophicus (Methanococcus thermolithotrophicus)	162	NA	NA	NA	NA
	RBL1A_ACIFR	183.013	0	0	NA	NA	NA	Ribulose bisphosphate carboxylase large chain 1 (RuBisCO large subunit 1) (EC 4.1.1.39)	cbbL1 rbcL1	Acidithiobacillus ferrooxidans (Thiobacillus ferrooxidans)	473	NA	NA	NA	NA	NA	NA	NA	NA	NA	NA	NA	NA
	TNP3_ECOLX	0	0	0	NA	NA	NA	NA	NA	NA	NA	NA	NA	NA	NA	Transposase for transposon Tn3	tnpA	Escherichia coli	1015	NA	NA	NA	NA
	YUNG_BACSU	0	0	0	NA	NA	NA	NA	NA	NA	NA	NA	NA	NA	NA	Uncharacterized protein YunG	yunG BSU32400	Bacillus subtilis (strain 168)	115	NA	NA	NA	NA
	YURQ_BACSU	1.07655	0	0	NA	NA	NA	Uncharacterized protein YurQ	yurQ BSU32620	Bacillus subtilis (strain 168)	124	NA	NA	NA	NA	NA	NA	NA	NA	NA	NA	NA	NA
	Y1980_AERPE	1.07655	0	0	NA	NA	NA	Protein APE_1980.1	APE_1980.1	Aeropyrum pernix (strain ATCC 700893 / DSM 11879 / JCM 9820 / NBRC 100138 / K1)	268	NA	NA	NA	NA	NA	NA	NA	NA	NA	NA	NA	NA
	NHAA2_STRCO	1.07655	0	0	NA	NA	NA	Na(+)/H(+) antiporter NhaA 2 (Sodium/proton antiporter NhaA 2)	nhaA2 SCO0285 SCF85.13	Streptomyces coelicolor (strain ATCC BAA-471 / A3(2) / M145)	629	NA	NA	NA	NA	NA	NA	NA	NA	NA	NA	NA	NA
	YVYE_BACSU	0	0	0	NA	NA	NA	NA	NA	NA	NA	NA	NA	NA	NA	IMPACT family member YvyE	yvyE yvhK BSU35510	Bacillus subtilis (strain 168)	217	NA	NA	NA	NA
	YWAF_BACSU	0	0	0	NA	NA	NA	NA	NA	NA	NA	NA	NA	NA	NA	Uncharacterized protein YwaF (ORF1)	ywaF BSU38440 ipa-11d	Bacillus subtilis (strain 168)	237	NA	NA	NA	NA
	YWCE_BACLD	1.07655	0	0	NA	NA	NA	Spore morphogenesis and germination protein YwcE	ywcE BLi04028 BL02804	Bacillus licheniformis (strain ATCC 14580 / DSM 13 / JCM 2505 / NBRC 12200 / NCIMB 9375 / NRRL NRS-1264 / Gibson 46)	86	NA	NA	NA	NA	NA	NA	NA	NA	NA	NA	NA	NA
	SRPB_PSEPU	1.07655	0	0	NA	NA	NA	Solvent-resistant pump membrane transporter SrpB	srpB	Pseudomonas putida (Arthrobacter siderocapsulatus)	1049	NA	NA	NA	NA	NA	NA	NA	NA	NA	NA	NA	NA
	YWOC_BACSU	0	0	0	NA	NA	NA	NA	NA	NA	NA	NA	NA	NA	NA	Uncharacterized isochorismatase family protein YwoC (EC 3.-.-.-)	ywoC BSU36490	Bacillus subtilis (strain 168)	189	NA	NA	NA	NA
	IABF_STRLI	0	0	0	NA	NA	NA	NA	NA	NA	NA	NA	NA	NA	NA	Intracellular exo-alpha-(1->5)-L-arabinofuranosidase (ABF) (EC 3.2.1.55) (Alpha-L-AF) (Arabinoxylan arabinofuranohydrolase) (Intracellular arabinan exo-alpha-(1->5)-L-arabinosidase) (Arabinosidase)	abfA	Streptomyces lividans	662	NA	NA	NA	NA
	YYAD_BACSU	0	0	0	NA	NA	NA	NA	NA	NA	NA	NA	NA	NA	NA	Uncharacterized protein YyaD	yyaD BSU40940	Bacillus subtilis (strain 168)	338	NA	NA	NA	NA
	YYDB_BACSU	0	0	0	NA	NA	NA	NA	NA	NA	NA	NA	NA	NA	NA	Uncharacterized metallophosphoesterase-like protein YydB	yydB BSU40220	Bacillus subtilis (strain 168)	481	NA	NA	NA	NA
	VHCA_METVO	1.07655	0	0	NA	NA	NA	F420-non-reducing hydrogenase vhc subunit A (EC 1.12.99.-)	vhcA	Methanococcus voltae	474	NA	NA	NA	NA	NA	NA	NA	NA	NA	NA	NA	NA
	TR2M2_AGRVI	0	0	0	NA	NA	NA	NA	NA	NA	NA	NA	NA	NA	NA	Tryptophan 2-monooxygenase (EC 1.13.12.3)	iaaM	Agrobacterium vitis (Rhizobium vitis)	755	NA	NA	NA	NA
	TRA_STRLI	0	0	0	NA	NA	NA	NA	NA	NA	NA	NA	NA	NA	NA	Protein Tra	tra kilA	Streptomyces lividans	621	NA	NA	NA	NA
	Y480_RICFE	1.07655	0	0	NA	NA	NA	Uncharacterized protein RF_0480	RF_0480	Rickettsia felis (strain ATCC VR-1525 / URRWXCal2) (Rickettsia azadi)	294	NA	NA	NA	NA	NA	NA	NA	NA	NA	NA	NA	NA
	TRBG_ECOLI	0	0	0	NA	NA	NA	NA	NA	NA	NA	NA	NA	NA	NA	Protein TrbG	trbG ECOK12F081	Escherichia coli (strain K12)	83	NA	NA	NA	NA
	VLPF_MYCHR	0	0	0	NA	NA	NA	NA	NA	NA	NA	NA	NA	NA	NA	Variant surface antigen F (VlpF prolipoprotein)	vlpF	Mycoplasma hyorhinis	174	NA	NA	NA	NA
	RS4_GEOSE	3.22965	0	0	NA	NA	NA	30S ribosomal protein S4 (BS5)	rpsD	Geobacillus stearothermophilus (Bacillus stearothermophilus)	200	NA	NA	NA	NA	NA	NA	NA	NA	NA	NA	NA	NA
	PTLA_LACLL	1.07655	0	0	NA	NA	NA	PTS system lactose-specific EIIA component (EIIA-Lac) (EIII-Lac) (Lactose-specific phosphotransferase enzyme IIA component)	lacF	Lactococcus lactis subsp. lactis (Streptococcus lactis)	105	NA	NA	NA	NA	NA	NA	NA	NA	NA	NA	NA	NA
	IGMDE_STRSE	0	0	0	NA	NA	NA	NA	NA	NA	NA	NA	NA	NA	NA	IgM protease (EC 3.4.22.-) (Immunoglobulin M-degrading enzyme of S.suis) (IdeSsuis)	ide SSU0496	Streptococcus suis (strain P1/7)	1141	NA	NA	NA	NA
	YKZH_BACSU	0	0	0	NA	NA	NA	NA	NA	NA	NA	NA	NA	NA	NA	Uncharacterized protein YkzH	ykzH BSU13050	Bacillus subtilis (strain 168)	74	NA	NA	NA	NA
	PUCC_RHOSU	0	0	0	NA	NA	NA	NA	NA	NA	NA	NA	NA	NA	NA	Protein PucC	pucC	Rhodovulum sulfidophilum (Rhodobacter sulfidophilus)	454	NA	NA	NA	NA
	THSG_SACS2	0	0	0	NA	NA	NA	NA	NA	NA	NA	NA	NA	NA	NA	Thermosome subunit gamma (Chaperonin subunit gamma) (Thermosome subunit 3)	thsC thsG SSO3000	Saccharolobus solfataricus (strain ATCC 35092 / DSM 1617 / JCM 11322 / P2) (Sulfolobus solfataricus)	535	NA	NA	NA	NA
	TRPA_BUCSC	0	0	0	NA	NA	NA	NA	NA	NA	NA	NA	NA	NA	NA	Tryptophan synthase alpha chain (EC 4.2.1.20)	trpA	Buchnera aphidicola subsp. Schlechtendalia chinensis	269	NA	NA	NA	NA
	NUOL_RHOCA	0	0	28.5114	NA	NA	NA	NA	NA	NA	NA	NA	NA	NA	NA	NADH-quinone oxidoreductase subunit L (EC 7.1.1.-) (NADH dehydrogenase I subunit L) (NDH-1 subunit L)	nuoL	Rhodobacter capsulatus (Rhodopseudomonas capsulata)	712	NA	NA	NA	NA
	TRPA_METVO	1.07655	0	0	NA	NA	NA	Tryptophan synthase alpha chain (EC 4.2.1.20)	trpA	Methanococcus voltae	284	NA	NA	NA	NA	NA	NA	NA	NA	NA	NA	NA	NA
	ENDPH_ECOL6	0	0	0	NA	NA	NA	NA	NA	NA	NA	NA	NA	NA	NA	Probable replication endonuclease from prophage-like region (EC 3.1.-.-)	c0942	Escherichia coli O6:H1 (strain CFT073 / ATCC 700928 / UPEC)	804	NA	NA	NA	NA
	IMM2_ECOLX	0	0	0	NA	NA	NA	NA	NA	NA	NA	NA	NA	NA	NA	Colicin-E2 immunity protein (ImmE2) (Microcin-E2 immunity protein)	imm ceiB	Escherichia coli	86	NA	NA	NA	NA
	SCA1_RICFE	1.07655	0	0	NA	NA	NA	Putative surface cell antigen sca1	sca1 RF_0022	Rickettsia felis (strain ATCC VR-1525 / URRWXCal2) (Rickettsia azadi)	1703	NA	NA	NA	NA	NA	NA	NA	NA	NA	NA	NA	NA
	PHCA_ARTPT	0	0	0	NA	NA	NA	NA	NA	NA	NA	NA	NA	NA	NA	C-phycocyanin alpha chain	cpcA	Arthrospira platensis (Spirulina platensis)	162	NA	NA	NA	NA
	RSGI6_HUNT2	0	0	0	NA	NA	NA	NA	NA	NA	NA	NA	NA	NA	NA	Anti-sigma-I factor RsgI6 (Endo-1,4-beta-xylanase) (EC 3.2.1.8)	rsgI6 Cthe_2119	Hungateiclostridium thermocellum (strain ATCC 27405 / DSM 1237 / JCM 9322 / NBRC 103400 / NCIMB 10682 / NRRL B-4536 / VPI 7372) (Clostridium thermocellum)	760	NA	NA	NA	NA
	Y1009_STAA1	0	0	0	NA	NA	NA	NA	NA	NA	NA	NA	NA	NA	NA	Putative phosphoesterase SAHV_1009 (EC 3.1.-.-)	SAHV_1009	Staphylococcus aureus (strain Mu3 / ATCC 700698)	169	NA	NA	NA	NA
	Y1023_SYNJA	1.07655	0	0	NA	NA	NA	UPF0367 protein CYA_1023	CYA_1023	Synechococcus sp. (strain JA-3-3Ab) (Cyanobacteria bacterium Yellowstone A-Prime)	89	NA	NA	NA	NA	NA	NA	NA	NA	NA	NA	NA	NA
	Y1025_RICBR	0	0	0	NA	NA	NA	NA	NA	NA	NA	NA	NA	NA	NA	Putative ankyrin repeat protein RBE_1025	RBE_1025	Rickettsia bellii (strain RML369-C)	225	NA	NA	NA	NA
	Y1032_STAEQ	0	0	0	NA	NA	NA	NA	NA	NA	NA	NA	NA	NA	NA	UPF0302 protein SERP1032	SERP1032	Staphylococcus epidermidis (strain ATCC 35984 / RP62A)	187	NA	NA	NA	NA
	Y1077_GEOKA	0	0	0	NA	NA	NA	NA	NA	NA	NA	NA	NA	NA	NA	UPF0358 protein GK1077	GK1077	Geobacillus kaustophilus (strain HTA426)	95	NA	NA	NA	NA
	MYCA_BACIU	0	0	0	NA	NA	NA	NA	NA	NA	NA	NA	NA	NA	NA	Mycosubtilin synthase subunit A (EC 2.3.1.-) [Includes: Glutamate-1-semialdehyde aminotransferase (GSA-AT); ATP-dependent asparagine adenylase 1 (AsnA 1) (Asparagine activase 1)]	mycA	Bacillus subtilis	3971	NA	NA	NA	NA
	OBG_TREPA	0	0	0	NA	NA	NA	NA	NA	NA	NA	NA	NA	NA	NA	GTPase Obg (EC 3.6.5.-) (GTP-binding protein Obg)	obg TP_0742	Treponema pallidum (strain Nichols)	376	NA	NA	NA	NA
	MYFC_YEREN	0	0	0	NA	NA	NA	NA	NA	NA	NA	NA	NA	NA	NA	Outer membrane usher protein MyfC	myfC	Yersinia enterocolitica	841	NA	NA	NA	NA
	Y2114_CLOPE	1.07655	0	0	NA	NA	NA	Uncharacterized RNA methyltransferase CPE2114 (EC 2.1.1.-)	CPE2114	Clostridium perfringens (strain 13 / Type A)	451	NA	NA	NA	NA	NA	NA	NA	NA	NA	NA	NA	NA
	PURK_CORAM	0	0	0	NA	NA	NA	NA	NA	NA	NA	NA	NA	NA	NA	N5-carboxyaminoimidazole ribonucleotide synthase (N5-CAIR synthase) (EC 6.3.4.18) (5-(carboxyamino)imidazole ribonucleotide synthetase)	purK	Corynebacterium ammoniagenes (Brevibacterium ammoniagenes)	413	NA	NA	NA	NA
	PURL_LACCA	1.07655	0	0	NA	NA	NA	Phosphoribosylformylglycinamidine synthase subunit PurL (FGAM synthase) (EC 6.3.5.3) (Formylglycinamide ribonucleotide amidotransferase subunit II) (FGAR amidotransferase II) (FGAR-AT II) (Glutamine amidotransferase PurL) (Phosphoribosylformylglycinamidine synthase subunit II)	purL	Lactobacillus casei	740	NA	NA	NA	NA	NA	NA	NA	NA	NA	NA	NA	NA
	PABB_STRLI	1.07655	0	0	NA	NA	NA	Aminodeoxychorismate synthase component 1 (ADC synthase) (ADCS) (EC 2.6.1.85) (4-amino-4-deoxychorismate synthase component 1)	pabB	Streptomyces lividans	475	NA	NA	NA	NA	NA	NA	NA	NA	NA	NA	NA	NA
	PYG3_MASLA	0	0	0	NA	NA	NA	NA	NA	NA	NA	NA	NA	NA	NA	Phycobilisome rod-core linker polypeptide CpcG3 (L-RC 29.6)	cpcG3	Mastigocladus laminosus (Fischerella sp.)	254	NA	NA	NA	NA
	Y1483_LACDB	0	0	0	NA	NA	NA	NA	NA	NA	NA	NA	NA	NA	NA	UPF0473 protein LBUL_1483	LBUL_1483	Lactobacillus delbrueckii subsp. bulgaricus (strain ATCC BAA-365)	107	NA	NA	NA	NA
	RNT_AZOVI	1.07655	0	0	NA	NA	NA	Ribonuclease T (EC 3.1.13.-) (Exoribonuclease T) (RNase T) (Fragment)	rnt	Azotobacter vinelandii	116	NA	NA	NA	NA	NA	NA	NA	NA	NA	NA	NA	NA
	NANH_CLOSE	1.07655	0	0	NA	NA	NA	Sialidase (EC 3.2.1.18) (Neuraminidase)		Clostridium septicum	1014	NA	NA	NA	NA	Sialidase (EC 3.2.1.18) (Neuraminidase)		Clostridium septicum	1014	NA	NA	NA	NA
	SYDND_MYCBO	0	0	0	NA	NA	NA	NA	NA	NA	NA	NA	NA	NA	NA	Aspartate--tRNA(Asp/Asn) ligase (EC 6.1.1.23) (Aspartyl-tRNA synthetase) (AspRS) (Non-discriminating aspartyl-tRNA synthetase) (ND-AspRS)	aspS BQ2027_MB2602C	Mycobacterium bovis (strain ATCC BAA-935 / AF2122/97)	609	NA	NA	NA	NA
	YCEI_SHIDS	0	0	0	NA	NA	NA	NA	NA	NA	NA	NA	NA	NA	NA	Protein YceI	yceI SDY_2311	Shigella dysenteriae serotype 1 (strain Sd197)	195	NA	NA	NA	NA
	Y1569_XYLFA	1.07655	0	0	NA	NA	NA	Uncharacterized protein XF_1569/XF_1674	XF_1569; XF_1674	Xylella fastidiosa (strain 9a5c)	316	NA	NA	NA	NA	NA	NA	NA	NA	NA	NA	NA	NA
	SYY_ACIFR	0	0	0	NA	NA	NA	NA	NA	NA	NA	NA	NA	NA	NA	Tyrosine--tRNA ligase (EC 6.1.1.1) (TyrRZ) (Tyrosyl-tRNA synthetase) (TyrRS)	tyrS tyrZ	Acidithiobacillus ferrooxidans (Thiobacillus ferrooxidans)	407	NA	NA	NA	NA
	YCGRL_VIBCH	0	0	0	NA	NA	NA	NA	NA	NA	NA	NA	NA	NA	NA	Cyclic di-GMP binding protein VCA0042	VC_A0042	Vibrio cholerae serotype O1 (strain ATCC 39315 / El Tor Inaba N16961)	252	NA	NA	NA	NA
	YMU5_STRCM	1.07655	0	0	NA	NA	NA	Uncharacterized N-acetyltransferase in mutA 5'region (EC 2.3.1.-) (ORF-D)		Streptomyces cinnamonensis	237	NA	NA	NA	NA	NA	NA	NA	NA	NA	NA	NA	NA
	LSD18_STRLS	0	0	0	NA	NA	NA	NA	NA	NA	NA	NA	NA	NA	NA	Putative epoxidase LasC (EC 1.14.13.-) (Lasalocid biosynthesis protein Lsd18)	lsd18 lasC	Streptomyces lasaliensis	472	NA	NA	NA	NA
	YNDA_BACSU	0	0	0	NA	NA	NA	NA	NA	NA	NA	NA	NA	NA	NA	Uncharacterized protein YndA	yndA BSU17720	Bacillus subtilis (strain 168)	132	NA	NA	NA	NA
	YNEA_GEOTN	1.07655	0	0	NA	NA	NA	Cell division suppressor protein YneA	yneA GTNG_1184	Geobacillus thermodenitrificans (strain NG80-2)	101	NA	NA	NA	NA	NA	NA	NA	NA	NA	NA	NA	NA
	FADB_PSEPU	4.3062	0	0	NA	NA	NA	Fatty acid oxidation complex subunit alpha [Includes: Enoyl-CoA hydratase/Delta(3)-cis-Delta(2)-trans-enoyl-CoA isomerase/3-hydroxybutyryl-CoA epimerase (EC 4.2.1.17) (EC 5.1.2.3) (EC 5.3.3.8); 3-hydroxyacyl-CoA dehydrogenase (EC 1.1.1.35)]	fadB	Pseudomonas putida (Arthrobacter siderocapsulatus)	715	NA	NA	NA	NA	NA	NA	NA	NA	NA	NA	NA	NA
	FBIA_KITAU	1.07655	0	0	NA	NA	NA	Phosphoenolpyruvate transferase (EC 2.7.8.28) (EPPG:FO PEP transferase)	fbiA tch-ORF2	Kitasatospora aureofaciens (Streptomyces aureofaciens)	321	NA	NA	NA	NA	NA	NA	NA	NA	NA	NA	NA	NA
	FBIA_MYCBO	1.07655	0	0	NA	NA	NA	Phosphoenolpyruvate transferase (EC 2.7.8.28) (EPPG:FO PEP transferase)	fbiA cofD BQ2027_MB3289	Mycobacterium bovis (strain ATCC BAA-935 / AF2122/97)	331	NA	NA	NA	NA	NA	NA	NA	NA	NA	NA	NA	NA
	RPOA2_HALMO	0	0	0	NA	NA	NA	NA	NA	NA	NA	NA	NA	NA	NA	DNA-directed RNA polymerase subunit A'' (Subunit C) (EC 2.7.7.6)	rpoA2	Halococcus morrhuae (Micrococcus morrhuae)	393	NA	NA	NA	NA
	T2BLB_BACSQ	0	0	0	NA	NA	NA	NA	NA	NA	NA	NA	NA	NA	NA	Type-2 restriction enzyme BslI subunit beta (R.BslIbeta) (EC 3.1.21.4) (Endonuclease BslI subunit beta) (Type II restriction enzyme BslI subunit beta) (Type IIT restriction enzyme BslI subunit beta)	bslIRbeta	Bacillus sp. (strain NEB-606)	301	NA	NA	NA	NA
	LUXE_ALIFS	1.07655	0	0	NA	NA	NA	Long-chain-fatty-acid--luciferin-component ligase (EC 6.2.1.19) (Acyl-protein synthetase)	luxE	Aliivibrio fischeri (Vibrio fischeri)	378	NA	NA	NA	NA	NA	NA	NA	NA	NA	NA	NA	NA
	Y1681_METJA	0	0	0	NA	NA	NA	NA	NA	NA	NA	NA	NA	NA	NA	Uncharacterized protein MJ1681	MJ1681	Methanocaldococcus jannaschii (strain ATCC 43067 / DSM 2661 / JAL-1 / JCM 10045 / NBRC 100440) (Methanococcus jannaschii)	380	NA	NA	NA	NA
	GLGX_MYCBO	1.07655	0	0	NA	NA	NA	Glycogen operon protein GlgX homolog (EC 3.2.1.-)	glgX treX BQ2027_MB1591C	Mycobacterium bovis (strain ATCC BAA-935 / AF2122/97)	721	NA	NA	NA	NA	NA	NA	NA	NA	NA	NA	NA	NA
	Y1701_LACCB	0	0	1.05598	NA	NA	NA	NA	NA	NA	NA	NA	NA	NA	NA	UPF0398 protein LCABL_17010	LCABL_17010	Lactobacillus casei (strain BL23)	191	NA	NA	NA	NA
	KATG_MYCA9	0	0	0	NA	NA	NA	NA	NA	NA	NA	NA	NA	NA	NA	Catalase-peroxidase (CP) (EC 1.11.1.21) (Peroxidase/catalase)	katG MAB_2470c	Mycobacteroides abscessus (strain ATCC 19977 / DSM 44196 / CIP 104536 / JCM 13569 / NCTC 13031 / TMC 1543) (Mycobacterium abscessus)	738	NA	NA	NA	NA
	LDT4_MYCTU	0	0	0	NA	NA	NA	NA	NA	NA	NA	NA	NA	NA	NA	L,D-transpeptidase 4 (LDT 4) (EC 2.3.2.-) (Ldt(Mt4))	Rv0192 RVBD_0192 P425_00200	Mycobacterium tuberculosis (strain ATCC 25618 / H37Rv)	366	NA	NA	NA	NA
	Y183_UREPA	0	0	0	NA	NA	NA	NA	NA	NA	NA	NA	NA	NA	NA	Uncharacterized protein UU183	UU183	Ureaplasma parvum serovar 3 (strain ATCC 700970)	291	NA	NA	NA	NA
	SCRK_KLEPN	0	0	0	NA	NA	NA	NA	NA	NA	NA	NA	NA	NA	NA	Fructokinase (EC 2.7.1.4)	scrK	Klebsiella pneumoniae	307	NA	NA	NA	NA
	SCRK_LACLC	0	0	0	NA	NA	NA	NA	NA	NA	NA	NA	NA	NA	NA	Fructokinase (EC 2.7.1.4)	scrK sacK	Lactococcus lactis subsp. cremoris (Streptococcus cremoris)	290	NA	NA	NA	NA
	RL16_BUCAK	0	0	2.11196	NA	NA	NA	NA	NA	NA	NA	NA	NA	NA	NA	50S ribosomal protein L16	rplP	Buchnera aphidicola subsp. Acyrthosiphon kondoi (Acyrthosiphon kondoi symbiotic bacterium)	136	NA	NA	NA	NA
	FER1_APHFL	0	0	0	NA	NA	NA	NA	NA	NA	NA	NA	NA	NA	NA	Ferredoxin-1 (Ferredoxin I)		Aphanizomenon flos-aquae	98	NA	NA	NA	NA
	FER2_RHORU	1.07655	0	0	NA	NA	NA	Ferredoxin-2 (Ferredoxin II) (FdII)		Rhodospirillum rubrum	106	NA	NA	NA	NA	NA	NA	NA	NA	NA	NA	NA	NA
	FETP_PSEPF	0	0	0	NA	NA	NA	NA	NA	NA	NA	NA	NA	NA	NA	Probable Fe(2+)-trafficking protein	Pfl01_0319	Pseudomonas fluorescens (strain Pf0-1)	90	NA	NA	NA	NA
	FETP_RALSO	0	0	0	NA	NA	NA	NA	NA	NA	NA	NA	NA	NA	NA	Probable Fe(2+)-trafficking protein	RSc1235 RS02742	Ralstonia solanacearum (strain GMI1000) (Pseudomonas solanacearum)	91	NA	NA	NA	NA
	SDPB_BACSU	0	0	1.05598	NA	NA	NA	NA	NA	NA	NA	NA	NA	NA	NA	Sporulation-delaying protein SdpB	sdpB yvaX BSU33760	Bacillus subtilis (strain 168)	323	NA	NA	NA	NA
	Y1972_SYNY3	0	0	0	NA	NA	NA	NA	NA	NA	NA	NA	NA	NA	NA	Uncharacterized PIN and TRAM-domain containing protein slr1972 (Putative RNase slr1972) (EC 3.1.-.-)	slr1972	Synechocystis sp. (strain PCC 6803 / Kazusa)	359	NA	NA	NA	NA
	Y855_TREPA	1.07655	0	0	NA	NA	NA	Uncharacterized protein TP_0855	TP_0855	Treponema pallidum (strain Nichols)	1127	NA	NA	NA	NA	NA	NA	NA	NA	NA	NA	NA	NA
	NHAB_VIBAL	0	0	0	NA	NA	NA	NA	NA	NA	NA	NA	NA	NA	NA	Na(+)/H(+) antiporter NhaB (Sodium/proton antiporter NhaB)	nhaB	Vibrio alginolyticus	528	NA	NA	NA	NA
	Y387_LISIN	0	0	0	NA	NA	NA	NA	NA	NA	NA	NA	NA	NA	NA	Uncharacterized Nudix hydrolase lin0387 (EC 3.6.-.-)	lin0387	Listeria innocua serovar 6a (strain ATCC BAA-680 / CLIP 11262)	169	NA	NA	NA	NA
	YWLA_BACSU	1.07655	0	0	NA	NA	NA	UPF0715 membrane protein YwlA	ywlA BSU36980 ipc-26r	Bacillus subtilis (strain 168)	120	NA	NA	NA	NA	NA	NA	NA	NA	NA	NA	NA	NA
	PDEA_ECOLI	0	0	0	NA	NA	NA	NA	NA	NA	NA	NA	NA	NA	NA	Probable cyclic di-GMP phosphodiesterase PdeA (EC 3.1.4.52)	pdeA yfeA b2395 JW5391	Escherichia coli (strain K12)	729	NA	NA	NA	NA
	FLHB_YEREN	0	0	0	NA	NA	NA	NA	NA	NA	NA	NA	NA	NA	NA	Flagellar biosynthetic protein FlhB	flhB	Yersinia enterocolitica	383	NA	NA	NA	NA
	Y4129_RHIME	0	0	0	NA	NA	NA	NA	NA	NA	NA	NA	NA	NA	NA	UPF0261 protein RA0729	RA0729 SMa1334	Rhizobium meliloti (strain 1021) (Ensifer meliloti) (Sinorhizobium meliloti)	398	NA	NA	NA	NA
	PSBA_THEVL	17144	0	17332.8	NA	NA	NA	Photosystem II protein D1 (PSII D1 protein) (EC 1.10.3.9) (Photosystem II Q(B) protein)	psbA psbA-1	Thermosynechococcus vulcanus (Synechococcus vulcanus)	360	NA	NA	NA	NA	Photosystem II protein D1 (PSII D1 protein) (EC 1.10.3.9) (Photosystem II Q(B) protein)	psbA psbA-1	Thermosynechococcus vulcanus (Synechococcus vulcanus)	360	NA	NA	NA	NA
	RPOS_SALDU	0	0	1.05598	NA	NA	NA	NA	NA	NA	NA	NA	NA	NA	NA	RNA polymerase sigma factor RpoS (Sigma S) (Sigma-38)	rpoS katF	Salmonella dublin	330	NA	NA	NA	NA
	FOCD_ECOLX	1.07655	0	0	NA	NA	NA	Outer membrane usher protein FocD	focD	Escherichia coli	875	NA	NA	NA	NA	NA	NA	NA	NA	NA	NA	NA	NA
	NODC_RHILV	0	0	0	NA	NA	NA	NA	NA	NA	NA	NA	NA	NA	NA	N-acetylglucosaminyltransferase (EC 2.4.1.-) (Nodulation protein C)	nodC	Rhizobium leguminosarum bv. viciae	424	NA	NA	NA	NA
	RRBR1_CLOAB	0	0	0	NA	NA	NA	NA	NA	NA	NA	NA	NA	NA	NA	Reverse rubrerythrin-1 (revRbr 1) (NADH peroxidase) (NPXase) (Npx) (EC 1.11.1.1) (Rubperoxin 1) (Rpr 1)	rbr3A hsp21 rpr1 CA_C3598	Clostridium acetobutylicum (strain ATCC 824 / DSM 792 / JCM 1419 / LMG 5710 / VKM B-1787)	181	NA	NA	NA	NA
	NODX_RHILV	0	0	0	NA	NA	NA	NA	NA	NA	NA	NA	NA	NA	NA	Nodulation protein 10 (Nodulation protein X) (Probable sugar acetylase)	nodX	Rhizobium leguminosarum bv. viciae	367	NA	NA	NA	NA
	RS1_LEULA	0	0	0	NA	NA	NA	NA	NA	NA	NA	NA	NA	NA	NA	30S ribosomal protein S1	rps1	Leuconostoc lactis	429	NA	NA	NA	NA
	PSBA2_SYNEL	17137.6	0	17328.6	NA	NA	NA	Photosystem II protein D1 2 (PSII D1 protein 2) (EC 1.10.3.9) (Photosystem II Q(B) protein 2)	psbA2 psbA-2	Synechococcus elongatus	360	NA	NA	NA	NA	Photosystem II protein D1 2 (PSII D1 protein 2) (EC 1.10.3.9) (Photosystem II Q(B) protein 2)	psbA2 psbA-2	Synechococcus elongatus	360	NA	NA	NA	NA
	YJBQ_ECO57	1.07655	0	0	NA	NA	NA	UPF0047 protein YjbQ	yjbQ Z5655 ECs5038	Escherichia coli O157:H7	138	NA	NA	NA	NA	NA	NA	NA	NA	NA	NA	NA	NA
	YJDC_ECOL6	0	0	0	NA	NA	NA	NA	NA	NA	NA	NA	NA	NA	NA	HTH-type transcriptional regulator YjdC	yjdC c5217	Escherichia coli O6:H1 (strain CFT073 / ATCC 700928 / UPEC)	191	NA	NA	NA	NA
	KSHA1_RHORH	0	0	0	NA	NA	NA	NA	NA	NA	NA	NA	NA	NA	NA	3-ketosteroid-9-alpha-monooxygenase, oxygenase component (3-ketosteroid-9-alpha-hydroxylase, oxygenase component) (KSH) (Androsta-1,4-diene-3,17-dione 9-alpha-hydroxylase) (EC 1.14.15.30) (Rieske-type oxygenase) (RO)	kshA kshA1	Rhodococcus rhodochrous	394	NA	NA	NA	NA
	YJJJ_ECOLI	0	0	0	NA	NA	NA	NA	NA	NA	NA	NA	NA	NA	NA	Toxin YjjJ (Putative DNA-binding transcriptional regulator YjjJ) (Putative serine/threonine kinase toxin YjjJ) (EC 2.-.-.-)	yjjJ b4385 JW4348	Escherichia coli (strain K12)	443	NA	NA	NA	NA
	YCF3_PROM9	162.559	0	0	NA	NA	NA	Photosystem I assembly protein Ycf3	ycf3 PMT9312_0134	Prochlorococcus marinus (strain MIT 9312)	173	NA	NA	NA	NA	NA	NA	NA	NA	NA	NA	NA	NA
	RECX_PSETO	0	0	0	NA	NA	NA	NA	NA	NA	NA	NA	NA	NA	NA	Regulatory protein RecX	recX	Pseudomonas tolaasii	155	NA	NA	NA	NA
	RS11_GEOSE	0	0	1.05598	NA	NA	NA	NA	NA	NA	NA	NA	NA	NA	NA	30S ribosomal protein S11 (BS11)	rpsK	Geobacillus stearothermophilus (Bacillus stearothermophilus)	129	NA	NA	NA	NA
	YCGS_BACSU	1.07655	0	0	NA	NA	NA	Uncharacterized hydrolase YcgS (EC 3.-.-.-)	ycgS BSU03260	Bacillus subtilis (strain 168)	284	NA	NA	NA	NA	NA	NA	NA	NA	NA	NA	NA	NA
	URED_KLEAE	0	0	0	NA	NA	NA	NA	NA	NA	NA	NA	NA	NA	NA	Urease accessory protein UreD	ureD	Klebsiella aerogenes (Enterobacter aerogenes)	270	NA	NA	NA	NA
	LIGI_COMTE	0	0	0	NA	NA	NA	NA	NA	NA	NA	NA	NA	NA	NA	2-pyrone-4,6-dicarbaxylate hydrolase (PDC hydrolase) (EC 3.1.1.57) (2-pyrone-4,6-dicarboxylate lactonase)	pmdD	Comamonas testosteroni (Pseudomonas testosteroni)	305	NA	NA	NA	NA
	PSBB_PROHO	392.94	0	0	NA	NA	NA	Photosystem II CP47 reaction center protein (PSII 47 kDa protein) (Protein CP-47)	psbB	Prochlorothrix hollandica	514	NA	NA	NA	NA	NA	NA	NA	NA	NA	NA	NA	NA
	SOFIC_SHEON	0	0	0	NA	NA	NA	NA	NA	NA	NA	NA	NA	NA	NA	Protein adenylyltransferase SoFic (EC 2.7.7.n1) (AMPylator SoFic)	fic SO_4266	Shewanella oneidensis (strain MR-1)	372	NA	NA	NA	NA
	NTPPB_CHRVO	1.07655	0	0	NA	NA	NA	7-methyl-GTP pyrophosphatase (m(7)GTP pyrophosphatase) (EC 3.6.1.-)	CV_3420	Chromobacterium violaceum (strain ATCC 12472 / DSM 30191 / JCM 1249 / NBRC 12614 / NCIMB 9131 / NCTC 9757)	193	NA	NA	NA	NA	NA	NA	NA	NA	NA	NA	NA	NA
	SP0A_CLOIN	0	0	0	NA	NA	NA	NA	NA	NA	NA	NA	NA	NA	NA	Stage 0 sporulation protein A homolog	spo0A	Clostridium innocuum	277	NA	NA	NA	NA
	YEHE_ECOLI	0	0	0	NA	NA	NA	NA	NA	NA	NA	NA	NA	NA	NA	Uncharacterized protein YehE	yehE b2112 JW2099	Escherichia coli (strain K12)	93	NA	NA	NA	NA
	INIB_MYCTO	1.07655	0	0	NA	NA	NA	Isoniazid-induced protein IniB	iniB MT0356	Mycobacterium tuberculosis (strain CDC 1551 / Oshkosh)	479	NA	NA	NA	NA	NA	NA	NA	NA	NA	NA	NA	NA
	Y342_MYCGE	0	0	0	NA	NA	NA	NA	NA	NA	NA	NA	NA	NA	NA	Uncharacterized protein MG342	MG342	Mycoplasma genitalium (strain ATCC 33530 / G-37 / NCTC 10195)	168	NA	NA	NA	NA
	YTA1_PSEAJ	1.07655	0	0	NA	NA	NA	Uncharacterized protein in tabA 5'region (ORF1) (Fragment)		Pseudomonas amygdali pv. tabaci (Pseudomonas syringae pv. tabaci)	136	NA	NA	NA	NA	NA	NA	NA	NA	NA	NA	NA	NA
	NUCS_MYCBO	0	0	0	NA	NA	NA	NA	NA	NA	NA	NA	NA	NA	NA	Endonuclease NucS (EC 3.1.-.-)	nucS BQ2027_MB1355	Mycobacterium bovis (strain ATCC BAA-935 / AF2122/97)	226	NA	NA	NA	NA
	RBL_SYNSP	1298.32	0	0	NA	NA	NA	Ribulose bisphosphate carboxylase large chain (RuBisCO large subunit) (EC 4.1.1.39)	cbbL rbcL	Synechococcus sp.	474	NA	NA	NA	NA	NA	NA	NA	NA	NA	NA	NA	NA
	Y359_MYCPN	0	0	0	NA	NA	NA	NA	NA	NA	NA	NA	NA	NA	NA	Uncharacterized protein MG256 homolog	MPN_359 H91_orf258 MP477	Mycoplasma pneumoniae (strain ATCC 29342 / M129)	258	NA	NA	NA	NA
	Y105_ARCFU	0	0	0	NA	NA	NA	NA	NA	NA	NA	NA	NA	NA	NA	UPF0132 membrane protein AF_0105	AF_0105	Archaeoglobus fulgidus (strain ATCC 49558 / VC-16 / DSM 4304 / JCM 9628 / NBRC 100126)	103	NA	NA	NA	NA
	RBL1A_HYDMR	265.908	0	0	NA	NA	NA	Ribulose bisphosphate carboxylase large chain 1 (RuBisCO large subunit 1) (EC 4.1.1.39)	cbbL1 cbbL-1 cbbLS-1	Hydrogenovibrio marinus	472	NA	NA	NA	NA	NA	NA	NA	NA	NA	NA	NA	NA
	RBL1B_ACIFR	0	0	271.387	NA	NA	NA	NA	NA	NA	NA	NA	NA	NA	NA	Ribulose bisphosphate carboxylase large chain 2 (RuBisCO large subunit 2) (EC 4.1.1.39)	cbbL2 rbcL2	Acidithiobacillus ferrooxidans (Thiobacillus ferrooxidans)	473	NA	NA	NA	NA
	ISF_CLOD6	0	0	0	NA	NA	NA	NA	NA	NA	NA	NA	NA	NA	NA	Iron-sulfur flavoprotein CD630_04720 (Isf) (Cd1) (CD)	CD630_04720	Clostridioides difficile (strain 630) (Peptoclostridium difficile)	225	NA	NA	NA	NA
	Y3856_STRAW	1.07655	0	0	NA	NA	NA	UPF0309 protein SAV_3856	SAV_3856	Streptomyces avermitilis (strain ATCC 31267 / DSM 46492 / JCM 5070 / NBRC 14893 / NCIMB 12804 / NRRL 8165 / MA-4680)	251	NA	NA	NA	NA	NA	NA	NA	NA	NA	NA	NA	NA
	YWNF_BACSU	1.07655	0	0	NA	NA	NA	Uncharacterized protein YwnF	ywnF BSU36580	Bacillus subtilis (strain 168)	144	NA	NA	NA	NA	NA	NA	NA	NA	NA	NA	NA	NA
	Y3921_BACCR	0	0	0	NA	NA	NA	NA	NA	NA	NA	NA	NA	NA	NA	Uncharacterized N-acetyltransferase BC_3921 (EC 2.3.1.-)	BC_3921	Bacillus cereus (strain ATCC 14579 / DSM 31 / JCM 2152 / NBRC 15305 / NCIMB 9373 / NRRL B-3711)	157	NA	NA	NA	NA
	SSGB_THEFY	0	0	0	NA	NA	NA	NA	NA	NA	NA	NA	NA	NA	NA	Sporulation-specific cell division protein SsgB (Sporulation of Streptomyces griseus-like protein B) (SsgA-like protein B) (SALP B)	ssgB Tfu_2111	Thermobifida fusca (strain YX)	138	NA	NA	NA	NA
	SSI2_STRRO	1.07655	0	0	NA	NA	NA	Subtilisin inhibitor-like protein 2 (SIL-2) (SIL2)		Streptomyces rochei (Streptomyces parvullus)	113	NA	NA	NA	NA	NA	NA	NA	NA	NA	NA	NA	NA
	Y409_MYCPN	0	0	0	NA	NA	NA	NA	NA	NA	NA	NA	NA	NA	NA	Putative adhesin P1-like protein MPN_409	MPN_409 F11_orf533L MP429	Mycoplasma pneumoniae (strain ATCC 29342 / M129)	533	NA	NA	NA	NA
	G1091_BACFN	0	0	0	NA	NA	NA	NA	NA	NA	NA	NA	NA	NA	NA	Glycosyl hydrolase family 109 protein 1 (EC 3.2.1.-)	BF0853	Bacteroides fragilis (strain ATCC 25285 / DSM 2151 / JCM 11019 / NCTC 9343)	464	NA	NA	NA	NA
	PKN1_CHLCV	0	0	0	NA	NA	NA	NA	NA	NA	NA	NA	NA	NA	NA	Serine/threonine-protein kinase pkn1 (EC 2.7.11.1)	pkn1 CCA_00618	Chlamydophila caviae (strain ATCC VR-813 / DSM 19441 / GPIC) (Chlamydia caviae)	618	NA	NA	NA	NA
	VIAA_CROS8	1.07655	0	0	NA	NA	NA	Protein ViaA (VWA domain protein interacting with AAA ATPase)	viaA ESA_04019	Cronobacter sakazakii (strain ATCC BAA-894) (Enterobacter sakazakii)	483	NA	NA	NA	NA	NA	NA	NA	NA	NA	NA	NA	NA
	VIAA_ECO24	0	0	0	NA	NA	NA	NA	NA	NA	NA	NA	NA	NA	NA	Protein ViaA (VWA domain protein interacting with AAA ATPase)	viaA EcE24377A_4261	Escherichia coli O139:H28 (strain E24377A / ETEC)	483	NA	NA	NA	NA
	Y479_MAGMM	0	0	0	NA	NA	NA	NA	NA	NA	NA	NA	NA	NA	NA	Probable transcriptional regulatory protein Mmc1_0479	Mmc1_0479	Magnetococcus marinus (strain ATCC BAA-1437 / JCM 17883 / MC-1)	250	NA	NA	NA	NA
	YBDN_ECOLI	0	0	0	NA	NA	NA	NA	NA	NA	NA	NA	NA	NA	NA	Uncharacterized protein YbdN	ybdN b0602 JW0595	Escherichia coli (strain K12)	406	NA	NA	NA	NA
	GH109_PARD8	0	0	0	NA	NA	NA	NA	NA	NA	NA	NA	NA	NA	NA	Glycosyl hydrolase family 109 protein (EC 3.2.1.-)	BDI_1155	Parabacteroides distasonis (strain ATCC 8503 / DSM 20701 / CIP 104284 / JCM 5825 / NCTC 11152)	466	NA	NA	NA	NA
	Y4DL_SINFN	0	0	0	NA	NA	NA	NA	NA	NA	NA	NA	NA	NA	NA	Uncharacterized HTH-type transcriptional regulator y4dL	NGR_a04050 y4dL	Sinorhizobium fredii (strain NBRC 101917 / NGR234)	196	NA	NA	NA	NA
	G6PI_PSEFL	0	0	0	NA	NA	NA	NA	NA	NA	NA	NA	NA	NA	NA	Glucose-6-phosphate isomerase (GPI) (EC 5.3.1.9) (Phosphoglucose isomerase) (PGI) (Phosphohexose isomerase) (PHI)	pgi	Pseudomonas fluorescens	554	NA	NA	NA	NA
	VSN1_LENAE	1.07655	0	0	NA	NA	NA	NaeI very short patch repair endonuclease (EC 3.1.-.-) (V.NaeI)	vsr naeIV	Lentzea aerocolonigenes (Lechevalieria aerocolonigenes) (Saccharothrix aerocolonigenes)	166	NA	NA	NA	NA	NA	NA	NA	NA	NA	NA	NA	NA
	STRN_STRGR	1.07655	0	0	NA	NA	NA	Protein StrN	strN	Streptomyces griseus	319	NA	NA	NA	NA	NA	NA	NA	NA	NA	NA	NA	NA
	Y4OM_SINFN	1.07655	0	0	NA	NA	NA	Uncharacterized protein y4oM	NGR_a02220 y4oM	Sinorhizobium fredii (strain NBRC 101917 / NGR234)	149	NA	NA	NA	NA	NA	NA	NA	NA	NA	NA	NA	NA
	Y4OX_SINFN	0	0	0	NA	NA	NA	NA	NA	NA	NA	NA	NA	NA	NA	Uncharacterized protein y4oX	NGR_a02120 y4oX	Sinorhizobium fredii (strain NBRC 101917 / NGR234)	360	NA	NA	NA	NA
	LGRC_BREPA	1.07655	0	0	NA	NA	NA	Linear gramicidin synthase subunit C [Includes: ATP-dependent valine adenylase (ValA) (Valine activase); ATP-dependent D-valine adenylase (D-ValA) (D-valine activase); Valine racemase [ATP-hydrolyzing] (EC 5.1.1.-); ATP-dependent tryptophan adenylase (TrpA) (Tryptophan activase); ATP-dependent tryptophan/phenylalanine/tyrosine adenylase (Trp/Phe/TyrA) (Tryptophan/phenylalanine/tyrosine activase)]	lgrC	Brevibacillus parabrevis	7756	NA	NA	NA	NA	NA	NA	NA	NA	NA	NA	NA	NA
	GAL1_STRLI	0	0	0	NA	NA	NA	NA	NA	NA	NA	NA	NA	NA	NA	Galactokinase (EC 2.7.1.6) (Galactose kinase)	galK	Streptomyces lividans	397	NA	NA	NA	NA
	YCBK_ECO57	1.07655	0	0	NA	NA	NA	Uncharacterized protein YcbK	ycbK Z1273 ECs1009	Escherichia coli O157:H7	182	NA	NA	NA	NA	NA	NA	NA	NA	NA	NA	NA	NA
	YCDZ_SALTY	0	0	0	NA	NA	NA	NA	NA	NA	NA	NA	NA	NA	NA	Inner membrane protein YcdZ	ycdZ STM1138	Salmonella typhimurium (strain LT2 / SGSC1412 / ATCC 700720)	160	NA	NA	NA	NA
	YKUC_BACSU	0	0	0	NA	NA	NA	NA	NA	NA	NA	NA	NA	NA	NA	Uncharacterized MFS-type transporter YkuC	ykuC BSU14030	Bacillus subtilis (strain 168)	430	NA	NA	NA	NA
	Y506_MYCPN	0	0	0	NA	NA	NA	NA	NA	NA	NA	NA	NA	NA	NA	Uncharacterized lipoprotein MPN_506	MPN_506 MP336 P02_orf793	Mycoplasma pneumoniae (strain ATCC 29342 / M129)	793	NA	NA	NA	NA
	YLBJ_BACSU	0	0	0	NA	NA	NA	NA	NA	NA	NA	NA	NA	NA	NA	Sporulation integral membrane protein YlbJ	ylbJ BSU15030	Bacillus subtilis (strain 168)	408	NA	NA	NA	NA
	THRC_METGL	0	0	1.05598	NA	NA	NA	NA	NA	NA	NA	NA	NA	NA	NA	Threonine synthase (TS) (EC 4.2.3.1)	thrC	Methylobacillus glycogenes	475	NA	NA	NA	NA
	REPS_BACAN	0	0	0	NA	NA	NA	NA	NA	NA	NA	NA	NA	NA	NA	Replication initiation protein	repS repA pXO2-38 BXB0039 GBAA_pXO2_0039	Bacillus anthracis	512	NA	NA	NA	NA
	LIP_STAHY	1.07655	0	0	NA	NA	NA	Lipase (EC 3.1.1.3) (EC 3.1.1.32) (Phospholipase A1) (Triacylglycerol lipase) [Cleaved into: Lipase 86 kDa form; Lipase 46 kDa form]	lip	Staphylococcus hyicus	641	NA	NA	NA	NA	NA	NA	NA	NA	NA	NA	NA	NA
	REX_THEAQ	0	0	0	NA	NA	NA	NA	NA	NA	NA	NA	NA	NA	NA	Redox-sensing transcriptional repressor Rex	rex	Thermus aquaticus	211	NA	NA	NA	NA
	Y574_METJA	1.07655	0	0	NA	NA	NA	Uncharacterized protein MJ0574	MJ0574	Methanocaldococcus jannaschii (strain ATCC 43067 / DSM 2661 / JAL-1 / JCM 10045 / NBRC 100440) (Methanococcus jannaschii)	93	NA	NA	NA	NA	NA	NA	NA	NA	NA	NA	NA	NA
	Y575_SYNY3	0	0	0	NA	NA	NA	NA	NA	NA	NA	NA	NA	NA	NA	Thylakoid membrane protein slr0575	slr0575	Synechocystis sp. (strain PCC 6803 / Kazusa)	184	NA	NA	NA	NA
	Y580_MYCPN	0	0	0	NA	NA	NA	NA	NA	NA	NA	NA	NA	NA	NA	Uncharacterized protein MPN_580	MPN_580 D02_orf140 MP262	Mycoplasma pneumoniae (strain ATCC 29342 / M129)	140	NA	NA	NA	NA
	Y584_MYCTU	0	0	0	NA	NA	NA	NA	NA	NA	NA	NA	NA	NA	NA	Uncharacterized glycosidase Rv0584 (EC 3.2.1.-)	Rv0584	Mycobacterium tuberculosis (strain ATCC 25618 / H37Rv)	877	NA	NA	NA	NA
	XYLB_STRRU	0	0	0	NA	NA	NA	NA	NA	NA	NA	NA	NA	NA	NA	Xylulose kinase (Xylulokinase) (EC 2.7.1.17)	xylB	Streptomyces rubiginosus	481	NA	NA	NA	NA
	Y040_AERPE	0	0	0	NA	NA	NA	NA	NA	NA	NA	NA	NA	NA	NA	UPF0175 protein APE_0890a.1	APE_0890a.1 APES040	Aeropyrum pernix (strain ATCC 700893 / DSM 11879 / JCM 9820 / NBRC 100138 / K1)	79	NA	NA	NA	NA
	PNP_SPICI	0	0	0	NA	NA	NA	NA	NA	NA	NA	NA	NA	NA	NA	Polyribonucleotide nucleotidyltransferase (EC 2.7.7.8) (Polynucleotide phosphorylase) (PNPase)	pnp SPICI19_061	Spiroplasma citri	702	NA	NA	NA	NA
	Y1796_SYNY3	0	0	0	NA	NA	NA	NA	NA	NA	NA	NA	NA	NA	NA	Thylakoid membrane protein slr1796	slr1796	Synechocystis sp. (strain PCC 6803 / Kazusa)	201	NA	NA	NA	NA
	RBL_HYDTE	0	0	216.476	NA	NA	NA	NA	NA	NA	NA	NA	NA	NA	NA	Ribulose bisphosphate carboxylase large chain (RuBisCO large subunit) (EC 4.1.1.39)	cbbL	Hydrogenophilus thermoluteolus (Pseudomonas hydrogenothermophila)	474	NA	NA	NA	NA
	TRPB_BUCMH	0	0	0	NA	NA	NA	NA	NA	NA	NA	NA	NA	NA	NA	Tryptophan synthase beta chain (EC 4.2.1.20)	trpB	Buchnera aphidicola subsp. Melaphis rhois	392	NA	NA	NA	NA
	INLH_LISMO	1.07655	0	0	NA	NA	NA	Internalin H	inlH lmo0263	Listeria monocytogenes serovar 1/2a (strain ATCC BAA-679 / EGD-e)	548	NA	NA	NA	NA	NA	NA	NA	NA	NA	NA	NA	NA
	PPD_STRVT	0	0	0	NA	NA	NA	NA	NA	NA	NA	NA	NA	NA	NA	Phosphonopyruvate decarboxylase (EC 4.1.1.82)	ppd	Streptomyces viridochromogenes (strain DSM 40736 / JCM 4977 / BCRC 1201 / Tue 494)	397	NA	NA	NA	NA
	PPE01_MYCTO	0	0	0	NA	NA	NA	NA	NA	NA	NA	NA	NA	NA	NA	Uncharacterized PPE family protein PPE1	PPE1 MT0105	Mycobacterium tuberculosis (strain CDC 1551 / Oshkosh)	463	NA	NA	NA	NA
	Y7973_BRADU	0	0	0	NA	NA	NA	NA	NA	NA	NA	NA	NA	NA	NA	UPF0313 protein blr7973	blr7973	Bradyrhizobium diazoefficiens (strain JCM 10833 / IAM 13628 / NBRC 14792 / USDA 110)	673	NA	NA	NA	NA
	Y835_ARCFU	0	0	0	NA	NA	NA	NA	NA	NA	NA	NA	NA	NA	NA	Uncharacterized protein AF_0835	AF_0835	Archaeoglobus fulgidus (strain ATCC 49558 / VC-16 / DSM 4304 / JCM 9628 / NBRC 100126)	107	NA	NA	NA	NA
	YHFM_BACSU	0	0	0	NA	NA	NA	NA	NA	NA	NA	NA	NA	NA	NA	Uncharacterized protein YhfM	yhfM BSU10280	Bacillus subtilis (strain 168)	131	NA	NA	NA	NA
	Y1121_PASMU	0	0	0	NA	NA	NA	NA	NA	NA	NA	NA	NA	NA	NA	Uncharacterized protein PM1121	PM1121	Pasteurella multocida (strain Pm70)	123	NA	NA	NA	NA
	Y875_METJA	0	0	0	NA	NA	NA	NA	NA	NA	NA	NA	NA	NA	NA	Uncharacterized protein MJ0875	MJ0875	Methanocaldococcus jannaschii (strain ATCC 43067 / DSM 2661 / JAL-1 / JCM 10045 / NBRC 100440) (Methanococcus jannaschii)	748	NA	NA	NA	NA
	PHZD_PSEFL	0	0	0	NA	NA	NA	NA	NA	NA	NA	NA	NA	NA	NA	Phenazine biosynthesis protein PhzD (2-amino-4-deoxychorismate hydrolase) (EC 3.3.2.15) (Trans-2,3-dihydro-3-hydroxyanthranilic acid synthase)	phzD	Pseudomonas fluorescens	207	NA	NA	NA	NA
	OIAK_PARG4	0	0	0	NA	NA	NA	NA	NA	NA	NA	NA	NA	NA	NA	3-oxo-isoapionate kinase (EC 2.7.1.-)	oiaK BgramDRAFT_5557	Paraburkholderia graminis (strain ATCC 700544 / DSM 17151 / LMG 18924 / NCIMB 13744 / C4D1M)	470	NA	NA	NA	NA
	OPH_SPHS1	0	0	0	NA	NA	NA	NA	NA	NA	NA	NA	NA	NA	NA	Oxidized polyvinyl alcohol hydrolase (OPH) (Oxidized PVA hydrolase) (EC 3.7.1.7) (Beta-diketone hydrolase)	oph	Sphingopyxis sp. (strain 113P3)	364	NA	NA	NA	NA
	Y2209_MYCTO	1.07655	0	0	NA	NA	NA	Uncharacterized protein MT2265	MT2265	Mycobacterium tuberculosis (strain CDC 1551 / Oshkosh)	512	NA	NA	NA	NA	NA	NA	NA	NA	NA	NA	NA	NA
	Y128_LISMO	1.07655	0	0	NA	NA	NA	Uncharacterized protein Lmo0128	lmo0128	Listeria monocytogenes serovar 1/2a (strain ATCC BAA-679 / EGD-e)	140	NA	NA	NA	NA	NA	NA	NA	NA	NA	NA	NA	NA
	Y1286_STAAW	1.07655	0	0	NA	NA	NA	Uncharacterized hydrolase MW1286 (EC 3.-.-.-)	MW1286	Staphylococcus aureus (strain MW2)	383	NA	NA	NA	NA	NA	NA	NA	NA	NA	NA	NA	NA
	YIGG_ECOLI	0	0	0	NA	NA	NA	NA	NA	NA	NA	NA	NA	NA	NA	Inner membrane protein YigG	yigG b3818 JW5590	Escherichia coli (strain K12)	126	NA	NA	NA	NA
	Y1479_LACP3	0	0	0	NA	NA	NA	NA	NA	NA	NA	NA	NA	NA	NA	UPF0398 protein LSEI_1479	LSEI_1479	Lactobacillus paracasei (strain ATCC 334 / BCRC 17002 / CIP 107868 / KCTC 3260 / NRRL B-441)	191	NA	NA	NA	NA
	YC48L_NOSS1	0	0	0	NA	NA	NA	NA	NA	NA	NA	NA	NA	NA	NA	Ycf48-like protein	alr3844	Nostoc sp. (strain PCC 7120 / SAG 25.82 / UTEX 2576)	339	NA	NA	NA	NA
	MTC1_GEOSE	0	0	1.05598	NA	NA	NA	NA	NA	NA	NA	NA	NA	NA	NA	Modification methylase BseCI (M.BseCI) (EC 2.1.1.72) (Adenine-specific methyltransferase BseCI)	bseCIM	Geobacillus stearothermophilus (Bacillus stearothermophilus)	579	NA	NA	NA	NA
	Y4ZB_SINFN	1.07655	0	0	NA	NA	NA	Putative transposase y4zB	NGR_a00500 y4zB	Sinorhizobium fredii (strain NBRC 101917 / NGR234)	356	NA	NA	NA	NA	NA	NA	NA	NA	NA	NA	NA	NA
	YCEQ_SALTI	0	0	0	NA	NA	NA	NA	NA	NA	NA	NA	NA	NA	NA	Uncharacterized protein YceQ	yceQ STY1226.1 t1733 STY1226A	Salmonella typhi	82	NA	NA	NA	NA
	Y503_TREPA	0	0	0	NA	NA	NA	NA	NA	NA	NA	NA	NA	NA	NA	Uncharacterized lipoprotein TP_0503	TP_0503	Treponema pallidum (strain Nichols)	187	NA	NA	NA	NA
	Y504_GLOVI	0	0	0	NA	NA	NA	NA	NA	NA	NA	NA	NA	NA	NA	UPF0754 membrane protein glr0504	glr0504	Gloeobacter violaceus (strain ATCC 29082 / PCC 7421)	429	NA	NA	NA	NA
	YCGR_STRM5	0	0	0	NA	NA	NA	NA	NA	NA	NA	NA	NA	NA	NA	Flagellar brake protein YcgR (Cyclic di-GMP binding protein YcgR)	ycgR Smal_1850	Stenotrophomonas maltophilia (strain R551-3)	257	NA	NA	NA	NA
	Y544_MYCPN	0	0	0	NA	NA	NA	NA	NA	NA	NA	NA	NA	NA	NA	Uncharacterized protein MG366 homolog	MPN_544 G12_orf664 MP298	Mycoplasma pneumoniae (strain ATCC 29342 / M129)	664	NA	NA	NA	NA
	Y1618_AQUAE	0	0	0	NA	NA	NA	NA	NA	NA	NA	NA	NA	NA	NA	Uncharacterized protein aq_1618	aq_1618	Aquifex aeolicus (strain VF5)	413	NA	NA	NA	NA
	Y1618_METJA	1.07655	0	0	NA	NA	NA	Uncharacterized protein MJ1618	MJ1618	Methanocaldococcus jannaschii (strain ATCC 43067 / DSM 2661 / JAL-1 / JCM 10045 / NBRC 100440) (Methanococcus jannaschii)	125	NA	NA	NA	NA	NA	NA	NA	NA	NA	NA	NA	NA
	Y1633_METJA	0	0	0	NA	NA	NA	NA	NA	NA	NA	NA	NA	NA	NA	Uncharacterized protein MJ1633	MJ1633	Methanocaldococcus jannaschii (strain ATCC 43067 / DSM 2661 / JAL-1 / JCM 10045 / NBRC 100440) (Methanococcus jannaschii)	478	NA	NA	NA	NA
	LTRA_KLEPN	0	0	0	NA	NA	NA	NA	NA	NA	NA	NA	NA	NA	NA	Probable HTH-type transcriptional regulator LtrA	ltrA	Klebsiella pneumoniae	309	NA	NA	NA	NA
	SAEA_MYCSE	0	0	0	NA	NA	NA	NA	NA	NA	NA	NA	NA	NA	NA	Putative ESX-1 scaffolding and assembly protein SaeA	saeA 0044 D806_000420 D806_0045	Mycolicibacterium smegmatis (strain MKD8) (Mycobacterium smegmatis)	692	NA	NA	NA	NA
	T257_ECOLX	0	0	0	NA	NA	NA	NA	NA	NA	NA	NA	NA	NA	NA	Type IIS restriction enzyme Eco57I (EC 3.1.21.4) (Endonuclease Eco57I) [Includes: Adenine-specific methyltransferase activity Eco57IA (M.Eco57IA) (EC 2.1.1.72)]	eco57IR	Escherichia coli	998	NA	NA	NA	NA
	YDCJ_ECOLI	0	0	0	NA	NA	NA	NA	NA	NA	NA	NA	NA	NA	NA	Uncharacterized protein YdcJ	ydcJ b1423 JW1419	Escherichia coli (strain K12)	447	NA	NA	NA	NA
	YDDT_BACSU	0	0	0	NA	NA	NA	NA	NA	NA	NA	NA	NA	NA	NA	Uncharacterized protein YddT	yddT BSU05100	Bacillus subtilis (strain 168)	228	NA	NA	NA	NA
	YDEO_SHIFL	1.07655	0	0	NA	NA	NA	HTH-type transcriptional regulator YdeO	ydeO SF1537 S1654	Shigella flexneri	253	NA	NA	NA	NA	NA	NA	NA	NA	NA	NA	NA	NA
	YDFG_DICNO	0	0	0	NA	NA	NA	NA	NA	NA	NA	NA	NA	NA	NA	Probable NADP-dependent dehydrogenase in aabA 3'region (EC 1.1.1.-) (ORFB) (Fragment)		Dichelobacter nodosus (Bacteroides nodosus)	106	NA	NA	NA	NA
	Y173_UREPA	0	0	0	NA	NA	NA	NA	NA	NA	NA	NA	NA	NA	NA	Uncharacterized protein UU173	UU173	Ureaplasma parvum serovar 3 (strain ATCC 700970)	690	NA	NA	NA	NA
	LYRA_STAAR	1.07655	0	0	NA	NA	NA	Lysostaphin resistance protein A	lyrA SAR2421	Staphylococcus aureus (strain MRSA252)	419	NA	NA	NA	NA	NA	NA	NA	NA	NA	NA	NA	NA
	YDHY_ECO57	0	0	0	NA	NA	NA	NA	NA	NA	NA	NA	NA	NA	NA	Uncharacterized ferredoxin-like protein YdhY	ydhY Z2702 ECs2381	Escherichia coli O157:H7	208	NA	NA	NA	NA
	Y077_STAAW	0	0	0	NA	NA	NA	NA	NA	NA	NA	NA	NA	NA	NA	Uncharacterized HTH-type transcriptional regulator MW0077	MW0077	Staphylococcus aureus (strain MW2)	745	NA	NA	NA	NA
	SCRB_VIBAL	0	0	0	NA	NA	NA	NA	NA	NA	NA	NA	NA	NA	NA	Sucrose-6-phosphate hydrolase (Sucrase) (EC 3.2.1.26) (Invertase)	scrB	Vibrio alginolyticus	484	NA	NA	NA	NA
	Y746_CHLPN	1.07655	0	0	NA	NA	NA	UPF0159 protein CPn_0746/CP_1126/CPj0746/CpB0774	CPn_0746 CP_1126 CPj0746 CpB0774	Chlamydia pneumoniae (Chlamydophila pneumoniae)	531	NA	NA	NA	NA	NA	NA	NA	NA	NA	NA	NA	NA
	UACT_ECOLI	0	0	0	NA	NA	NA	NA	NA	NA	NA	NA	NA	NA	NA	Uric acid transporter UacT	uacT ygfU b2888 JW5470	Escherichia coli (strain K12)	482	NA	NA	NA	NA
	Y764_THEAC	0	0	0	NA	NA	NA	NA	NA	NA	NA	NA	NA	NA	NA	UPF0173 metal-dependent hydrolase Ta0764	Ta0764	Thermoplasma acidophilum (strain ATCC 25905 / DSM 1728 / JCM 9062 / NBRC 15155 / AMRC-C165)	224	NA	NA	NA	NA
	SDHB_PARDE	0	0	0	NA	NA	NA	NA	NA	NA	NA	NA	NA	NA	NA	Succinate dehydrogenase iron-sulfur subunit (EC 1.3.5.1)	sdhB	Paracoccus denitrificans	259	NA	NA	NA	NA
	YUBL_YERPA	0	0	0	NA	NA	NA	NA	NA	NA	NA	NA	NA	NA	NA	UPF0401 protein YubL	yubL YPA_MT0089	Yersinia pestis bv. Antiqua (strain Antiqua)	76	NA	NA	NA	NA
	Y1931_PYRFU	0	0	0	NA	NA	NA	NA	NA	NA	NA	NA	NA	NA	NA	UPF0273 protein PF1931	PF1931	Pyrococcus furiosus (strain ATCC 43587 / DSM 3638 / JCM 8422 / Vc1)	247	NA	NA	NA	NA
	PURA_FUSNU	1.07655	0	0	NA	NA	NA	Adenylosuccinate synthetase (AMPSase) (AdSS) (EC 6.3.4.4) (IMP--aspartate ligase)	purA	Fusobacterium nucleatum	425	NA	NA	NA	NA	NA	NA	NA	NA	NA	NA	NA	NA
	MAUD_METEA	0	0	0	NA	NA	NA	NA	NA	NA	NA	NA	NA	NA	NA	Methylamine utilization protein MauD	mauD MexAM1_META1p2772	Methylorubrum extorquens (strain ATCC 14718 / DSM 1338 / JCM 2805 / NCIMB 9133 / AM1) (Methylobacterium extorquens)	205	NA	NA	NA	NA
	MBCA_MYCTO	0	0	0	NA	NA	NA	NA	NA	NA	NA	NA	NA	NA	NA	Mycobacterial cidal antitoxin MbcA	mbcA MT2044	Mycobacterium tuberculosis (strain CDC 1551 / Oshkosh)	113	NA	NA	NA	NA
	PCOC_ECOLX	0	0	0	NA	NA	NA	NA	NA	NA	NA	NA	NA	NA	NA	Copper resistance protein C	pcoC	Escherichia coli	126	NA	NA	NA	NA
	MCR1_ECOLX	0	0	0	NA	NA	NA	NA	NA	NA	NA	NA	NA	NA	NA	Probable phosphatidylethanolamine transferase Mcr-1 (EC 2.7.-.-) (Polymyxin resistance protein MCR-1)	mcr1 mcr-1 APZ14_31440	Escherichia coli	541	NA	NA	NA	NA
	YWOF_BACSU	0	0	0	NA	NA	NA	NA	NA	NA	NA	NA	NA	NA	NA	Uncharacterized protein YwoF	ywoF BSU36460	Bacillus subtilis (strain 168)	468	NA	NA	NA	NA
	PIGD_SERMA	1.07655	0	0	NA	NA	NA	Thiamine diphosphate dependent-3-acetyloctanal synthase PigD (ThDP-dependent enzyme PigD) (EC 2.2.1.12)	pigD	Serratia marcescens	904	NA	NA	NA	NA	NA	NA	NA	NA	NA	NA	NA	NA
	TPES_PSEPU	0	0	0	NA	NA	NA	NA	NA	NA	NA	NA	NA	NA	NA	Tropinesterase (EC 3.1.1.10) (Atropine acylhydrolase) (Atropinesterase)		Pseudomonas putida (Arthrobacter siderocapsulatus)	272	NA	NA	NA	NA
	UL24L_PSEXP	1.07655	0	0	NA	NA	NA	Ulvan lyase, long isoform (EC 4.2.2.-)	PLSV_3925	Pseudoalteromonas sp. (strain PLSV)	1001	NA	NA	NA	NA	NA	NA	NA	NA	NA	NA	NA	NA
	Y415_TREPA	1.07655	0	0	NA	NA	NA	Uncharacterized protein TP_0415	TP_0415	Treponema pallidum (strain Nichols)	177	NA	NA	NA	NA	NA	NA	NA	NA	NA	NA	NA	NA
	NIFZ_RHOCA	0	0	0	NA	NA	NA	NA	NA	NA	NA	NA	NA	NA	NA	Probable NifZ protein (Fragment)	nifZ	Rhodobacter capsulatus (Rhodopseudomonas capsulata)	78	NA	NA	NA	NA
	Y427_MYCPN	0	0	0	NA	NA	NA	NA	NA	NA	NA	NA	NA	NA	NA	Putative phosphatase MPN_427 (EC 3.1.3.-)	MPN_427 A05_orf290 MP414	Mycoplasma pneumoniae (strain ATCC 29342 / M129)	290	NA	NA	NA	NA
	TRUB_MYCA9	0	0	0	NA	NA	NA	NA	NA	NA	NA	NA	NA	NA	NA	tRNA pseudouridine synthase B (EC 5.4.99.25) (tRNA pseudouridine(55) synthase) (Psi55 synthase) (tRNA pseudouridylate synthase) (tRNA-uridine isomerase)	truB MAB_3116c	Mycobacteroides abscessus (strain ATCC 19977 / DSM 44196 / CIP 104536 / JCM 13569 / NCTC 13031 / TMC 1543) (Mycobacterium abscessus)	298	NA	NA	NA	NA
	PSBA_SYNY4	17088.1	0	17326.5	NA	NA	NA	Photosystem II protein D1 (PSII D1 protein) (EC 1.10.3.9) (Photosystem II Q(B) protein)	psbA psbA-I	Synechocystis sp. (strain PCC 6714) (Aphanocapsa sp. (strain PCC 6714))	360	NA	NA	NA	NA	Photosystem II protein D1 (PSII D1 protein) (EC 1.10.3.9) (Photosystem II Q(B) protein)	psbA psbA-I	Synechocystis sp. (strain PCC 6714) (Aphanocapsa sp. (strain PCC 6714))	360	NA	NA	NA	NA
	YIDD_HELPY	0	0	0	NA	NA	NA	NA	NA	NA	NA	NA	NA	NA	NA	Putative membrane protein insertion efficiency factor	HP_1449	Helicobacter pylori (strain ATCC 700392 / 26695) (Campylobacter pylori)	117	NA	NA	NA	NA
	SECBL_MYCTO	1.07655	0	0	NA	NA	NA	SecB-like chaperone MT2006	secBL MT2006 V735_02010	Mycobacterium tuberculosis (strain CDC 1551 / Oshkosh)	181	NA	NA	NA	NA	NA	NA	NA	NA	NA	NA	NA	NA
	RAFB_ECOLX	1.07655	0	0	NA	NA	NA	Raffinose permease (Raf permease)	rafB	Escherichia coli	425	NA	NA	NA	NA	NA	NA	NA	NA	NA	NA	NA	NA
	SELO_CYTH3	0	0	0	NA	NA	NA	NA	NA	NA	NA	NA	NA	NA	NA	Protein adenylyltransferase SelO (EC 2.7.7.-) (EC 2.7.7.n1)	selO CHU_2147	Cytophaga hutchinsonii (strain ATCC 33406 / NCIMB 9469)	515	NA	NA	NA	NA
	YIDZ_SALTI	0	0	0	NA	NA	NA	NA	NA	NA	NA	NA	NA	NA	NA	HTH-type transcriptional regulator YidZ	yidZ STY3935 t3675	Salmonella typhi	319	NA	NA	NA	NA
	Y4NG_SINFN	1.07655	0	0	NA	NA	NA	Uncharacterized protein y4nG	NGR_a02350 y4nG	Sinorhizobium fredii (strain NBRC 101917 / NGR234)	396	NA	NA	NA	NA	NA	NA	NA	NA	NA	NA	NA	NA
	SELO_PARPJ	1.07655	0	0	NA	NA	NA	Protein adenylyltransferase SelO (EC 2.7.7.-) (EC 2.7.7.n1)	selO Bphyt_1924	Paraburkholderia phytofirmans (strain DSM 17436 / LMG 22146 / PsJN) (Burkholderia phytofirmans)	518	NA	NA	NA	NA	NA	NA	NA	NA	NA	NA	NA	NA
	SELO_RHIL3	0	0	0	NA	NA	NA	NA	NA	NA	NA	NA	NA	NA	NA	Protein adenylyltransferase SelO (EC 2.7.7.-) (EC 2.7.7.n1)	selO RL1355	Rhizobium leguminosarum bv. viciae (strain 3841)	500	NA	NA	NA	NA
	Y4RH_SINFN	0	0	1.05598	NA	NA	NA	NA	NA	NA	NA	NA	NA	NA	NA	Uncharacterized protein y4rH	NGR_a01790 y4rH	Sinorhizobium fredii (strain NBRC 101917 / NGR234)	478	NA	NA	NA	NA
	MTBB2_METBF	0	0	0	NA	NA	NA	NA	NA	NA	NA	NA	NA	NA	NA	Dimethylamine methyltransferase MtbB2 (DMA methyltransferase 2) (DMAMT 2) (EC 2.1.1.249) (Dimethylamine--corrinoid protein methyltransferase 2)	mtbB2 Mbar_A3605	Methanosarcina barkeri (strain Fusaro / DSM 804)	467	NA	NA	NA	NA
	Y4WF_SINFN	0	0	0	NA	NA	NA	NA	NA	NA	NA	NA	NA	NA	NA	Uncharacterized protein y4wF	NGR_a00990 y4wF	Sinorhizobium fredii (strain NBRC 101917 / NGR234)	342	NA	NA	NA	NA
	SUCP_AGRVI	0	0	0	NA	NA	NA	NA	NA	NA	NA	NA	NA	NA	NA	Sucrose phosphorylase (EC 2.4.1.7) (Sucrose glucosyltransferase)		Agrobacterium vitis (Rhizobium vitis)	488	NA	NA	NA	NA
	YMER_STAAU	0	0	0	NA	NA	NA	NA	NA	NA	NA	NA	NA	NA	NA	Uncharacterized 19.7 kDa protein in mercuric resistance operon		Staphylococcus aureus	180	NA	NA	NA	NA
	SIDJ_LEGPH	0	0	0	NA	NA	NA	NA	NA	NA	NA	NA	NA	NA	NA	Calmodulin-dependent glutamylase SidJ (EC 6.-.-.-)	sidJ lpg2155	Legionella pneumophila subsp. pneumophila (strain Philadelphia 1 / ATCC 33152 / DSM 7513)	873	NA	NA	NA	NA
	PSBC_THEVL	0	0	1109.83	NA	NA	NA	NA	NA	NA	NA	NA	NA	NA	NA	Photosystem II CP43 reaction center protein (PSII 43 kDa protein) (Protein CP-43) (Fragment)	psbC	Thermosynechococcus vulcanus (Synechococcus vulcanus)	451	NA	NA	NA	NA
	ILVG_ECOLI	0	0	0	NA	NA	NA	NA	NA	NA	NA	NA	NA	NA	NA	Acetolactate synthase isozyme 2 large subunit (AHAS-II) (EC 2.2.1.6) (ALS-II) (Acetohydroxy-acid synthase II large subunit)	ilvG	Escherichia coli (strain K12)	548	NA	NA	NA	NA
	Y711_AQUAE	0	0	0	NA	NA	NA	NA	NA	NA	NA	NA	NA	NA	NA	Uncharacterized protein aq_711	aq_711	Aquifex aeolicus (strain VF5)	171	NA	NA	NA	NA
	Y079_RICCN	0	0	0	NA	NA	NA	NA	NA	NA	NA	NA	NA	NA	NA	Uncharacterized protein RC0079	RC0079	Rickettsia conorii (strain ATCC VR-613 / Malish 7)	282	NA	NA	NA	NA
	Y095_SYNY3	0	0	0	NA	NA	NA	NA	NA	NA	NA	NA	NA	NA	NA	Uncharacterized protein sll0095	sll0095	Synechocystis sp. (strain PCC 6803 / Kazusa)	567	NA	NA	NA	NA
	Y1003_TREPA	1.07655	0	0	NA	NA	NA	Uncharacterized protein TP_1003	TP_1003	Treponema pallidum (strain Nichols)	345	NA	NA	NA	NA	NA	NA	NA	NA	NA	NA	NA	NA
	UBACT_LEPFM	0	0	0	NA	NA	NA	NA	NA	NA	NA	NA	NA	NA	NA	Prokaryotic ubiquitin-like protein UBact	ubact LFML04_1974	Leptospirillum ferriphilum (strain ML-04)	64	NA	NA	NA	NA
	Y759_METJA	0	0	0	NA	NA	NA	NA	NA	NA	NA	NA	NA	NA	NA	Uncharacterized protein MJ0759	MJ0759	Methanocaldococcus jannaschii (strain ATCC 43067 / DSM 2661 / JAL-1 / JCM 10045 / NBRC 100440) (Methanococcus jannaschii)	118	NA	NA	NA	NA
	Y782_RICFE	1.07655	0	0	NA	NA	NA	Putative ankyrin repeat protein RF_0782	RF_0782	Rickettsia felis (strain ATCC VR-1525 / URRWXCal2) (Rickettsia azadi)	181	NA	NA	NA	NA	Putative ankyrin repeat protein RF_0782	RF_0782	Rickettsia felis (strain ATCC VR-1525 / URRWXCal2) (Rickettsia azadi)	181	NA	NA	NA	NA
	Y802_MYCTO	1.07655	0	0	NA	NA	NA	Putative succinyl-CoA transferase MT0822 (EC 2.8.3.-)	MT0822	Mycobacterium tuberculosis (strain CDC 1551 / Oshkosh)	218	NA	NA	NA	NA	NA	NA	NA	NA	NA	NA	NA	NA
	Y1352_MYCTO	0	0	0	NA	NA	NA	NA	NA	NA	NA	NA	NA	NA	NA	Uncharacterized protein MT1395	MT1395	Mycobacterium tuberculosis (strain CDC 1551 / Oshkosh)	123	NA	NA	NA	NA
	ISF3_ARCFU	0	0	0	NA	NA	NA	NA	NA	NA	NA	NA	NA	NA	NA	Iron-sulfur flavoprotein AF_1896 (AF-3) (Af3) (Isf-3)	AF_1896	Archaeoglobus fulgidus (strain ATCC 49558 / VC-16 / DSM 4304 / JCM 9628 / NBRC 100126)	201	NA	NA	NA	NA
	PHTD_COMTE	0	0	0	NA	NA	NA	NA	NA	NA	NA	NA	NA	NA	NA	4,5-dihydroxyphthalate decarboxylase (DHP decarboxylase) (EC 4.1.1.55)	phtD	Comamonas testosteroni (Pseudomonas testosteroni)	330	NA	NA	NA	NA
	Y4222_CLOB8	1.07655	0	0	NA	NA	NA	Probable transcriptional regulatory protein Cbei_4222	Cbei_4222	Clostridium beijerinckii (strain ATCC 51743 / NCIMB 8052) (Clostridium acetobutylicum)	245	NA	NA	NA	NA	NA	NA	NA	NA	NA	NA	NA	NA
	TRAD1_ECOLI	0	0	0	NA	NA	NA	NA	NA	NA	NA	NA	NA	NA	NA	Coupling protein TraD (DNA transport protein TraD)	traD ECOK12F102	Escherichia coli (strain K12)	717	NA	NA	NA	NA
	Y577_TREPA	1.07655	0	0	NA	NA	NA	Uncharacterized protein TP_0577	TP_0577	Treponema pallidum (strain Nichols)	614	NA	NA	NA	NA	NA	NA	NA	NA	NA	NA	NA	NA
	YDAJ_BACSU	0	0	0	NA	NA	NA	NA	NA	NA	NA	NA	NA	NA	NA	Putative lipoprotein YdaJ	ydaJ BSU04270	Bacillus subtilis (strain 168)	362	NA	NA	NA	NA
	Y4KH_SINFN	0	0	0	NA	NA	NA	NA	NA	NA	NA	NA	NA	NA	NA	Probable toxin y4kH (EC 2.4.2.-)	NGR_a02880 y4kH	Sinorhizobium fredii (strain NBRC 101917 / NGR234)	127	NA	NA	NA	NA
	Y012_RICPR	0	0	0	NA	NA	NA	NA	NA	NA	NA	NA	NA	NA	NA	Uncharacterized protein RP012	RP012	Rickettsia prowazekii (strain Madrid E)	357	NA	NA	NA	NA
	YC07_KLEPN	1.07655	0	0	NA	NA	NA	Uncharacterized 41.2 kDa protein in cps region (ORF7)		Klebsiella pneumoniae	358	NA	NA	NA	NA	Uncharacterized 41.2 kDa protein in cps region (ORF7)		Klebsiella pneumoniae	358	NA	NA	NA	NA
	YJFY_ECO57	0	0	0	NA	NA	NA	NA	NA	NA	NA	NA	NA	NA	NA	Uncharacterized protein YjfY	yjfY Z5808 ECs5175	Escherichia coli O157:H7	91	NA	NA	NA	NA
	YLOC_BACSU	1.07655	0	0	NA	NA	NA	UPF0701 protein YloC	yloC BSU15660	Bacillus subtilis (strain 168)	291	NA	NA	NA	NA	NA	NA	NA	NA	NA	NA	NA	NA
	XKDV_BACSU	1.07655	0	0	NA	NA	NA	Phage-like element PBSX protein XkdV	xkdV BSU12750	Bacillus subtilis (strain 168)	687	NA	NA	NA	NA	NA	NA	NA	NA	NA	NA	NA	NA
	YCO4_PARDE	0	0	0	NA	NA	NA	NA	NA	NA	NA	NA	NA	NA	NA	Uncharacterized protein 4 in cox locus		Paracoccus denitrificans	111	NA	NA	NA	NA
	NHAA1_SALAI	0	0	0	NA	NA	NA	NA	NA	NA	NA	NA	NA	NA	NA	Na(+)/H(+) antiporter NhaA 1 (Sodium/proton antiporter NhaA 1)	nhaA1 Sare_1658	Salinispora arenicola (strain CNS-205)	652	NA	NA	NA	NA
	NOCR_AGRFC	1.07655	0	0	NA	NA	NA	Regulatory protein NocR	nocR Atu6029 AGR_pTi_70	Agrobacterium fabrum (strain C58 / ATCC 33970) (Agrobacterium tumefaciens (strain C58))	300	NA	NA	NA	NA	NA	NA	NA	NA	NA	NA	NA	NA
	PCOA_ECOLX	0	0	0	NA	NA	NA	NA	NA	NA	NA	NA	NA	NA	NA	Copper resistance protein A	pcoA	Escherichia coli	605	NA	NA	NA	NA
	GYRB_MYXXA	0	0	0	NA	NA	NA	NA	NA	NA	NA	NA	NA	NA	NA	DNA gyrase subunit B (EC 5.6.2.2)	gyrB	Myxococcus xanthus	815	NA	NA	NA	NA
	HADB_RALPI	1.07655	0	0	NA	NA	NA	Putative NADH dehydrogenase/NAD(P)H nitroreductase HadB (EC 1.-.-.-)	hadB	Ralstonia pickettii (Burkholderia pickettii)	196	NA	NA	NA	NA	NA	NA	NA	NA	NA	NA	NA	NA
	Y687_GEOSW	0	0	0	NA	NA	NA	NA	NA	NA	NA	NA	NA	NA	NA	UPF0344 protein GWCH70_0687	GWCH70_0687	Geobacillus sp. (strain WCH70)	117	NA	NA	NA	NA
	Y687_HAEIN	1.07655	0	0	NA	NA	NA	Uncharacterized transporter HI_0687	HI_0687	Haemophilus influenzae (strain ATCC 51907 / DSM 11121 / KW20 / Rd)	304	NA	NA	NA	NA	NA	NA	NA	NA	NA	NA	NA	NA
	YXIS_SACER	1.07655	0	0	NA	NA	NA	Uncharacterized 28.9 kDa protein in xis 5'region (ORF1)		Saccharopolyspora erythraea (Streptomyces erythraeus)	263	NA	NA	NA	NA	NA	NA	NA	NA	NA	NA	NA	NA
	YXJG_BACSU	0	0	0	NA	NA	NA	NA	NA	NA	NA	NA	NA	NA	NA	Uncharacterized protein YxjG	yxjG BSU38960 N15NR	Bacillus subtilis (strain 168)	378	NA	NA	NA	NA
	POR_LEPBY	0	0	0	NA	NA	NA	NA	NA	NA	NA	NA	NA	NA	NA	Light-dependent protochlorophyllide reductase (PCR) (EC 1.3.1.33) (NADPH-protochlorophyllide oxidoreductase) (LPOR) (POR)	por	Leptolyngbya boryana (Plectonema boryanum)	322	NA	NA	NA	NA
	RSMH_MYCA9	1.07655	0	0	NA	NA	NA	Ribosomal RNA small subunit methyltransferase H (EC 2.1.1.199) (16S rRNA m(4)C1402 methyltransferase) (rRNA (cytosine-N(4)-)-methyltransferase RsmH)	rsmH mraW MAB_1998	Mycobacteroides abscessus (strain ATCC 19977 / DSM 44196 / CIP 104536 / JCM 13569 / NCTC 13031 / TMC 1543) (Mycobacterium abscessus)	384	NA	NA	NA	NA	NA	NA	NA	NA	NA	NA	NA	NA
	Y740_ARCFU	0	0	0	NA	NA	NA	NA	NA	NA	NA	NA	NA	NA	NA	Putative uncharacterized protein AF_0740	AF_0740	Archaeoglobus fulgidus (strain ATCC 49558 / VC-16 / DSM 4304 / JCM 9628 / NBRC 100126)	202	NA	NA	NA	NA
	Y753_SYNY3	1.07655	0	0	NA	NA	NA	Uncharacterized transporter slr0753	slr0753	Synechocystis sp. (strain PCC 6803 / Kazusa)	449	NA	NA	NA	NA	NA	NA	NA	NA	NA	NA	NA	NA
	Y1006_STAEQ	0	0	0	NA	NA	NA	NA	NA	NA	NA	NA	NA	NA	NA	UPF0403 protein SERP1006	SERP1006	Staphylococcus epidermidis (strain ATCC 35984 / RP62A)	145	NA	NA	NA	NA
	YAIS_ECOLI	1.07655	0	0	NA	NA	NA	Uncharacterized deacetylase YaiS (EC 3.-.-.-)	yaiS b0364 JW0356	Escherichia coli (strain K12)	185	NA	NA	NA	NA	NA	NA	NA	NA	NA	NA	NA	NA
	VHCB_METVO	0	0	0	NA	NA	NA	NA	NA	NA	NA	NA	NA	NA	NA	Polyferredoxin protein VhcB	vhcB	Methanococcus voltae	157	NA	NA	NA	NA
	YHAZ_BACSU	0	0	0	NA	NA	NA	NA	NA	NA	NA	NA	NA	NA	NA	Uncharacterized protein YhaZ	yhaZ BSU09810	Bacillus subtilis (strain 168)	357	NA	NA	NA	NA
	YOSC_BACSU	0	0	0	NA	NA	NA	NA	NA	NA	NA	NA	NA	NA	NA	SPbeta prophage-derived uncharacterized protein YosC	yosC BSU20170	Bacillus subtilis (strain 168)	180	NA	NA	NA	NA
	RAFA_ECOLX	0	0	0	NA	NA	NA	NA	NA	NA	NA	NA	NA	NA	NA	Alpha-galactosidase (EC 3.2.1.22) (Melibiase)	rafA	Escherichia coli	708	NA	NA	NA	NA
	Y1360_MYCTO	1.07655	0	0	NA	NA	NA	Uncharacterized protein MT1405	MT1405	Mycobacterium tuberculosis (strain CDC 1551 / Oshkosh)	340	NA	NA	NA	NA	NA	NA	NA	NA	NA	NA	NA	NA
	YDFU_ECOLI	1.07655	0	0	NA	NA	NA	Uncharacterized protein YdfU	ydfU b1560 JW5909	Escherichia coli (strain K12)	349	NA	NA	NA	NA	NA	NA	NA	NA	NA	NA	NA	NA
	ODBB_PSEPU	0	0	0	NA	NA	NA	NA	NA	NA	NA	NA	NA	NA	NA	2-oxoisovalerate dehydrogenase subunit beta (EC 1.2.4.4) (Branched-chain alpha-keto acid dehydrogenase E1 component beta chain) (BCKDH E1-beta)	bkdA2	Pseudomonas putida (Arthrobacter siderocapsulatus)	339	NA	NA	NA	NA
	YWSB_BACSU	0	0	0	NA	NA	NA	NA	NA	NA	NA	NA	NA	NA	NA	Cell wall-binding protein YwsB	ywsB BSU35970	Bacillus subtilis (strain 168)	178	NA	NA	NA	NA
	Y1205_PASMU	0	0	0	NA	NA	NA	NA	NA	NA	NA	NA	NA	NA	NA	Uncharacterized protein PM1205	PM1205	Pasteurella multocida (strain Pm70)	125	NA	NA	NA	NA
	YACK_RHIML	0	0	0	NA	NA	NA	NA	NA	NA	NA	NA	NA	NA	NA	Uncharacterized protein in ackA 5'region (ORFA)		Rhizobium meliloti (Ensifer meliloti) (Sinorhizobium meliloti)	733	NA	NA	NA	NA
	REP_BIFLO	1.07655	0	0	NA	NA	NA	Probable replication protein rep	rep BL1821	Bifidobacterium longum (strain NCC 2705)	297	NA	NA	NA	NA	NA	NA	NA	NA	NA	NA	NA	NA
	YONV_BACSU	0	0	0	NA	NA	NA	NA	NA	NA	NA	NA	NA	NA	NA	SPbeta prophage-derived uncharacterized protein YonV	yonV BSU20980	Bacillus subtilis (strain 168)	410	NA	NA	NA	NA
	T231A_BACTB	0	0	0	NA	NA	NA	NA	NA	NA	NA	NA	NA	NA	NA	Transposase for insertion sequence element IS231A		Bacillus thuringiensis subsp. berliner	478	NA	NA	NA	NA
	RSMAF_MYCTE	0	0	0	NA	NA	NA	NA	NA	NA	NA	NA	NA	NA	NA	Anti-sigma-M factor RsmA (Regulator of SigM) (Sigma-M anti-sigma factor RsmA)	rsmA ERDMAN_4292	Mycobacterium tuberculosis (strain ATCC 35801 / TMC 107 / Erdman)	254	NA	NA	NA	NA
	Y1336_HALSA	0	0	0	NA	NA	NA	NA	NA	NA	NA	NA	NA	NA	NA	Putative esterase VNG_1336C (EC 3.1.2.-)	VNG_1336C	Halobacterium salinarum (strain ATCC 700922 / JCM 11081 / NRC-1) (Halobacterium halobium)	151	NA	NA	NA	NA
	TUAA_BACSU	0	0	0	NA	NA	NA	NA	NA	NA	NA	NA	NA	NA	NA	Putative undecaprenyl-phosphate N-acetylgalactosaminyl 1-phosphate transferase (EC 2.7.8.40) (Teichuronic acid biosynthesis protein TuaA) (UDP-GalNAc:undecaprenyl-P GalNAc-1-P transferase)	tuaA yvhA BSU35610	Bacillus subtilis (strain 168)	179	NA	NA	NA	NA
	YDCH_BACSU	0	0	0	NA	NA	NA	NA	NA	NA	NA	NA	NA	NA	NA	Uncharacterized HTH-type transcriptional regulator YdcH	ydcH BSU04770	Bacillus subtilis (strain 168)	147	NA	NA	NA	NA
	YIDR_ECOLI	1.07655	0	0	NA	NA	NA	Uncharacterized protein YidR	yidR b3689 JW5860	Escherichia coli (strain K12)	415	NA	NA	NA	NA	NA	NA	NA	NA	NA	NA	NA	NA
	YBJQ_SALDC	0	0	0	NA	NA	NA	NA	NA	NA	NA	NA	NA	NA	NA	UPF0145 protein YbjQ	ybjQ SeD_A0997	Salmonella dublin (strain CT_02021853)	107	NA	NA	NA	NA
	SELO_PSEA6	0	0	0	NA	NA	NA	NA	NA	NA	NA	NA	NA	NA	NA	Protein adenylyltransferase SelO (EC 2.7.7.-) (EC 2.7.7.n1)	selO Patl_3959	Pseudoalteromonas atlantica (strain T6c / ATCC BAA-1087)	480	NA	NA	NA	NA
	Y733_TREPA	0	0	0	NA	NA	NA	NA	NA	NA	NA	NA	NA	NA	NA	Uncharacterized protein TP_0733	TP_0733	Treponema pallidum (strain Nichols)	219	NA	NA	NA	NA
	Y1237_ARCFU	0	0	0	NA	NA	NA	NA	NA	NA	NA	NA	NA	NA	NA	Uncharacterized protein AF_1237	AF_1237	Archaeoglobus fulgidus (strain ATCC 49558 / VC-16 / DSM 4304 / JCM 9628 / NBRC 100126)	297	NA	NA	NA	NA
	YIDD_HELPS	0	0	0	NA	NA	NA	NA	NA	NA	NA	NA	NA	NA	NA	Putative membrane protein insertion efficiency factor	HPSH_07415	Helicobacter pylori (strain Shi470)	118	NA	NA	NA	NA
	YOBH_ECO57	0	0	0	NA	NA	NA	NA	NA	NA	NA	NA	NA	NA	NA	Uncharacterized protein YobH	yobH Z2873 ECs2536.1	Escherichia coli O157:H7	79	NA	NA	NA	NA
	XY11A_PSEXY	0	0	0	NA	NA	NA	NA	NA	NA	NA	NA	NA	NA	NA	Bifunctional xylanase/deacetylase [Includes: Endo-1,4-beta-xylanase 11A (EC 3.2.1.8) (Xylanase XynT) (Xylanase xyn11A); Acetylated xylan deacetylase (EC 3.5.1.-)]	xyn11A xynT	Pseudobutyrivibrio xylanivorans	602	NA	NA	NA	NA
	RPPA_STRC0	1.07655	0	0	NA	NA	NA	1,3,6,8-tetrahydroxynaphthalene synthase (THNS) (EC 2.3.1.233) (1,3,6,8-tetrahydroxynaphthalene synthesis polyketide synthase type III)	rppA	Streptomyces peucetius subsp. caesius	377	NA	NA	NA	NA	NA	NA	NA	NA	NA	NA	NA	NA
	TTRC_ARCFU	0	0	0	NA	NA	NA	NA	NA	NA	NA	NA	NA	NA	NA	Tetrathionate reductase subunit C	ttrC AF_0158	Archaeoglobus fulgidus (strain ATCC 49558 / VC-16 / DSM 4304 / JCM 9628 / NBRC 100126)	361	NA	NA	NA	NA
	RATA_ECOLI	0	0	1.05598	NA	NA	NA	NA	NA	NA	NA	NA	NA	NA	NA	Ribosome association toxin RatA (Toxin RatA)	ratA pasT yfjG b2619 JW2600	Escherichia coli (strain K12)	158	NA	NA	NA	NA
	Y1686_STRCO	0	0	0	NA	NA	NA	NA	NA	NA	NA	NA	NA	NA	NA	Uncharacterized Nudix hydrolase SCO1686 (EC 3.6.-.-)	SCO1686 SCI30A.07	Streptomyces coelicolor (strain ATCC BAA-471 / A3(2) / M145)	181	NA	NA	NA	NA
	SAKA_LACCU	0	0	0	NA	NA	NA	NA	NA	NA	NA	NA	NA	NA	NA	Bacteriocin curvacin-A	curA	Lactobacillus curvatus	59	NA	NA	NA	NA
	Y1738_MYCTO	0	0	0	NA	NA	NA	NA	NA	NA	NA	NA	NA	NA	NA	Uncharacterized protein MT1780	MT1780	Mycobacterium tuberculosis (strain CDC 1551 / Oshkosh)	94	NA	NA	NA	NA
	NEOR_STRCY	0	0	0	NA	NA	NA	NA	NA	NA	NA	NA	NA	NA	NA	Neomycin resistance protein		Streptomyces cyanogenus	437	NA	NA	NA	NA
	YBFD_ECOLI	0	0	0	NA	NA	NA	NA	NA	NA	NA	NA	NA	NA	NA	H repeat-associated putative transposase YbfD (ORF-H3)	ybfD b0706 JW0696	Escherichia coli (strain K12)	253	NA	NA	NA	NA
	Y4TI_SINFN	0	0	0	NA	NA	NA	NA	NA	NA	NA	NA	NA	NA	NA	Uncharacterized hydrolase y4tI (EC 3.-.-.-)	NGR_a01500 y4tI	Sinorhizobium fredii (strain NBRC 101917 / NGR234)	402	NA	NA	NA	NA
	Y1207_METJA	0	0	0	NA	NA	NA	NA	NA	NA	NA	NA	NA	NA	NA	Uncharacterized N-acetyltransferase MJ1207 (EC 2.3.1.-)	MJ1207	Methanocaldococcus jannaschii (strain ATCC 43067 / DSM 2661 / JAL-1 / JCM 10045 / NBRC 100440) (Methanococcus jannaschii)	226	NA	NA	NA	NA
	Y086_LEPIC	0	0	0	NA	NA	NA	NA	NA	NA	NA	NA	NA	NA	NA	Uncharacterized RNA methyltransferase LIC_10086 (EC 2.1.1.-)	LIC_10086	Leptospira interrogans serogroup Icterohaemorrhagiae serovar copenhageni (strain Fiocruz L1-130)	415	NA	NA	NA	NA
	Y743_ENT38	0	0	0	NA	NA	NA	NA	NA	NA	NA	NA	NA	NA	NA	UPF0294 protein Ent638_0743	Ent638_0743	Enterobacter sp. (strain 638)	266	NA	NA	NA	NA
	XKDR_BACSU	1.07655	0	0	NA	NA	NA	Phage-like element PBSX protein XkdR	xkdR BSU12710	Bacillus subtilis (strain 168)	88	NA	NA	NA	NA	NA	NA	NA	NA	NA	NA	NA	NA
	VIAA_ENT38	0	0	0	NA	NA	NA	NA	NA	NA	NA	NA	NA	NA	NA	Protein ViaA (VWA domain protein interacting with AAA ATPase)	viaA Ent638_4119	Enterobacter sp. (strain 638)	483	NA	NA	NA	NA
	Y479_GEOKA	1.07655	0	0	NA	NA	NA	UPF0295 protein GK0479	GK0479	Geobacillus kaustophilus (strain HTA426)	117	NA	NA	NA	NA	NA	NA	NA	NA	NA	NA	NA	NA
	YBDG_BACSU	0	0	0	NA	NA	NA	NA	NA	NA	NA	NA	NA	NA	NA	Uncharacterized protein YbdG	ybdG ybdH BSU01990	Bacillus subtilis (strain 168)	325	NA	NA	NA	NA
	TTRD_ARCFU	0	0	0	NA	NA	NA	NA	NA	NA	NA	NA	NA	NA	NA	Tat proofreading chaperone TtrD	ttrD AF_0160	Archaeoglobus fulgidus (strain ATCC 49558 / VC-16 / DSM 4304 / JCM 9628 / NBRC 100126)	174	NA	NA	NA	NA
	YOSJ_BACSU	0	0	0	NA	NA	NA	NA	NA	NA	NA	NA	NA	NA	NA	SPbeta prophage-derived uncharacterized protein YosJ	yosJ BSU20100	Bacillus subtilis (strain 168)	64	NA	NA	NA	NA
	SYC_AZOBR	1.07655	0	0	NA	NA	NA	Cysteine--tRNA ligase (EC 6.1.1.16) (Cysteinyl-tRNA synthetase) (CysRS)	cysS	Azospirillum brasilense	448	NA	NA	NA	NA	NA	NA	NA	NA	NA	NA	NA	NA
	Y1153_PYRAB	0	0	0	NA	NA	NA	NA	NA	NA	NA	NA	NA	NA	NA	UPF0098 protein PYRAB11530	PYRAB11530 PAB0765	Pyrococcus abyssi (strain GE5 / Orsay)	178	NA	NA	NA	NA
	LGT_BACFN	0	0	0	NA	NA	NA	NA	NA	NA	NA	NA	NA	NA	NA	Phosphatidylglycerol--prolipoprotein diacylglyceryl transferase (EC 2.5.1.145)	lgt BF4367	Bacteroides fragilis (strain ATCC 25285 / DSM 2151 / JCM 11019 / NCTC 9343)	277	NA	NA	NA	NA
	Y6KD_STRLI	0	0	0	NA	NA	NA	NA	NA	NA	NA	NA	NA	NA	NA	Uncharacterized 6.0 kDa protein (ORF 56)		Streptomyces lividans	56	NA	NA	NA	NA
	YWQA_BACSU	0	0	0	NA	NA	NA	NA	NA	NA	NA	NA	NA	NA	NA	Uncharacterized ATP-dependent helicase YwqA (EC 3.6.4.-)	ywqA BSU36280	Bacillus subtilis (strain 168)	922	NA	NA	NA	NA
	VATB_METBA	5.38275	0	0	NA	NA	NA	V-type ATP synthase beta chain (V-ATPase subunit B)	atpB	Methanosarcina barkeri	460	NA	NA	NA	NA	NA	NA	NA	NA	NA	NA	NA	NA
	Y1246_HAEIN	0	0	0	NA	NA	NA	NA	NA	NA	NA	NA	NA	NA	NA	Uncharacterized protein HI_1246	HI_1246	Haemophilus influenzae (strain ATCC 51907 / DSM 11121 / KW20 / Rd)	647	NA	NA	NA	NA
	SELB_DESBA	0	0	1.05598	NA	NA	NA	NA	NA	NA	NA	NA	NA	NA	NA	Selenocysteine-specific elongation factor (SelB translation factor)	selB	Desulfomicrobium baculatum (Desulfovibrio baculatus)	634	NA	NA	NA	NA
	YA70_HELPJ	0	0	0	NA	NA	NA	NA	NA	NA	NA	NA	NA	NA	NA	Uncharacterized protein jhp_0355	jhp_0355	Helicobacter pylori (strain J99 / ATCC 700824) (Campylobacter pylori J99)	86	NA	NA	NA	NA
	SILC_SALTM	1.07655	0	0	NA	NA	NA	Probable outer membrane lipoprotein SilC	silC	Salmonella typhimurium	461	NA	NA	NA	NA	NA	NA	NA	NA	NA	NA	NA	NA
	YOCA_BACSU	0	0	0	NA	NA	NA	NA	NA	NA	NA	NA	NA	NA	NA	Uncharacterized membrane protein YocA	yocA BSU19130	Bacillus subtilis (strain 168)	225	NA	NA	NA	NA
	UREF_BACSB	0	0	0	NA	NA	NA	NA	NA	NA	NA	NA	NA	NA	NA	Urease accessory protein UreF	ureF	Bacillus sp. (strain TB-90)	227	NA	NA	NA	NA
	PLH35_FORAG	0	0	0	NA	NA	NA	NA	NA	NA	NA	NA	NA	NA	NA	Oxidoreductase P35 (EC 1.-.-.-) (P35_oxidoreductase) (Polysaccharide utilization locus H protein P35) (PUL H protein P35)	BN863_22240	Formosa agariphila (strain DSM 15362 / KCTC 12365 / LMG 23005 / KMM 3901)	321	NA	NA	NA	NA
	YQAF_BACSU	0	0	0	NA	NA	NA	NA	NA	NA	NA	NA	NA	NA	NA	Uncharacterized HTH-type transcriptional regulator YqaF	yqaF BSU26340	Bacillus subtilis (strain 168)	76	NA	NA	NA	NA
	URE1_LACFE	0	0	0	NA	NA	NA	NA	NA	NA	NA	NA	NA	NA	NA	Urease subunit alpha (EC 3.5.1.5) (Urea amidohydrolase subunit alpha)	ureC	Lactobacillus fermentum	573	NA	NA	NA	NA
	YJBH_ECOLI	0	0	0	NA	NA	NA	NA	NA	NA	NA	NA	NA	NA	NA	Uncharacterized lipoprotein YjbH	yjbH b4029 JW3989	Escherichia coli (strain K12)	698	NA	NA	NA	NA
	Y1151_ACTSZ	0	0	0	NA	NA	NA	NA	NA	NA	NA	NA	NA	NA	NA	UPF0756 membrane protein Asuc_1151	Asuc_1151	Actinobacillus succinogenes (strain ATCC 55618 / DSM 22257 / 130Z)	150	NA	NA	NA	NA
	YC48L_PROMP	0	0	0	NA	NA	NA	NA	NA	NA	NA	NA	NA	NA	NA	Ycf48-like protein	PMM0296	Prochlorococcus marinus subsp. pastoris (strain CCMP1986 / NIES-2087 / MED4)	337	NA	NA	NA	NA
	SECY_MYCBO	1.07655	0	0	NA	NA	NA	Protein translocase subunit SecY	secY BQ2027_MB0753	Mycobacterium bovis (strain ATCC BAA-935 / AF2122/97)	441	NA	NA	NA	NA	Protein translocase subunit SecY	secY BQ2027_MB0753	Mycobacterium bovis (strain ATCC BAA-935 / AF2122/97)	441	NA	NA	NA	NA
	Y932_METKA	0	0	0	NA	NA	NA	NA	NA	NA	NA	NA	NA	NA	NA	Uncharacterized protein MK0932	MK0932	Methanopyrus kandleri (strain AV19 / DSM 6324 / JCM 9639 / NBRC 100938)	523	NA	NA	NA	NA
	YXJI_BACSU	1.07655	0	0	NA	NA	NA	Uncharacterized protein YxjI	yxjI BSU38940	Bacillus subtilis (strain 168)	162	NA	NA	NA	NA	NA	NA	NA	NA	NA	NA	NA	NA
	Y120_METJA	0	0	0	NA	NA	NA	NA	NA	NA	NA	NA	NA	NA	NA	Uncharacterized protein MJ0120	MJ0120	Methanocaldococcus jannaschii (strain ATCC 43067 / DSM 2661 / JAL-1 / JCM 10045 / NBRC 100440) (Methanococcus jannaschii)	233	NA	NA	NA	NA
	YDBA_ECOLI	1.07655	0	0	NA	NA	NA	Exported protein YdbA	ydbA b4492 JW5802/JW1402 b1401/b1405	Escherichia coli (strain K12)	852	NA	NA	NA	NA	NA	NA	NA	NA	NA	NA	NA	NA
	Y4EI_SINFN	0	0	0	NA	NA	NA	NA	NA	NA	NA	NA	NA	NA	NA	Uncharacterized protein y4eI	NGR_a03850 y4eI	Sinorhizobium fredii (strain NBRC 101917 / NGR234)	103	NA	NA	NA	NA
	IPT_PANAY	0	0	0	NA	NA	NA	NA	NA	NA	NA	NA	NA	NA	NA	Adenylate dimethylallyltransferase (EC 2.5.1.27) (Dimethylallyl transferase) (Isopentenyl transferase)	ipt etz	Pantoea agglomerans pv. gypsophilae (Erwinia herbicola)	236	NA	NA	NA	NA
	Y3922_PSEAE	0	0	0	NA	NA	NA	NA	NA	NA	NA	NA	NA	NA	NA	Uncharacterized protein PA3922	PA3922	Pseudomonas aeruginosa (strain ATCC 15692 / DSM 22644 / CIP 104116 / JCM 14847 / LMG 12228 / 1C / PRS 101 / PAO1)	455	NA	NA	NA	NA
	YORH_BACSU	1.07655	0	0	NA	NA	NA	SPbeta prophage-derived uncharacterized protein YorH	yorH BSU20380	Bacillus subtilis (strain 168)	156	NA	NA	NA	NA	NA	NA	NA	NA	NA	NA	NA	NA
	UREH_BACSB	1.07655	0	0	NA	NA	NA	Urease accessory protein UreH	ureH	Bacillus sp. (strain TB-90)	228	NA	NA	NA	NA	NA	NA	NA	NA	NA	NA	NA	NA
	Y943_DESVH	0	0	0	NA	NA	NA	NA	NA	NA	NA	NA	NA	NA	NA	UPF0324 membrane protein DVU_0943	DVU_0943	Desulfovibrio vulgaris (strain Hildenborough / ATCC 29579 / DSM 644 / NCIMB 8303)	579	NA	NA	NA	NA
	Y4NH_SINFN	1.07655	0	0	NA	NA	NA	Uncharacterized protein y4nH	NGR_a02340 y4nH	Sinorhizobium fredii (strain NBRC 101917 / NGR234)	117	NA	NA	NA	NA	NA	NA	NA	NA	NA	NA	NA	NA
	SECY2_STRPA	0	0	0	NA	NA	NA	NA	NA	NA	NA	NA	NA	NA	NA	Accessory Sec system protein translocase subunit SecY2	secY2	Streptococcus parasanguinis	418	NA	NA	NA	NA
	Y4QJ_SINFN	0	0	0	NA	NA	NA	NA	NA	NA	NA	NA	NA	NA	NA	Putative transposase y4qJ	NGR_a01880 y4qJ	Sinorhizobium fredii (strain NBRC 101917 / NGR234)	398	NA	NA	NA	NA
	Y920_TREPA	0	0	0	NA	NA	NA	NA	NA	NA	NA	NA	NA	NA	NA	TPR repeat-containing protein TP_0920	TP_0920	Treponema pallidum (strain Nichols)	809	NA	NA	NA	NA
	Y954_ALKMQ	0	0	0	NA	NA	NA	NA	NA	NA	NA	NA	NA	NA	NA	UPF0316 protein Amet_0954	Amet_0954	Alkaliphilus metalliredigens (strain QYMF)	173	NA	NA	NA	NA
	YAIY_ECO57	1.07655	0	0	NA	NA	NA	Inner membrane protein YaiY	yaiY Z0475 ECs0429	Escherichia coli O157:H7	102	NA	NA	NA	NA	NA	NA	NA	NA	NA	NA	NA	NA
	Y924_DESVH	1.07655	0	0	NA	NA	NA	Uncharacterized RNA methyltransferase DVU_0924 (EC 2.1.1.-)	DVU_0924	Desulfovibrio vulgaris (strain Hildenborough / ATCC 29579 / DSM 644 / NCIMB 8303)	468	NA	NA	NA	NA	NA	NA	NA	NA	NA	NA	NA	NA
	SYCT_YERPE	0	0	0	NA	NA	NA	NA	NA	NA	NA	NA	NA	NA	NA	Chaperone protein SycT	sycT YPCD1.21 y5058 y0064 YP_pCD66	Yersinia pestis	132	NA	NA	NA	NA
	SGLT_VIBPH	0	0	0	NA	NA	NA	NA	NA	NA	NA	NA	NA	NA	NA	Sodium/glucose cotransporter (Na(+)/glucose symporter)	sglT	Vibrio parahaemolyticus	543	NA	NA	NA	NA
	Y465_MYCPN	0	0	0	NA	NA	NA	NA	NA	NA	NA	NA	NA	NA	NA	Uncharacterized protein MPN_465	MPN_465 MP376 P01_orf199	Mycoplasma pneumoniae (strain ATCC 29342 / M129)	199	NA	NA	NA	NA
	Y556_PELPD	1.07655	0	0	NA	NA	NA	UPF0313 protein Ppro_0556	Ppro_0556	Pelobacter propionicus (strain DSM 2379 / NBRC 103807 / OttBd1)	623	NA	NA	NA	NA	UPF0313 protein Ppro_0556	Ppro_0556	Pelobacter propionicus (strain DSM 2379 / NBRC 103807 / OttBd1)	623	NA	NA	NA	NA
	PKN2_MYXXA	0	0	0	NA	NA	NA	NA	NA	NA	NA	NA	NA	NA	NA	Serine/threonine-protein kinase pkn2 (EC 2.7.11.1)	pkn2	Myxococcus xanthus	830	NA	NA	NA	NA
	Y894_MYCTO	0	0	0	NA	NA	NA	NA	NA	NA	NA	NA	NA	NA	NA	Uncharacterized protein MT0918	MT0918	Mycobacterium tuberculosis (strain CDC 1551 / Oshkosh)	393	NA	NA	NA	NA
	Y675_TREPA	1.07655	0	0	NA	NA	NA	Uncharacterized protein TP_0675	TP_0675	Treponema pallidum (strain Nichols)	332	NA	NA	NA	NA	NA	NA	NA	NA	NA	NA	NA	NA
	Y684_MYCPN	0	0	0	NA	NA	NA	NA	NA	NA	NA	NA	NA	NA	NA	Uncharacterized ABC transporter permease MG468 homolog	MPN_684 K05_orf1882 MP158	Mycoplasma pneumoniae (strain ATCC 29342 / M129)	1882	NA	NA	NA	NA
	Y005_RICPR	0	0	0	NA	NA	NA	NA	NA	NA	NA	NA	NA	NA	NA	Uncharacterized protein RP005	RP005	Rickettsia prowazekii (strain Madrid E)	295	NA	NA	NA	NA
	SELO_COREF	0	0	0	NA	NA	NA	NA	NA	NA	NA	NA	NA	NA	NA	Protein adenylyltransferase SelO (EC 2.7.7.-) (EC 2.7.7.n1)	selO CE1893	Corynebacterium efficiens (strain DSM 44549 / YS-314 / AJ 12310 / JCM 11189 / NBRC 100395)	492	NA	NA	NA	NA
	WAPA_BACPT	0	0	0	NA	NA	NA	NA	NA	NA	NA	NA	NA	NA	NA	tRNA3(Ser)-specific nuclease WapA (EC 3.1.-.-) (Cell wall-associated protein) (RNase WapA) (Toxin WapA)	wapA GYO_4330	Bacillus subtilis subsp. spizizenii (strain TU-B-10)	2335	NA	NA	NA	NA
	RS3_SPICI	1.07655	0	0	NA	NA	NA	30S ribosomal protein S3	rpsC	Spiroplasma citri	252	NA	NA	NA	NA	NA	NA	NA	NA	NA	NA	NA	NA
	PAPA5_MYCBO	1.07655	0	0	NA	NA	NA	Phthiocerol/phthiodiolone dimycocerosyl transferase (EC 2.3.1.282) (Acyltransferase PapA5) (Phthiocerol/phthiodiolone O-acyltransferase) (Polyketide synthase-associated protein A5)	papA5 BQ2027_MB2964	Mycobacterium bovis (strain ATCC BAA-935 / AF2122/97)	422	NA	NA	NA	NA	NA	NA	NA	NA	NA	NA	NA	NA
	Y4NF_SINFN	0	0	0	NA	NA	NA	NA	NA	NA	NA	NA	NA	NA	NA	Uncharacterized protein y4nF	NGR_a02360 y4nF	Sinorhizobium fredii (strain NBRC 101917 / NGR234)	230	NA	NA	NA	NA
	YADA2_YEREN	1.07655	0	0	NA	NA	NA	Adhesin YadA	yadA	Yersinia enterocolitica	422	NA	NA	NA	NA	NA	NA	NA	NA	NA	NA	NA	NA
	STHA_PSEFL	0	0	0	NA	NA	NA	NA	NA	NA	NA	NA	NA	NA	NA	Soluble pyridine nucleotide transhydrogenase (STH) (EC 1.6.1.1) (NAD(P)(+) transhydrogenase [B-specific])	sthA sth	Pseudomonas fluorescens	464	NA	NA	NA	NA
	Y1128_HAEIN	0	0	0	NA	NA	NA	NA	NA	NA	NA	NA	NA	NA	NA	Uncharacterized protein HI_1128	HI_1128	Haemophilus influenzae (strain ATCC 51907 / DSM 11121 / KW20 / Rd)	58	NA	NA	NA	NA
	YAGN_ECOLI	0	0	0	NA	NA	NA	NA	NA	NA	NA	NA	NA	NA	NA	Uncharacterized protein YagN	yagN b0280 JW0274	Escherichia coli (strain K12)	146	NA	NA	NA	NA
	Y020_MYCPN	0	0	1.05598	NA	NA	NA	NA	NA	NA	NA	NA	NA	NA	NA	Uncharacterized ATP-dependent helicase MPN_020 (EC 3.6.4.-)	MPN_020 D12_orf1030 MP134	Mycoplasma pneumoniae (strain ATCC 29342 / M129)	1030	NA	NA	NA	NA
	ZRAS_KLEOX	0	0	0	NA	NA	NA	NA	NA	NA	NA	NA	NA	NA	NA	Sensor protein ZraS (EC 2.7.13.3)	zraS hydH	Klebsiella oxytoca	462	NA	NA	NA	NA
	YORI_BACSU	1.07655	0	0	NA	NA	NA	SPbeta prophage-derived uncharacterized protein YorI	yorI BSU20370	Bacillus subtilis (strain 168)	504	NA	NA	NA	NA	NA	NA	NA	NA	NA	NA	NA	NA
	Y4GA_SINFN	0	0	0	NA	NA	NA	NA	NA	NA	NA	NA	NA	NA	NA	Uncharacterized protein y4gA	NGR_a03630 y4gA	Sinorhizobium fredii (strain NBRC 101917 / NGR234)	187	NA	NA	NA	NA
	Y4GN_SINFN	0	0	0	NA	NA	NA	NA	NA	NA	NA	NA	NA	NA	NA	Uncharacterized protein y4gN	NGR_a03500 y4gN	Sinorhizobium fredii (strain NBRC 101917 / NGR234)	383	NA	NA	NA	NA
	Y4KF_SINFN	1.07655	0	0	NA	NA	NA	Uncharacterized protein y4kF	NGR_a02900 y4kF	Sinorhizobium fredii (strain NBRC 101917 / NGR234)	434	NA	NA	NA	NA	NA	NA	NA	NA	NA	NA	NA	NA
	SKGA_CAUVC	1.07655	0	0	NA	NA	NA	HTH-type transcriptional regulator SkgA (Stationary-phase regulation of KatG protein)	skgA CC_0694	Caulobacter vibrioides (strain ATCC 19089 / CB15) (Caulobacter crescentus)	255	NA	NA	NA	NA	NA	NA	NA	NA	NA	NA	NA	NA
	YPFU_ECOLI	0	0	0	NA	NA	NA	NA	NA	NA	NA	NA	NA	NA	NA	Uncharacterized protein in traD-traI intergenic region		Escherichia coli (strain K12)	75	NA	NA	NA	NA
	USG_ECOLI	1.07655	0	0	NA	NA	NA	USG-1 protein	usg b2319 JW2316	Escherichia coli (strain K12)	337	NA	NA	NA	NA	NA	NA	NA	NA	NA	NA	NA	NA
	Y615_AQUAE	0	0	0	NA	NA	NA	NA	NA	NA	NA	NA	NA	NA	NA	Uncharacterized lipoprotein aq_615	aq_615	Aquifex aeolicus (strain VF5)	132	NA	NA	NA	NA
	YPNL_PECCC	0	0	0	NA	NA	NA	NA	NA	NA	NA	NA	NA	NA	NA	Uncharacterized protein in pnlA 3'region (Fragment)		Pectobacterium carotovorum subsp. carotovorum (Erwinia carotovora subsp. carotovora)	150	NA	NA	NA	NA
	Y4IL_SINFN	1.07655	0	0	NA	NA	NA	Uncharacterized protein y4iL	NGR_a03210 y4iL	Sinorhizobium fredii (strain NBRC 101917 / NGR234)	432	NA	NA	NA	NA	NA	NA	NA	NA	NA	NA	NA	NA
	SILE_SALTM	0	0	0	NA	NA	NA	NA	NA	NA	NA	NA	NA	NA	NA	Silver-binding protein SilE	silE	Salmonella typhimurium	143	NA	NA	NA	NA
	Y659_METJA	1.07655	0	0	NA	NA	NA	Uncharacterized protein MJ0659	MJ0659	Methanocaldococcus jannaschii (strain ATCC 43067 / DSM 2661 / JAL-1 / JCM 10045 / NBRC 100440) (Methanococcus jannaschii)	138	NA	NA	NA	NA	NA	NA	NA	NA	NA	NA	NA	NA
	YPHA_BACSU	1.07655	0	0	NA	NA	NA	Uncharacterized protein YphA	yphA BSU22860	Bacillus subtilis (strain 168)	199	NA	NA	NA	NA	NA	NA	NA	NA	NA	NA	NA	NA
K00009	MTLD_BACLD	1.07655	0	0	K00009	NA	NA	Mannitol-1-phosphate 5-dehydrogenase (EC 1.1.1.17)	mtlD BLi00507 BL02815	Bacillus licheniformis (strain ATCC 14580 / DSM 13 / JCM 2505 / NBRC 12200 / NCIMB 9375 / NRRL NRS-1264 / Gibson 46)	379	NA	NA	NA	NA	NA	NA	NA	NA	09100 Metabolism	09101 Carbohydrate metabolism	00051 Fructose and mannose metabolism [PATH:ko00051]	mtlD; mannitol-1-phosphate 5-dehydrogenase [EC:1.1.1.17]
K00010	IOLG2_SACEN	0	0	0	NA	K00010	NA	NA	NA	NA	NA	Inositol 2-dehydrogenase 2 (EC 1.1.1.18) (Myo-inositol 2-dehydrogenase 2) (MI 2-dehydrogenase 2)	iolG2 SACE_4537	Saccharopolyspora erythraea (strain ATCC 11635 / DSM 40517 / JCM 4748 / NBRC 13426 / NCIMB 8594 / NRRL 2338)	339	NA	NA	NA	NA	09100 Metabolism	09101 Carbohydrate metabolism	00562 Inositol phosphate metabolism [PATH:ko00562]	iolG; myo-inositol 2-dehydrogenase / D-chiro-inositol 1-dehydrogenase [EC:1.1.1.18 1.1.1.369]
K00010	IOLG2_SACEN	0	0	0	NA	K00010	NA	NA	NA	NA	NA	Inositol 2-dehydrogenase 2 (EC 1.1.1.18) (Myo-inositol 2-dehydrogenase 2) (MI 2-dehydrogenase 2)	iolG2 SACE_4537	Saccharopolyspora erythraea (strain ATCC 11635 / DSM 40517 / JCM 4748 / NBRC 13426 / NCIMB 8594 / NRRL 2338)	339	NA	NA	NA	NA	09100 Metabolism	09110 Biosynthesis of other secondary metabolites	00521 Streptomycin biosynthesis [PATH:ko00521]	iolG; myo-inositol 2-dehydrogenase / D-chiro-inositol 1-dehydrogenase [EC:1.1.1.18 1.1.1.369]
K00010	IOLG_SALA4	0	0	0	NA	K00010	NA	NA	NA	NA	NA	Inositol 2-dehydrogenase (EC 1.1.1.18) (Myo-inositol 2-dehydrogenase) (MI 2-dehydrogenase)	iolG SeAg_B4707	Salmonella agona (strain SL483)	336	NA	NA	NA	NA	09100 Metabolism	09101 Carbohydrate metabolism	00562 Inositol phosphate metabolism [PATH:ko00562]	iolG; myo-inositol 2-dehydrogenase / D-chiro-inositol 1-dehydrogenase [EC:1.1.1.18 1.1.1.369]
K00010	IOLG_SALA4	0	0	0	NA	K00010	NA	NA	NA	NA	NA	Inositol 2-dehydrogenase (EC 1.1.1.18) (Myo-inositol 2-dehydrogenase) (MI 2-dehydrogenase)	iolG SeAg_B4707	Salmonella agona (strain SL483)	336	NA	NA	NA	NA	09100 Metabolism	09110 Biosynthesis of other secondary metabolites	00521 Streptomycin biosynthesis [PATH:ko00521]	iolG; myo-inositol 2-dehydrogenase / D-chiro-inositol 1-dehydrogenase [EC:1.1.1.18 1.1.1.369]
K00010	IOLG_AGRFC	1.07655	0	0	K00010	NA	NA	Inositol 2-dehydrogenase (EC 1.1.1.18) (Myo-inositol 2-dehydrogenase) (MI 2-dehydrogenase)	iolG Atu4554 AGR_L_628	Agrobacterium fabrum (strain C58 / ATCC 33970) (Agrobacterium tumefaciens (strain C58))	336	NA	NA	NA	NA	NA	NA	NA	NA	09100 Metabolism	09101 Carbohydrate metabolism	00562 Inositol phosphate metabolism [PATH:ko00562]	iolG; myo-inositol 2-dehydrogenase / D-chiro-inositol 1-dehydrogenase [EC:1.1.1.18 1.1.1.369]
K00010	IOLG_AGRFC	1.07655	0	0	K00010	NA	NA	Inositol 2-dehydrogenase (EC 1.1.1.18) (Myo-inositol 2-dehydrogenase) (MI 2-dehydrogenase)	iolG Atu4554 AGR_L_628	Agrobacterium fabrum (strain C58 / ATCC 33970) (Agrobacterium tumefaciens (strain C58))	336	NA	NA	NA	NA	NA	NA	NA	NA	09100 Metabolism	09110 Biosynthesis of other secondary metabolites	00521 Streptomycin biosynthesis [PATH:ko00521]	iolG; myo-inositol 2-dehydrogenase / D-chiro-inositol 1-dehydrogenase [EC:1.1.1.18 1.1.1.369]
K00010	IOLG_ARTS2	0	0	0	NA	NA	K00010	NA	NA	NA	NA	NA	NA	NA	NA	Inositol 2-dehydrogenase (EC 1.1.1.18) (Myo-inositol 2-dehydrogenase) (MI 2-dehydrogenase)	iolG Arth_0825	Arthrobacter sp. (strain FB24)	337	09100 Metabolism	09101 Carbohydrate metabolism	00562 Inositol phosphate metabolism [PATH:ko00562]	iolG; myo-inositol 2-dehydrogenase / D-chiro-inositol 1-dehydrogenase [EC:1.1.1.18 1.1.1.369]
K00010	IOLG_ARTS2	0	0	0	NA	NA	K00010	NA	NA	NA	NA	NA	NA	NA	NA	Inositol 2-dehydrogenase (EC 1.1.1.18) (Myo-inositol 2-dehydrogenase) (MI 2-dehydrogenase)	iolG Arth_0825	Arthrobacter sp. (strain FB24)	337	09100 Metabolism	09110 Biosynthesis of other secondary metabolites	00521 Streptomycin biosynthesis [PATH:ko00521]	iolG; myo-inositol 2-dehydrogenase / D-chiro-inositol 1-dehydrogenase [EC:1.1.1.18 1.1.1.369]
K00010	IOLG_ERWT9	0	0	1.05598	NA	NA	K00010	NA	NA	NA	NA	NA	NA	NA	NA	Inositol 2-dehydrogenase (EC 1.1.1.18) (Myo-inositol 2-dehydrogenase) (MI 2-dehydrogenase)	iolG ETA_32880	Erwinia tasmaniensis (strain DSM 17950 / CIP 109463 / Et1/99)	336	09100 Metabolism	09101 Carbohydrate metabolism	00562 Inositol phosphate metabolism [PATH:ko00562]	iolG; myo-inositol 2-dehydrogenase / D-chiro-inositol 1-dehydrogenase [EC:1.1.1.18 1.1.1.369]
K00010	IOLG_ERWT9	0	0	1.05598	NA	NA	K00010	NA	NA	NA	NA	NA	NA	NA	NA	Inositol 2-dehydrogenase (EC 1.1.1.18) (Myo-inositol 2-dehydrogenase) (MI 2-dehydrogenase)	iolG ETA_32880	Erwinia tasmaniensis (strain DSM 17950 / CIP 109463 / Et1/99)	336	09100 Metabolism	09110 Biosynthesis of other secondary metabolites	00521 Streptomycin biosynthesis [PATH:ko00521]	iolG; myo-inositol 2-dehydrogenase / D-chiro-inositol 1-dehydrogenase [EC:1.1.1.18 1.1.1.369]
K00012	UDG_RICFE	0	0	0	NA	NA	K00012	NA	NA	NA	NA	NA	NA	NA	NA	UDP-glucose 6-dehydrogenase (UDP-Glc dehydrogenase) (UDP-GlcDH) (UDPGDH) (EC 1.1.1.22)	udg RF_1245	Rickettsia felis (strain ATCC VR-1525 / URRWXCal2) (Rickettsia azadi)	448	09100 Metabolism	09101 Carbohydrate metabolism	00053 Ascorbate and aldarate metabolism [PATH:ko00053]	UGDH, ugd; UDPglucose 6-dehydrogenase [EC:1.1.1.22]
K00012	UDG_RICFE	0	0	0	NA	NA	K00012	NA	NA	NA	NA	NA	NA	NA	NA	UDP-glucose 6-dehydrogenase (UDP-Glc dehydrogenase) (UDP-GlcDH) (UDPGDH) (EC 1.1.1.22)	udg RF_1245	Rickettsia felis (strain ATCC VR-1525 / URRWXCal2) (Rickettsia azadi)	448	09100 Metabolism	09101 Carbohydrate metabolism	00040 Pentose and glucuronate interconversions [PATH:ko00040]	UGDH, ugd; UDPglucose 6-dehydrogenase [EC:1.1.1.22]
K00012	UDG_RICFE	0	0	0	NA	NA	K00012	NA	NA	NA	NA	NA	NA	NA	NA	UDP-glucose 6-dehydrogenase (UDP-Glc dehydrogenase) (UDP-GlcDH) (UDPGDH) (EC 1.1.1.22)	udg RF_1245	Rickettsia felis (strain ATCC VR-1525 / URRWXCal2) (Rickettsia azadi)	448	09100 Metabolism	09101 Carbohydrate metabolism	00520 Amino sugar and nucleotide sugar metabolism [PATH:ko00520]	UGDH, ugd; UDPglucose 6-dehydrogenase [EC:1.1.1.22]
K00012	UDG_PSEAE	0	0.880386	0	NA	K00012	NA	NA	NA	NA	NA	UDP-glucose 6-dehydrogenase (UDP-Glc dehydrogenase) (UDP-GlcDH) (UDPGDH) (EC 1.1.1.22)	udg ugd PA2022	Pseudomonas aeruginosa (strain ATCC 15692 / DSM 22644 / CIP 104116 / JCM 14847 / LMG 12228 / 1C / PRS 101 / PAO1)	453	NA	NA	NA	NA	09100 Metabolism	09101 Carbohydrate metabolism	00053 Ascorbate and aldarate metabolism [PATH:ko00053]	UGDH, ugd; UDPglucose 6-dehydrogenase [EC:1.1.1.22]
K00012	UDG_PSEAE	0	0.880386	0	NA	K00012	NA	NA	NA	NA	NA	UDP-glucose 6-dehydrogenase (UDP-Glc dehydrogenase) (UDP-GlcDH) (UDPGDH) (EC 1.1.1.22)	udg ugd PA2022	Pseudomonas aeruginosa (strain ATCC 15692 / DSM 22644 / CIP 104116 / JCM 14847 / LMG 12228 / 1C / PRS 101 / PAO1)	453	NA	NA	NA	NA	09100 Metabolism	09101 Carbohydrate metabolism	00040 Pentose and glucuronate interconversions [PATH:ko00040]	UGDH, ugd; UDPglucose 6-dehydrogenase [EC:1.1.1.22]
K00012	UDG_PSEAE	0	0.880386	0	NA	K00012	NA	NA	NA	NA	NA	UDP-glucose 6-dehydrogenase (UDP-Glc dehydrogenase) (UDP-GlcDH) (UDPGDH) (EC 1.1.1.22)	udg ugd PA2022	Pseudomonas aeruginosa (strain ATCC 15692 / DSM 22644 / CIP 104116 / JCM 14847 / LMG 12228 / 1C / PRS 101 / PAO1)	453	NA	NA	NA	NA	09100 Metabolism	09101 Carbohydrate metabolism	00520 Amino sugar and nucleotide sugar metabolism [PATH:ko00520]	UGDH, ugd; UDPglucose 6-dehydrogenase [EC:1.1.1.22]
K00013	HISX_VIBVY	0	0	0	NA	NA	K00013	NA	NA	NA	NA	NA	NA	NA	NA	Histidinol dehydrogenase (HDH) (EC 1.1.1.23)	hisD VV1351	Vibrio vulnificus (strain YJ016)	431	09100 Metabolism	09105 Amino acid metabolism	00340 Histidine metabolism [PATH:ko00340]	hisD; histidinol dehydrogenase [EC:1.1.1.23]
K00013	HISX_BLOFL	0	0	0	NA	NA	K00013	NA	NA	NA	NA	NA	NA	NA	NA	Histidinol dehydrogenase (HDH) (EC 1.1.1.23)	hisD Bfl463	Blochmannia floridanus	437	09100 Metabolism	09105 Amino acid metabolism	00340 Histidine metabolism [PATH:ko00340]	hisD; histidinol dehydrogenase [EC:1.1.1.23]
K00013	HISX_SYNPX	1.07655	0	0	K00013	NA	NA	Histidinol dehydrogenase (HDH) (EC 1.1.1.23)	hisD SYNW0610	Synechococcus sp. (strain WH8102)	437	NA	NA	NA	NA	NA	NA	NA	NA	09100 Metabolism	09105 Amino acid metabolism	00340 Histidine metabolism [PATH:ko00340]	hisD; histidinol dehydrogenase [EC:1.1.1.23]
K00013	HISX_ALIF1	0	0	1.05598	NA	NA	K00013	NA	NA	NA	NA	NA	NA	NA	NA	Histidinol dehydrogenase (HDH) (EC 1.1.1.23)	hisD VF_1013	Aliivibrio fischeri (strain ATCC 700601 / ES114) (Vibrio fischeri)	439	09100 Metabolism	09105 Amino acid metabolism	00340 Histidine metabolism [PATH:ko00340]	hisD; histidinol dehydrogenase [EC:1.1.1.23]
K00013	HISX_PROMM	0	0	0	NA	NA	K00013	NA	NA	NA	NA	NA	NA	NA	NA	Histidinol dehydrogenase (HDH) (EC 1.1.1.23)	hisD PMT_1510	Prochlorococcus marinus (strain MIT 9313)	442	09100 Metabolism	09105 Amino acid metabolism	00340 Histidine metabolism [PATH:ko00340]	hisD; histidinol dehydrogenase [EC:1.1.1.23]
K00013	HISX_STAS1	1.07655	0	0	K00013	NA	NA	Histidinol dehydrogenase (HDH) (EC 1.1.1.23)	hisD SSP0429	Staphylococcus saprophyticus subsp. saprophyticus (strain ATCC 15305 / DSM 20229 / NCIMB 8711 / NCTC 7292 / S-41)	423	NA	NA	NA	NA	NA	NA	NA	NA	09100 Metabolism	09105 Amino acid metabolism	00340 Histidine metabolism [PATH:ko00340]	hisD; histidinol dehydrogenase [EC:1.1.1.23]
K00014	AROE_COXB2	0	0	0	NA	K00014	NA	NA	NA	NA	NA	Shikimate dehydrogenase (NADP(+)) (SDH) (EC 1.1.1.25)	aroE CbuG_0279	Coxiella burnetii (strain CbuG_Q212) (Coxiella burnetii (strain Q212))	272	NA	NA	NA	NA	09100 Metabolism	09105 Amino acid metabolism	00400 Phenylalanine, tyrosine and tryptophan biosynthesis [PATH:ko00400]	aroE; shikimate dehydrogenase [EC:1.1.1.25]
K00014	AROE_IDILO	0	0	0	NA	NA	K00014	NA	NA	NA	NA	NA	NA	NA	NA	Shikimate dehydrogenase (NADP(+)) (SDH) (EC 1.1.1.25)	aroE IL0024	Idiomarina loihiensis (strain ATCC BAA-735 / DSM 15497 / L2-TR)	279	09100 Metabolism	09105 Amino acid metabolism	00400 Phenylalanine, tyrosine and tryptophan biosynthesis [PATH:ko00400]	aroE; shikimate dehydrogenase [EC:1.1.1.25]
K00014	AROE_HALHL	0	0	0	NA	NA	K00014	NA	NA	NA	NA	NA	NA	NA	NA	Shikimate dehydrogenase (NADP(+)) (SDH) (EC 1.1.1.25)	aroE Hhal_1054	Halorhodospira halophila (strain DSM 244 / SL1) (Ectothiorhodospira halophila (strain DSM 244 / SL1))	270	09100 Metabolism	09105 Amino acid metabolism	00400 Phenylalanine, tyrosine and tryptophan biosynthesis [PATH:ko00400]	aroE; shikimate dehydrogenase [EC:1.1.1.25]
K00014	AROE_BARQU	0	0	0	NA	NA	K00014	NA	NA	NA	NA	NA	NA	NA	NA	Shikimate dehydrogenase (NADP(+)) (SDH) (EC 1.1.1.25)	aroE BQ00030	Bartonella quintana (strain Toulouse) (Rochalimaea quintana)	293	09100 Metabolism	09105 Amino acid metabolism	00400 Phenylalanine, tyrosine and tryptophan biosynthesis [PATH:ko00400]	aroE; shikimate dehydrogenase [EC:1.1.1.25]
K00014	AROE_GLOC7	0	0	0	NA	NA	K00014	NA	NA	NA	NA	NA	NA	NA	NA	Shikimate dehydrogenase (NADP(+)) (SDH) (EC 1.1.1.25)	aroE PCC7424_0690	Gloeothece citriformis (strain PCC 7424) (Cyanothece sp. (strain PCC 7424))	288	09100 Metabolism	09105 Amino acid metabolism	00400 Phenylalanine, tyrosine and tryptophan biosynthesis [PATH:ko00400]	aroE; shikimate dehydrogenase [EC:1.1.1.25]
K00014	AROE_STRGC	1.07655	0	0	K00014	NA	NA	Shikimate dehydrogenase (NADP(+)) (SDH) (EC 1.1.1.25)	aroE SGO_1374	Streptococcus gordonii (strain Challis / ATCC 35105 / BCRC 15272 / CH1 / DL1 / V288)	285	NA	NA	NA	NA	NA	NA	NA	NA	09100 Metabolism	09105 Amino acid metabolism	00400 Phenylalanine, tyrosine and tryptophan biosynthesis [PATH:ko00400]	aroE; shikimate dehydrogenase [EC:1.1.1.25]
K00014	AROE_LEGPH	0	0	0	NA	NA	K00014	NA	NA	NA	NA	NA	NA	NA	NA	Shikimate dehydrogenase (NADP(+)) (SDH) (EC 1.1.1.25)	aroE lpg2808	Legionella pneumophila subsp. pneumophila (strain Philadelphia 1 / ATCC 33152 / DSM 7513)	265	09100 Metabolism	09105 Amino acid metabolism	00400 Phenylalanine, tyrosine and tryptophan biosynthesis [PATH:ko00400]	aroE; shikimate dehydrogenase [EC:1.1.1.25]
K00014	AROE_META3	1.07655	0	0	K00014	NA	NA	Shikimate dehydrogenase (NADP(+)) (SDH) (EC 1.1.1.25)	aroE Maeo_0450	Methanococcus aeolicus (strain ATCC BAA-1280 / DSM 17508 / OCM 812 / Nankai-3)	278	NA	NA	NA	NA	NA	NA	NA	NA	09100 Metabolism	09105 Amino acid metabolism	00400 Phenylalanine, tyrosine and tryptophan biosynthesis [PATH:ko00400]	aroE; shikimate dehydrogenase [EC:1.1.1.25]
K00014	AROE_SHESA	1.07655	0	0	K00014	NA	NA	Shikimate dehydrogenase (NADP(+)) (SDH) (EC 1.1.1.25)	aroE Shewana3_0043	Shewanella sp. (strain ANA-3)	292	NA	NA	NA	NA	NA	NA	NA	NA	09100 Metabolism	09105 Amino acid metabolism	00400 Phenylalanine, tyrosine and tryptophan biosynthesis [PATH:ko00400]	aroE; shikimate dehydrogenase [EC:1.1.1.25]
K00014	AROE_RHOP2	1.07655	0	0	K00014	NA	NA	Shikimate dehydrogenase (NADP(+)) (SDH) (EC 1.1.1.25)	aroE RPB_1302	Rhodopseudomonas palustris (strain HaA2)	280	NA	NA	NA	NA	NA	NA	NA	NA	09100 Metabolism	09105 Amino acid metabolism	00400 Phenylalanine, tyrosine and tryptophan biosynthesis [PATH:ko00400]	aroE; shikimate dehydrogenase [EC:1.1.1.25]
K00014	AROE_PSECP	0	0	0	NA	NA	K00014	NA	NA	NA	NA	NA	NA	NA	NA	Shikimate dehydrogenase (NADP(+)) (SDH) (EC 1.1.1.25)	aroE Achl_3856	Pseudarthrobacter chlorophenolicus (strain ATCC 700700 / DSM 12829 / CIP 107037 / JCM 12360 / KCTC 9906 / NCIMB 13794 / A6) (Arthrobacter chlorophenolicus)	293	09100 Metabolism	09105 Amino acid metabolism	00400 Phenylalanine, tyrosine and tryptophan biosynthesis [PATH:ko00400]	aroE; shikimate dehydrogenase [EC:1.1.1.25]
K00014	AROE_MOOTA	0	0	0	NA	NA	K00014	NA	NA	NA	NA	NA	NA	NA	NA	Shikimate dehydrogenase (NADP(+)) (SDH) (EC 1.1.1.25)	aroE Moth_1558	Moorella thermoacetica (strain ATCC 39073 / JCM 9320)	295	09100 Metabolism	09105 Amino acid metabolism	00400 Phenylalanine, tyrosine and tryptophan biosynthesis [PATH:ko00400]	aroE; shikimate dehydrogenase [EC:1.1.1.25]
K00016	LDH_BACP2	0	0	0	NA	NA	K00016	NA	NA	NA	NA	NA	NA	NA	NA	L-lactate dehydrogenase (L-LDH) (EC 1.1.1.27)	ldh BPUM_0277	Bacillus pumilus (strain SAFR-032)	315	09150 Organismal Systems	09152 Endocrine system	04922 Glucagon signaling pathway [PATH:ko04922]	LDH, ldh; L-lactate dehydrogenase [EC:1.1.1.27]
K00016	LDH_BACP2	0	0	0	NA	NA	K00016	NA	NA	NA	NA	NA	NA	NA	NA	L-lactate dehydrogenase (L-LDH) (EC 1.1.1.27)	ldh BPUM_0277	Bacillus pumilus (strain SAFR-032)	315	09100 Metabolism	09101 Carbohydrate metabolism	00640 Propanoate metabolism [PATH:ko00640]	LDH, ldh; L-lactate dehydrogenase [EC:1.1.1.27]
K00016	LDH_BACP2	0	0	0	NA	NA	K00016	NA	NA	NA	NA	NA	NA	NA	NA	L-lactate dehydrogenase (L-LDH) (EC 1.1.1.27)	ldh BPUM_0277	Bacillus pumilus (strain SAFR-032)	315	09100 Metabolism	09105 Amino acid metabolism	00270 Cysteine and methionine metabolism [PATH:ko00270]	LDH, ldh; L-lactate dehydrogenase [EC:1.1.1.27]
K00016	LDH_BACP2	0	0	0	NA	NA	K00016	NA	NA	NA	NA	NA	NA	NA	NA	L-lactate dehydrogenase (L-LDH) (EC 1.1.1.27)	ldh BPUM_0277	Bacillus pumilus (strain SAFR-032)	315	09100 Metabolism	09101 Carbohydrate metabolism	00010 Glycolysis / Gluconeogenesis [PATH:ko00010]	LDH, ldh; L-lactate dehydrogenase [EC:1.1.1.27]
K00016	LDH_BACP2	0	0	0	NA	NA	K00016	NA	NA	NA	NA	NA	NA	NA	NA	L-lactate dehydrogenase (L-LDH) (EC 1.1.1.27)	ldh BPUM_0277	Bacillus pumilus (strain SAFR-032)	315	09100 Metabolism	09101 Carbohydrate metabolism	00620 Pyruvate metabolism [PATH:ko00620]	LDH, ldh; L-lactate dehydrogenase [EC:1.1.1.27]
K00016	LDH_CUTAK	0	0	0	NA	NA	K00016	NA	NA	NA	NA	NA	NA	NA	NA	L-lactate dehydrogenase (L-LDH) (EC 1.1.1.27)	ldh PPA0887	Cutibacterium acnes (strain DSM 16379 / KPA171202) (Propionibacterium acnes)	319	09150 Organismal Systems	09152 Endocrine system	04922 Glucagon signaling pathway [PATH:ko04922]	LDH, ldh; L-lactate dehydrogenase [EC:1.1.1.27]
K00016	LDH_CUTAK	0	0	0	NA	NA	K00016	NA	NA	NA	NA	NA	NA	NA	NA	L-lactate dehydrogenase (L-LDH) (EC 1.1.1.27)	ldh PPA0887	Cutibacterium acnes (strain DSM 16379 / KPA171202) (Propionibacterium acnes)	319	09100 Metabolism	09101 Carbohydrate metabolism	00640 Propanoate metabolism [PATH:ko00640]	LDH, ldh; L-lactate dehydrogenase [EC:1.1.1.27]
K00016	LDH_CUTAK	0	0	0	NA	NA	K00016	NA	NA	NA	NA	NA	NA	NA	NA	L-lactate dehydrogenase (L-LDH) (EC 1.1.1.27)	ldh PPA0887	Cutibacterium acnes (strain DSM 16379 / KPA171202) (Propionibacterium acnes)	319	09100 Metabolism	09105 Amino acid metabolism	00270 Cysteine and methionine metabolism [PATH:ko00270]	LDH, ldh; L-lactate dehydrogenase [EC:1.1.1.27]
K00016	LDH_CUTAK	0	0	0	NA	NA	K00016	NA	NA	NA	NA	NA	NA	NA	NA	L-lactate dehydrogenase (L-LDH) (EC 1.1.1.27)	ldh PPA0887	Cutibacterium acnes (strain DSM 16379 / KPA171202) (Propionibacterium acnes)	319	09100 Metabolism	09101 Carbohydrate metabolism	00010 Glycolysis / Gluconeogenesis [PATH:ko00010]	LDH, ldh; L-lactate dehydrogenase [EC:1.1.1.27]
K00016	LDH_CUTAK	0	0	0	NA	NA	K00016	NA	NA	NA	NA	NA	NA	NA	NA	L-lactate dehydrogenase (L-LDH) (EC 1.1.1.27)	ldh PPA0887	Cutibacterium acnes (strain DSM 16379 / KPA171202) (Propionibacterium acnes)	319	09100 Metabolism	09101 Carbohydrate metabolism	00620 Pyruvate metabolism [PATH:ko00620]	LDH, ldh; L-lactate dehydrogenase [EC:1.1.1.27]
K00016	LDH_GLOVI	0	0.880386	0	NA	K00016	NA	NA	NA	NA	NA	L-lactate dehydrogenase (L-LDH) (EC 1.1.1.27)	ldh gll3324	Gloeobacter violaceus (strain ATCC 29082 / PCC 7421)	330	NA	NA	NA	NA	09150 Organismal Systems	09152 Endocrine system	04922 Glucagon signaling pathway [PATH:ko04922]	LDH, ldh; L-lactate dehydrogenase [EC:1.1.1.27]
K00016	LDH_GLOVI	0	0.880386	0	NA	K00016	NA	NA	NA	NA	NA	L-lactate dehydrogenase (L-LDH) (EC 1.1.1.27)	ldh gll3324	Gloeobacter violaceus (strain ATCC 29082 / PCC 7421)	330	NA	NA	NA	NA	09100 Metabolism	09101 Carbohydrate metabolism	00640 Propanoate metabolism [PATH:ko00640]	LDH, ldh; L-lactate dehydrogenase [EC:1.1.1.27]
K00016	LDH_GLOVI	0	0.880386	0	NA	K00016	NA	NA	NA	NA	NA	L-lactate dehydrogenase (L-LDH) (EC 1.1.1.27)	ldh gll3324	Gloeobacter violaceus (strain ATCC 29082 / PCC 7421)	330	NA	NA	NA	NA	09100 Metabolism	09105 Amino acid metabolism	00270 Cysteine and methionine metabolism [PATH:ko00270]	LDH, ldh; L-lactate dehydrogenase [EC:1.1.1.27]
K00016	LDH_GLOVI	0	0.880386	0	NA	K00016	NA	NA	NA	NA	NA	L-lactate dehydrogenase (L-LDH) (EC 1.1.1.27)	ldh gll3324	Gloeobacter violaceus (strain ATCC 29082 / PCC 7421)	330	NA	NA	NA	NA	09100 Metabolism	09101 Carbohydrate metabolism	00010 Glycolysis / Gluconeogenesis [PATH:ko00010]	LDH, ldh; L-lactate dehydrogenase [EC:1.1.1.27]
K00016	LDH_GLOVI	0	0.880386	0	NA	K00016	NA	NA	NA	NA	NA	L-lactate dehydrogenase (L-LDH) (EC 1.1.1.27)	ldh gll3324	Gloeobacter violaceus (strain ATCC 29082 / PCC 7421)	330	NA	NA	NA	NA	09100 Metabolism	09101 Carbohydrate metabolism	00620 Pyruvate metabolism [PATH:ko00620]	LDH, ldh; L-lactate dehydrogenase [EC:1.1.1.27]
K00024	MDH_RHOS1	1.07655	0	0	K00024	NA	NA	Malate dehydrogenase (EC 1.1.1.37)	mdh Rsph17029_2628	Rhodobacter sphaeroides (strain ATCC 17029 / ATH 2.4.9)	320	NA	NA	NA	NA	NA	NA	NA	NA	09100 Metabolism	09102 Energy metabolism	00710 Carbon fixation in photosynthetic organisms [PATH:ko00710]	mdh; malate dehydrogenase [EC:1.1.1.37]
K00024	MDH_RHOS1	1.07655	0	0	K00024	NA	NA	Malate dehydrogenase (EC 1.1.1.37)	mdh Rsph17029_2628	Rhodobacter sphaeroides (strain ATCC 17029 / ATH 2.4.9)	320	NA	NA	NA	NA	NA	NA	NA	NA	09100 Metabolism	09105 Amino acid metabolism	00270 Cysteine and methionine metabolism [PATH:ko00270]	mdh; malate dehydrogenase [EC:1.1.1.37]
K00024	MDH_RHOS1	1.07655	0	0	K00024	NA	NA	Malate dehydrogenase (EC 1.1.1.37)	mdh Rsph17029_2628	Rhodobacter sphaeroides (strain ATCC 17029 / ATH 2.4.9)	320	NA	NA	NA	NA	NA	NA	NA	NA	09100 Metabolism	09102 Energy metabolism	00680 Methane metabolism [PATH:ko00680]	mdh; malate dehydrogenase [EC:1.1.1.37]
K00024	MDH_RHOS1	1.07655	0	0	K00024	NA	NA	Malate dehydrogenase (EC 1.1.1.37)	mdh Rsph17029_2628	Rhodobacter sphaeroides (strain ATCC 17029 / ATH 2.4.9)	320	NA	NA	NA	NA	NA	NA	NA	NA	09100 Metabolism	09101 Carbohydrate metabolism	00620 Pyruvate metabolism [PATH:ko00620]	mdh; malate dehydrogenase [EC:1.1.1.37]
K00024	MDH_RHOS1	1.07655	0	0	K00024	NA	NA	Malate dehydrogenase (EC 1.1.1.37)	mdh Rsph17029_2628	Rhodobacter sphaeroides (strain ATCC 17029 / ATH 2.4.9)	320	NA	NA	NA	NA	NA	NA	NA	NA	09100 Metabolism	09101 Carbohydrate metabolism	00020 Citrate cycle (TCA cycle) [PATH:ko00020]	mdh; malate dehydrogenase [EC:1.1.1.37]
K00024	MDH_RHOS1	1.07655	0	0	K00024	NA	NA	Malate dehydrogenase (EC 1.1.1.37)	mdh Rsph17029_2628	Rhodobacter sphaeroides (strain ATCC 17029 / ATH 2.4.9)	320	NA	NA	NA	NA	NA	NA	NA	NA	09100 Metabolism	09102 Energy metabolism	00720 Carbon fixation pathways in prokaryotes [PATH:ko00720]	mdh; malate dehydrogenase [EC:1.1.1.37]
K00024	MDH_RHOS1	1.07655	0	0	K00024	NA	NA	Malate dehydrogenase (EC 1.1.1.37)	mdh Rsph17029_2628	Rhodobacter sphaeroides (strain ATCC 17029 / ATH 2.4.9)	320	NA	NA	NA	NA	NA	NA	NA	NA	09100 Metabolism	09101 Carbohydrate metabolism	00630 Glyoxylate and dicarboxylate metabolism [PATH:ko00630]	mdh; malate dehydrogenase [EC:1.1.1.37]
K00024	MDH_PSEA6	1.07655	0	0	K00024	NA	NA	Malate dehydrogenase (EC 1.1.1.37)	mdh Patl_0539	Pseudoalteromonas atlantica (strain T6c / ATCC BAA-1087)	311	NA	NA	NA	NA	NA	NA	NA	NA	09100 Metabolism	09102 Energy metabolism	00710 Carbon fixation in photosynthetic organisms [PATH:ko00710]	mdh; malate dehydrogenase [EC:1.1.1.37]
K00024	MDH_PSEA6	1.07655	0	0	K00024	NA	NA	Malate dehydrogenase (EC 1.1.1.37)	mdh Patl_0539	Pseudoalteromonas atlantica (strain T6c / ATCC BAA-1087)	311	NA	NA	NA	NA	NA	NA	NA	NA	09100 Metabolism	09105 Amino acid metabolism	00270 Cysteine and methionine metabolism [PATH:ko00270]	mdh; malate dehydrogenase [EC:1.1.1.37]
K00024	MDH_PSEA6	1.07655	0	0	K00024	NA	NA	Malate dehydrogenase (EC 1.1.1.37)	mdh Patl_0539	Pseudoalteromonas atlantica (strain T6c / ATCC BAA-1087)	311	NA	NA	NA	NA	NA	NA	NA	NA	09100 Metabolism	09102 Energy metabolism	00680 Methane metabolism [PATH:ko00680]	mdh; malate dehydrogenase [EC:1.1.1.37]
K00024	MDH_PSEA6	1.07655	0	0	K00024	NA	NA	Malate dehydrogenase (EC 1.1.1.37)	mdh Patl_0539	Pseudoalteromonas atlantica (strain T6c / ATCC BAA-1087)	311	NA	NA	NA	NA	NA	NA	NA	NA	09100 Metabolism	09101 Carbohydrate metabolism	00620 Pyruvate metabolism [PATH:ko00620]	mdh; malate dehydrogenase [EC:1.1.1.37]
K00024	MDH_PSEA6	1.07655	0	0	K00024	NA	NA	Malate dehydrogenase (EC 1.1.1.37)	mdh Patl_0539	Pseudoalteromonas atlantica (strain T6c / ATCC BAA-1087)	311	NA	NA	NA	NA	NA	NA	NA	NA	09100 Metabolism	09101 Carbohydrate metabolism	00020 Citrate cycle (TCA cycle) [PATH:ko00020]	mdh; malate dehydrogenase [EC:1.1.1.37]
K00024	MDH_PSEA6	1.07655	0	0	K00024	NA	NA	Malate dehydrogenase (EC 1.1.1.37)	mdh Patl_0539	Pseudoalteromonas atlantica (strain T6c / ATCC BAA-1087)	311	NA	NA	NA	NA	NA	NA	NA	NA	09100 Metabolism	09102 Energy metabolism	00720 Carbon fixation pathways in prokaryotes [PATH:ko00720]	mdh; malate dehydrogenase [EC:1.1.1.37]
K00024	MDH_PSEA6	1.07655	0	0	K00024	NA	NA	Malate dehydrogenase (EC 1.1.1.37)	mdh Patl_0539	Pseudoalteromonas atlantica (strain T6c / ATCC BAA-1087)	311	NA	NA	NA	NA	NA	NA	NA	NA	09100 Metabolism	09101 Carbohydrate metabolism	00630 Glyoxylate and dicarboxylate metabolism [PATH:ko00630]	mdh; malate dehydrogenase [EC:1.1.1.37]
K00024	MDH_ACICJ	0	0	1.05598	NA	NA	K00024	NA	NA	NA	NA	NA	NA	NA	NA	Malate dehydrogenase (EC 1.1.1.37)	mdh Acry_3063	Acidiphilium cryptum (strain JF-5)	327	09100 Metabolism	09102 Energy metabolism	00710 Carbon fixation in photosynthetic organisms [PATH:ko00710]	mdh; malate dehydrogenase [EC:1.1.1.37]
K00024	MDH_ACICJ	0	0	1.05598	NA	NA	K00024	NA	NA	NA	NA	NA	NA	NA	NA	Malate dehydrogenase (EC 1.1.1.37)	mdh Acry_3063	Acidiphilium cryptum (strain JF-5)	327	09100 Metabolism	09105 Amino acid metabolism	00270 Cysteine and methionine metabolism [PATH:ko00270]	mdh; malate dehydrogenase [EC:1.1.1.37]
K00024	MDH_ACICJ	0	0	1.05598	NA	NA	K00024	NA	NA	NA	NA	NA	NA	NA	NA	Malate dehydrogenase (EC 1.1.1.37)	mdh Acry_3063	Acidiphilium cryptum (strain JF-5)	327	09100 Metabolism	09102 Energy metabolism	00680 Methane metabolism [PATH:ko00680]	mdh; malate dehydrogenase [EC:1.1.1.37]
K00024	MDH_ACICJ	0	0	1.05598	NA	NA	K00024	NA	NA	NA	NA	NA	NA	NA	NA	Malate dehydrogenase (EC 1.1.1.37)	mdh Acry_3063	Acidiphilium cryptum (strain JF-5)	327	09100 Metabolism	09101 Carbohydrate metabolism	00620 Pyruvate metabolism [PATH:ko00620]	mdh; malate dehydrogenase [EC:1.1.1.37]
K00024	MDH_ACICJ	0	0	1.05598	NA	NA	K00024	NA	NA	NA	NA	NA	NA	NA	NA	Malate dehydrogenase (EC 1.1.1.37)	mdh Acry_3063	Acidiphilium cryptum (strain JF-5)	327	09100 Metabolism	09101 Carbohydrate metabolism	00020 Citrate cycle (TCA cycle) [PATH:ko00020]	mdh; malate dehydrogenase [EC:1.1.1.37]
K00024	MDH_ACICJ	0	0	1.05598	NA	NA	K00024	NA	NA	NA	NA	NA	NA	NA	NA	Malate dehydrogenase (EC 1.1.1.37)	mdh Acry_3063	Acidiphilium cryptum (strain JF-5)	327	09100 Metabolism	09102 Energy metabolism	00720 Carbon fixation pathways in prokaryotes [PATH:ko00720]	mdh; malate dehydrogenase [EC:1.1.1.37]
K00024	MDH_ACICJ	0	0	1.05598	NA	NA	K00024	NA	NA	NA	NA	NA	NA	NA	NA	Malate dehydrogenase (EC 1.1.1.37)	mdh Acry_3063	Acidiphilium cryptum (strain JF-5)	327	09100 Metabolism	09101 Carbohydrate metabolism	00630 Glyoxylate and dicarboxylate metabolism [PATH:ko00630]	mdh; malate dehydrogenase [EC:1.1.1.37]
K00024	MDH2_BURTA	0	0	1.05598	NA	NA	K00024	NA	NA	NA	NA	NA	NA	NA	NA	Malate dehydrogenase 2 (EC 1.1.1.37)	mdh2 BTH_II1617	Burkholderia thailandensis (strain ATCC 700388 / DSM 13276 / CIP 106301 / E264)	329	09100 Metabolism	09102 Energy metabolism	00710 Carbon fixation in photosynthetic organisms [PATH:ko00710]	mdh; malate dehydrogenase [EC:1.1.1.37]
K00024	MDH2_BURTA	0	0	1.05598	NA	NA	K00024	NA	NA	NA	NA	NA	NA	NA	NA	Malate dehydrogenase 2 (EC 1.1.1.37)	mdh2 BTH_II1617	Burkholderia thailandensis (strain ATCC 700388 / DSM 13276 / CIP 106301 / E264)	329	09100 Metabolism	09105 Amino acid metabolism	00270 Cysteine and methionine metabolism [PATH:ko00270]	mdh; malate dehydrogenase [EC:1.1.1.37]
K00024	MDH2_BURTA	0	0	1.05598	NA	NA	K00024	NA	NA	NA	NA	NA	NA	NA	NA	Malate dehydrogenase 2 (EC 1.1.1.37)	mdh2 BTH_II1617	Burkholderia thailandensis (strain ATCC 700388 / DSM 13276 / CIP 106301 / E264)	329	09100 Metabolism	09102 Energy metabolism	00680 Methane metabolism [PATH:ko00680]	mdh; malate dehydrogenase [EC:1.1.1.37]
K00024	MDH2_BURTA	0	0	1.05598	NA	NA	K00024	NA	NA	NA	NA	NA	NA	NA	NA	Malate dehydrogenase 2 (EC 1.1.1.37)	mdh2 BTH_II1617	Burkholderia thailandensis (strain ATCC 700388 / DSM 13276 / CIP 106301 / E264)	329	09100 Metabolism	09101 Carbohydrate metabolism	00620 Pyruvate metabolism [PATH:ko00620]	mdh; malate dehydrogenase [EC:1.1.1.37]
K00024	MDH2_BURTA	0	0	1.05598	NA	NA	K00024	NA	NA	NA	NA	NA	NA	NA	NA	Malate dehydrogenase 2 (EC 1.1.1.37)	mdh2 BTH_II1617	Burkholderia thailandensis (strain ATCC 700388 / DSM 13276 / CIP 106301 / E264)	329	09100 Metabolism	09101 Carbohydrate metabolism	00020 Citrate cycle (TCA cycle) [PATH:ko00020]	mdh; malate dehydrogenase [EC:1.1.1.37]
K00024	MDH2_BURTA	0	0	1.05598	NA	NA	K00024	NA	NA	NA	NA	NA	NA	NA	NA	Malate dehydrogenase 2 (EC 1.1.1.37)	mdh2 BTH_II1617	Burkholderia thailandensis (strain ATCC 700388 / DSM 13276 / CIP 106301 / E264)	329	09100 Metabolism	09102 Energy metabolism	00720 Carbon fixation pathways in prokaryotes [PATH:ko00720]	mdh; malate dehydrogenase [EC:1.1.1.37]
K00024	MDH2_BURTA	0	0	1.05598	NA	NA	K00024	NA	NA	NA	NA	NA	NA	NA	NA	Malate dehydrogenase 2 (EC 1.1.1.37)	mdh2 BTH_II1617	Burkholderia thailandensis (strain ATCC 700388 / DSM 13276 / CIP 106301 / E264)	329	09100 Metabolism	09101 Carbohydrate metabolism	00630 Glyoxylate and dicarboxylate metabolism [PATH:ko00630]	mdh; malate dehydrogenase [EC:1.1.1.37]
K00024	MDH_VIBCB	0	0	2.11196	NA	NA	K00024	NA	NA	NA	NA	NA	NA	NA	NA	Malate dehydrogenase (EC 1.1.1.37)	mdh VIBHAR_00795	Vibrio campbellii (strain ATCC BAA-1116 / BB120)	311	09100 Metabolism	09102 Energy metabolism	00710 Carbon fixation in photosynthetic organisms [PATH:ko00710]	mdh; malate dehydrogenase [EC:1.1.1.37]
K00024	MDH_VIBCB	0	0	2.11196	NA	NA	K00024	NA	NA	NA	NA	NA	NA	NA	NA	Malate dehydrogenase (EC 1.1.1.37)	mdh VIBHAR_00795	Vibrio campbellii (strain ATCC BAA-1116 / BB120)	311	09100 Metabolism	09105 Amino acid metabolism	00270 Cysteine and methionine metabolism [PATH:ko00270]	mdh; malate dehydrogenase [EC:1.1.1.37]
K00024	MDH_VIBCB	0	0	2.11196	NA	NA	K00024	NA	NA	NA	NA	NA	NA	NA	NA	Malate dehydrogenase (EC 1.1.1.37)	mdh VIBHAR_00795	Vibrio campbellii (strain ATCC BAA-1116 / BB120)	311	09100 Metabolism	09102 Energy metabolism	00680 Methane metabolism [PATH:ko00680]	mdh; malate dehydrogenase [EC:1.1.1.37]
K00024	MDH_VIBCB	0	0	2.11196	NA	NA	K00024	NA	NA	NA	NA	NA	NA	NA	NA	Malate dehydrogenase (EC 1.1.1.37)	mdh VIBHAR_00795	Vibrio campbellii (strain ATCC BAA-1116 / BB120)	311	09100 Metabolism	09101 Carbohydrate metabolism	00620 Pyruvate metabolism [PATH:ko00620]	mdh; malate dehydrogenase [EC:1.1.1.37]
K00024	MDH_VIBCB	0	0	2.11196	NA	NA	K00024	NA	NA	NA	NA	NA	NA	NA	NA	Malate dehydrogenase (EC 1.1.1.37)	mdh VIBHAR_00795	Vibrio campbellii (strain ATCC BAA-1116 / BB120)	311	09100 Metabolism	09101 Carbohydrate metabolism	00020 Citrate cycle (TCA cycle) [PATH:ko00020]	mdh; malate dehydrogenase [EC:1.1.1.37]
K00024	MDH_VIBCB	0	0	2.11196	NA	NA	K00024	NA	NA	NA	NA	NA	NA	NA	NA	Malate dehydrogenase (EC 1.1.1.37)	mdh VIBHAR_00795	Vibrio campbellii (strain ATCC BAA-1116 / BB120)	311	09100 Metabolism	09102 Energy metabolism	00720 Carbon fixation pathways in prokaryotes [PATH:ko00720]	mdh; malate dehydrogenase [EC:1.1.1.37]
K00024	MDH_VIBCB	0	0	2.11196	NA	NA	K00024	NA	NA	NA	NA	NA	NA	NA	NA	Malate dehydrogenase (EC 1.1.1.37)	mdh VIBHAR_00795	Vibrio campbellii (strain ATCC BAA-1116 / BB120)	311	09100 Metabolism	09101 Carbohydrate metabolism	00630 Glyoxylate and dicarboxylate metabolism [PATH:ko00630]	mdh; malate dehydrogenase [EC:1.1.1.37]
K00024	MDH_CHLMU	5.38275	0	0	K00024	NA	NA	Malate dehydrogenase (EC 1.1.1.37)	mdh TC_0655	Chlamydia muridarum (strain MoPn / Nigg)	326	NA	NA	NA	NA	NA	NA	NA	NA	09100 Metabolism	09102 Energy metabolism	00710 Carbon fixation in photosynthetic organisms [PATH:ko00710]	mdh; malate dehydrogenase [EC:1.1.1.37]
K00024	MDH_CHLMU	5.38275	0	0	K00024	NA	NA	Malate dehydrogenase (EC 1.1.1.37)	mdh TC_0655	Chlamydia muridarum (strain MoPn / Nigg)	326	NA	NA	NA	NA	NA	NA	NA	NA	09100 Metabolism	09105 Amino acid metabolism	00270 Cysteine and methionine metabolism [PATH:ko00270]	mdh; malate dehydrogenase [EC:1.1.1.37]
K00024	MDH_CHLMU	5.38275	0	0	K00024	NA	NA	Malate dehydrogenase (EC 1.1.1.37)	mdh TC_0655	Chlamydia muridarum (strain MoPn / Nigg)	326	NA	NA	NA	NA	NA	NA	NA	NA	09100 Metabolism	09102 Energy metabolism	00680 Methane metabolism [PATH:ko00680]	mdh; malate dehydrogenase [EC:1.1.1.37]
K00024	MDH_CHLMU	5.38275	0	0	K00024	NA	NA	Malate dehydrogenase (EC 1.1.1.37)	mdh TC_0655	Chlamydia muridarum (strain MoPn / Nigg)	326	NA	NA	NA	NA	NA	NA	NA	NA	09100 Metabolism	09101 Carbohydrate metabolism	00620 Pyruvate metabolism [PATH:ko00620]	mdh; malate dehydrogenase [EC:1.1.1.37]
K00024	MDH_CHLMU	5.38275	0	0	K00024	NA	NA	Malate dehydrogenase (EC 1.1.1.37)	mdh TC_0655	Chlamydia muridarum (strain MoPn / Nigg)	326	NA	NA	NA	NA	NA	NA	NA	NA	09100 Metabolism	09101 Carbohydrate metabolism	00020 Citrate cycle (TCA cycle) [PATH:ko00020]	mdh; malate dehydrogenase [EC:1.1.1.37]
K00024	MDH_CHLMU	5.38275	0	0	K00024	NA	NA	Malate dehydrogenase (EC 1.1.1.37)	mdh TC_0655	Chlamydia muridarum (strain MoPn / Nigg)	326	NA	NA	NA	NA	NA	NA	NA	NA	09100 Metabolism	09102 Energy metabolism	00720 Carbon fixation pathways in prokaryotes [PATH:ko00720]	mdh; malate dehydrogenase [EC:1.1.1.37]
K00024	MDH_CHLMU	5.38275	0	0	K00024	NA	NA	Malate dehydrogenase (EC 1.1.1.37)	mdh TC_0655	Chlamydia muridarum (strain MoPn / Nigg)	326	NA	NA	NA	NA	NA	NA	NA	NA	09100 Metabolism	09101 Carbohydrate metabolism	00630 Glyoxylate and dicarboxylate metabolism [PATH:ko00630]	mdh; malate dehydrogenase [EC:1.1.1.37]
K00024	MDH_STAEQ	1.07655	0	0	K00024	NA	NA	Malate dehydrogenase (EC 1.1.1.37)	mdh SERP0347	Staphylococcus epidermidis (strain ATCC 35984 / RP62A)	313	NA	NA	NA	NA	NA	NA	NA	NA	09100 Metabolism	09102 Energy metabolism	00710 Carbon fixation in photosynthetic organisms [PATH:ko00710]	mdh; malate dehydrogenase [EC:1.1.1.37]
K00024	MDH_STAEQ	1.07655	0	0	K00024	NA	NA	Malate dehydrogenase (EC 1.1.1.37)	mdh SERP0347	Staphylococcus epidermidis (strain ATCC 35984 / RP62A)	313	NA	NA	NA	NA	NA	NA	NA	NA	09100 Metabolism	09105 Amino acid metabolism	00270 Cysteine and methionine metabolism [PATH:ko00270]	mdh; malate dehydrogenase [EC:1.1.1.37]
K00024	MDH_STAEQ	1.07655	0	0	K00024	NA	NA	Malate dehydrogenase (EC 1.1.1.37)	mdh SERP0347	Staphylococcus epidermidis (strain ATCC 35984 / RP62A)	313	NA	NA	NA	NA	NA	NA	NA	NA	09100 Metabolism	09102 Energy metabolism	00680 Methane metabolism [PATH:ko00680]	mdh; malate dehydrogenase [EC:1.1.1.37]
K00024	MDH_STAEQ	1.07655	0	0	K00024	NA	NA	Malate dehydrogenase (EC 1.1.1.37)	mdh SERP0347	Staphylococcus epidermidis (strain ATCC 35984 / RP62A)	313	NA	NA	NA	NA	NA	NA	NA	NA	09100 Metabolism	09101 Carbohydrate metabolism	00620 Pyruvate metabolism [PATH:ko00620]	mdh; malate dehydrogenase [EC:1.1.1.37]
K00024	MDH_STAEQ	1.07655	0	0	K00024	NA	NA	Malate dehydrogenase (EC 1.1.1.37)	mdh SERP0347	Staphylococcus epidermidis (strain ATCC 35984 / RP62A)	313	NA	NA	NA	NA	NA	NA	NA	NA	09100 Metabolism	09101 Carbohydrate metabolism	00020 Citrate cycle (TCA cycle) [PATH:ko00020]	mdh; malate dehydrogenase [EC:1.1.1.37]
K00024	MDH_STAEQ	1.07655	0	0	K00024	NA	NA	Malate dehydrogenase (EC 1.1.1.37)	mdh SERP0347	Staphylococcus epidermidis (strain ATCC 35984 / RP62A)	313	NA	NA	NA	NA	NA	NA	NA	NA	09100 Metabolism	09102 Energy metabolism	00720 Carbon fixation pathways in prokaryotes [PATH:ko00720]	mdh; malate dehydrogenase [EC:1.1.1.37]
K00024	MDH_STAEQ	1.07655	0	0	K00024	NA	NA	Malate dehydrogenase (EC 1.1.1.37)	mdh SERP0347	Staphylococcus epidermidis (strain ATCC 35984 / RP62A)	313	NA	NA	NA	NA	NA	NA	NA	NA	09100 Metabolism	09101 Carbohydrate metabolism	00630 Glyoxylate and dicarboxylate metabolism [PATH:ko00630]	mdh; malate dehydrogenase [EC:1.1.1.37]
K00024	MDH_CHLPN	0	0	1.05598	NA	NA	K00024	NA	NA	NA	NA	NA	NA	NA	NA	Malate dehydrogenase (EC 1.1.1.37)	mdh mdhC CPn_1028 CP_0824 CpB1067	Chlamydia pneumoniae (Chlamydophila pneumoniae)	328	09100 Metabolism	09102 Energy metabolism	00710 Carbon fixation in photosynthetic organisms [PATH:ko00710]	mdh; malate dehydrogenase [EC:1.1.1.37]
K00024	MDH_CHLPN	0	0	1.05598	NA	NA	K00024	NA	NA	NA	NA	NA	NA	NA	NA	Malate dehydrogenase (EC 1.1.1.37)	mdh mdhC CPn_1028 CP_0824 CpB1067	Chlamydia pneumoniae (Chlamydophila pneumoniae)	328	09100 Metabolism	09105 Amino acid metabolism	00270 Cysteine and methionine metabolism [PATH:ko00270]	mdh; malate dehydrogenase [EC:1.1.1.37]
K00024	MDH_CHLPN	0	0	1.05598	NA	NA	K00024	NA	NA	NA	NA	NA	NA	NA	NA	Malate dehydrogenase (EC 1.1.1.37)	mdh mdhC CPn_1028 CP_0824 CpB1067	Chlamydia pneumoniae (Chlamydophila pneumoniae)	328	09100 Metabolism	09102 Energy metabolism	00680 Methane metabolism [PATH:ko00680]	mdh; malate dehydrogenase [EC:1.1.1.37]
K00024	MDH_CHLPN	0	0	1.05598	NA	NA	K00024	NA	NA	NA	NA	NA	NA	NA	NA	Malate dehydrogenase (EC 1.1.1.37)	mdh mdhC CPn_1028 CP_0824 CpB1067	Chlamydia pneumoniae (Chlamydophila pneumoniae)	328	09100 Metabolism	09101 Carbohydrate metabolism	00620 Pyruvate metabolism [PATH:ko00620]	mdh; malate dehydrogenase [EC:1.1.1.37]
K00024	MDH_CHLPN	0	0	1.05598	NA	NA	K00024	NA	NA	NA	NA	NA	NA	NA	NA	Malate dehydrogenase (EC 1.1.1.37)	mdh mdhC CPn_1028 CP_0824 CpB1067	Chlamydia pneumoniae (Chlamydophila pneumoniae)	328	09100 Metabolism	09101 Carbohydrate metabolism	00020 Citrate cycle (TCA cycle) [PATH:ko00020]	mdh; malate dehydrogenase [EC:1.1.1.37]
K00024	MDH_CHLPN	0	0	1.05598	NA	NA	K00024	NA	NA	NA	NA	NA	NA	NA	NA	Malate dehydrogenase (EC 1.1.1.37)	mdh mdhC CPn_1028 CP_0824 CpB1067	Chlamydia pneumoniae (Chlamydophila pneumoniae)	328	09100 Metabolism	09102 Energy metabolism	00720 Carbon fixation pathways in prokaryotes [PATH:ko00720]	mdh; malate dehydrogenase [EC:1.1.1.37]
K00024	MDH_CHLPN	0	0	1.05598	NA	NA	K00024	NA	NA	NA	NA	NA	NA	NA	NA	Malate dehydrogenase (EC 1.1.1.37)	mdh mdhC CPn_1028 CP_0824 CpB1067	Chlamydia pneumoniae (Chlamydophila pneumoniae)	328	09100 Metabolism	09101 Carbohydrate metabolism	00630 Glyoxylate and dicarboxylate metabolism [PATH:ko00630]	mdh; malate dehydrogenase [EC:1.1.1.37]
K00027	MAO1_SHEAM	5.38275	0	0	K00027	NA	NA	NAD-dependent malic enzyme (NAD-ME) (EC 1.1.1.38)	maeA Sama_2621	Shewanella amazonensis (strain ATCC BAA-1098 / SB2B)	562	NA	NA	NA	NA	NA	NA	NA	NA	09130 Environmental Information Processing	09132 Signal transduction	02020 Two-component system [PATH:ko02020]	ME2, sfcA, maeA; malate dehydrogenase (oxaloacetate-decarboxylating) [EC:1.1.1.38]
K00027	MAO1_SHEAM	5.38275	0	0	K00027	NA	NA	NAD-dependent malic enzyme (NAD-ME) (EC 1.1.1.38)	maeA Sama_2621	Shewanella amazonensis (strain ATCC BAA-1098 / SB2B)	562	NA	NA	NA	NA	NA	NA	NA	NA	09100 Metabolism	09101 Carbohydrate metabolism	00620 Pyruvate metabolism [PATH:ko00620]	ME2, sfcA, maeA; malate dehydrogenase (oxaloacetate-decarboxylating) [EC:1.1.1.38]
K00027	MAO1_BDEBA	0	0	0	NA	NA	K00027	NA	NA	NA	NA	NA	NA	NA	NA	NAD-dependent malic enzyme (NAD-ME) (EC 1.1.1.38)	maeA Bd2834	Bdellovibrio bacteriovorus (strain ATCC 15356 / DSM 50701 / NCIB 9529 / HD100)	565	09130 Environmental Information Processing	09132 Signal transduction	02020 Two-component system [PATH:ko02020]	ME2, sfcA, maeA; malate dehydrogenase (oxaloacetate-decarboxylating) [EC:1.1.1.38]
K00027	MAO1_BDEBA	0	0	0	NA	NA	K00027	NA	NA	NA	NA	NA	NA	NA	NA	NAD-dependent malic enzyme (NAD-ME) (EC 1.1.1.38)	maeA Bd2834	Bdellovibrio bacteriovorus (strain ATCC 15356 / DSM 50701 / NCIB 9529 / HD100)	565	09100 Metabolism	09101 Carbohydrate metabolism	00620 Pyruvate metabolism [PATH:ko00620]	ME2, sfcA, maeA; malate dehydrogenase (oxaloacetate-decarboxylating) [EC:1.1.1.38]
K00031	IDH_COREF	1.07655	0	0	K00031	NA	NA	Isocitrate dehydrogenase [NADP] (IDH) (EC 1.1.1.42) (Oxalosuccinate decarboxylase)	icd CE0682	Corynebacterium efficiens (strain DSM 44549 / YS-314 / AJ 12310 / JCM 11189 / NBRC 100395)	729	NA	NA	NA	NA	NA	NA	NA	NA	09100 Metabolism	09102 Energy metabolism	00720 Carbon fixation pathways in prokaryotes [PATH:ko00720]	IDH1, IDH2, icd; isocitrate dehydrogenase [EC:1.1.1.42]
K00031	IDH_COREF	1.07655	0	0	K00031	NA	NA	Isocitrate dehydrogenase [NADP] (IDH) (EC 1.1.1.42) (Oxalosuccinate decarboxylase)	icd CE0682	Corynebacterium efficiens (strain DSM 44549 / YS-314 / AJ 12310 / JCM 11189 / NBRC 100395)	729	NA	NA	NA	NA	NA	NA	NA	NA	09140 Cellular Processes	09141 Transport and catabolism	04146 Peroxisome [PATH:ko04146]	IDH1, IDH2, icd; isocitrate dehydrogenase [EC:1.1.1.42]
K00031	IDH_COREF	1.07655	0	0	K00031	NA	NA	Isocitrate dehydrogenase [NADP] (IDH) (EC 1.1.1.42) (Oxalosuccinate decarboxylase)	icd CE0682	Corynebacterium efficiens (strain DSM 44549 / YS-314 / AJ 12310 / JCM 11189 / NBRC 100395)	729	NA	NA	NA	NA	NA	NA	NA	NA	09100 Metabolism	09106 Metabolism of other amino acids	00480 Glutathione metabolism [PATH:ko00480]	IDH1, IDH2, icd; isocitrate dehydrogenase [EC:1.1.1.42]
K00031	IDH_COREF	1.07655	0	0	K00031	NA	NA	Isocitrate dehydrogenase [NADP] (IDH) (EC 1.1.1.42) (Oxalosuccinate decarboxylase)	icd CE0682	Corynebacterium efficiens (strain DSM 44549 / YS-314 / AJ 12310 / JCM 11189 / NBRC 100395)	729	NA	NA	NA	NA	NA	NA	NA	NA	09100 Metabolism	09101 Carbohydrate metabolism	00020 Citrate cycle (TCA cycle) [PATH:ko00020]	IDH1, IDH2, icd; isocitrate dehydrogenase [EC:1.1.1.42]
K00031	IDH_SYNY3	0	0	0	NA	NA	K00031	NA	NA	NA	NA	NA	NA	NA	NA	Isocitrate dehydrogenase [NADP] (IDH) (EC 1.1.1.42) (IDP) (NADP(+)-specific ICDH) (Oxalosuccinate decarboxylase)	icd slr1289	Synechocystis sp. (strain PCC 6803 / Kazusa)	475	09100 Metabolism	09102 Energy metabolism	00720 Carbon fixation pathways in prokaryotes [PATH:ko00720]	IDH1, IDH2, icd; isocitrate dehydrogenase [EC:1.1.1.42]
K00031	IDH_SYNY3	0	0	0	NA	NA	K00031	NA	NA	NA	NA	NA	NA	NA	NA	Isocitrate dehydrogenase [NADP] (IDH) (EC 1.1.1.42) (IDP) (NADP(+)-specific ICDH) (Oxalosuccinate decarboxylase)	icd slr1289	Synechocystis sp. (strain PCC 6803 / Kazusa)	475	09140 Cellular Processes	09141 Transport and catabolism	04146 Peroxisome [PATH:ko04146]	IDH1, IDH2, icd; isocitrate dehydrogenase [EC:1.1.1.42]
K00031	IDH_SYNY3	0	0	0	NA	NA	K00031	NA	NA	NA	NA	NA	NA	NA	NA	Isocitrate dehydrogenase [NADP] (IDH) (EC 1.1.1.42) (IDP) (NADP(+)-specific ICDH) (Oxalosuccinate decarboxylase)	icd slr1289	Synechocystis sp. (strain PCC 6803 / Kazusa)	475	09100 Metabolism	09106 Metabolism of other amino acids	00480 Glutathione metabolism [PATH:ko00480]	IDH1, IDH2, icd; isocitrate dehydrogenase [EC:1.1.1.42]
K00031	IDH_SYNY3	0	0	0	NA	NA	K00031	NA	NA	NA	NA	NA	NA	NA	NA	Isocitrate dehydrogenase [NADP] (IDH) (EC 1.1.1.42) (IDP) (NADP(+)-specific ICDH) (Oxalosuccinate decarboxylase)	icd slr1289	Synechocystis sp. (strain PCC 6803 / Kazusa)	475	09100 Metabolism	09101 Carbohydrate metabolism	00020 Citrate cycle (TCA cycle) [PATH:ko00020]	IDH1, IDH2, icd; isocitrate dehydrogenase [EC:1.1.1.42]
K00036	G6PD_TREPA	0	0	0	NA	NA	K00036	NA	NA	NA	NA	NA	NA	NA	NA	Glucose-6-phosphate 1-dehydrogenase (G6PD) (EC 1.1.1.49)	zwf TP_0478	Treponema pallidum (strain Nichols)	515	09100 Metabolism	09101 Carbohydrate metabolism	00030 Pentose phosphate pathway [PATH:ko00030]	G6PD, zwf; glucose-6-phosphate 1-dehydrogenase [EC:1.1.1.49 1.1.1.363]
K00036	G6PD_TREPA	0	0	0	NA	NA	K00036	NA	NA	NA	NA	NA	NA	NA	NA	Glucose-6-phosphate 1-dehydrogenase (G6PD) (EC 1.1.1.49)	zwf TP_0478	Treponema pallidum (strain Nichols)	515	09100 Metabolism	09106 Metabolism of other amino acids	00480 Glutathione metabolism [PATH:ko00480]	G6PD, zwf; glucose-6-phosphate 1-dehydrogenase [EC:1.1.1.49 1.1.1.363]
K00036	G6PD_TREPA	0	0	0	NA	NA	K00036	NA	NA	NA	NA	NA	NA	NA	NA	Glucose-6-phosphate 1-dehydrogenase (G6PD) (EC 1.1.1.49)	zwf TP_0478	Treponema pallidum (strain Nichols)	515	09160 Human Diseases	09161 Cancers: Overview	05230 Central carbon metabolism in cancer [PATH:ko05230]	G6PD, zwf; glucose-6-phosphate 1-dehydrogenase [EC:1.1.1.49 1.1.1.363]
K00036	G6PD_SYNE7	2.1531	0	0	K00036	NA	NA	Glucose-6-phosphate 1-dehydrogenase (G6PD) (EC 1.1.1.49)	zwf Synpcc7942_2334	Synechococcus elongatus (strain PCC 7942 / FACHB-805) (Anacystis nidulans R2)	511	NA	NA	NA	NA	NA	NA	NA	NA	09100 Metabolism	09101 Carbohydrate metabolism	00030 Pentose phosphate pathway [PATH:ko00030]	G6PD, zwf; glucose-6-phosphate 1-dehydrogenase [EC:1.1.1.49 1.1.1.363]
K00036	G6PD_SYNE7	2.1531	0	0	K00036	NA	NA	Glucose-6-phosphate 1-dehydrogenase (G6PD) (EC 1.1.1.49)	zwf Synpcc7942_2334	Synechococcus elongatus (strain PCC 7942 / FACHB-805) (Anacystis nidulans R2)	511	NA	NA	NA	NA	NA	NA	NA	NA	09100 Metabolism	09106 Metabolism of other amino acids	00480 Glutathione metabolism [PATH:ko00480]	G6PD, zwf; glucose-6-phosphate 1-dehydrogenase [EC:1.1.1.49 1.1.1.363]
K00036	G6PD_SYNE7	2.1531	0	0	K00036	NA	NA	Glucose-6-phosphate 1-dehydrogenase (G6PD) (EC 1.1.1.49)	zwf Synpcc7942_2334	Synechococcus elongatus (strain PCC 7942 / FACHB-805) (Anacystis nidulans R2)	511	NA	NA	NA	NA	NA	NA	NA	NA	09160 Human Diseases	09161 Cancers: Overview	05230 Central carbon metabolism in cancer [PATH:ko05230]	G6PD, zwf; glucose-6-phosphate 1-dehydrogenase [EC:1.1.1.49 1.1.1.363]
K00041	UXAB_BACHD	0	0	0	NA	NA	K00041	NA	NA	NA	NA	NA	NA	NA	NA	Altronate oxidoreductase (EC 1.1.1.58) (Tagaturonate dehydrogenase) (Tagaturonate reductase)	uxaB BH0492	Bacillus halodurans (strain ATCC BAA-125 / DSM 18197 / FERM 7344 / JCM 9153 / C-125)	512	09100 Metabolism	09101 Carbohydrate metabolism	00040 Pentose and glucuronate interconversions [PATH:ko00040]	uxaB; tagaturonate reductase [EC:1.1.1.58]
K00046	GNO_GLUOX	0	0	0	NA	NA	K00046	NA	NA	NA	NA	NA	NA	NA	NA	Gluconate 5-dehydrogenase (EC 1.1.1.-) (D-gluconate 5-dehydrogenase (NADP)) (Gluconate:NADP 5-oxidoreductase) (GNO)	gno GOX2187	Gluconobacter oxydans (strain 621H) (Gluconobacter suboxydans)	256	NA	NA	NA	NA
K00052	LEU3_DESVH	1.07655	0	0	K00052	NA	NA	3-isopropylmalate dehydrogenase (EC 1.1.1.85) (3-IPM-DH) (Beta-IPM dehydrogenase) (IMDH)	leuB DVU_2985	Desulfovibrio vulgaris (strain Hildenborough / ATCC 29579 / DSM 644 / NCIMB 8303)	357	NA	NA	NA	NA	NA	NA	NA	NA	09100 Metabolism	09101 Carbohydrate metabolism	00660 C5-Branched dibasic acid metabolism [PATH:ko00660]	leuB, IMDH; 3-isopropylmalate dehydrogenase [EC:1.1.1.85]
K00052	LEU3_DESVH	1.07655	0	0	K00052	NA	NA	3-isopropylmalate dehydrogenase (EC 1.1.1.85) (3-IPM-DH) (Beta-IPM dehydrogenase) (IMDH)	leuB DVU_2985	Desulfovibrio vulgaris (strain Hildenborough / ATCC 29579 / DSM 644 / NCIMB 8303)	357	NA	NA	NA	NA	NA	NA	NA	NA	09100 Metabolism	09105 Amino acid metabolism	00290 Valine, leucine and isoleucine biosynthesis [PATH:ko00290]	leuB, IMDH; 3-isopropylmalate dehydrogenase [EC:1.1.1.85]
K00052	LEU3_AROAE	3.22965	0	0	K00052	NA	NA	3-isopropylmalate dehydrogenase (EC 1.1.1.85) (3-IPM-DH) (Beta-IPM dehydrogenase) (IMDH)	leuB AZOSEA26930 ebA4760	Aromatoleum aromaticum (strain EbN1) (Azoarcus sp. (strain EbN1))	350	NA	NA	NA	NA	NA	NA	NA	NA	09100 Metabolism	09101 Carbohydrate metabolism	00660 C5-Branched dibasic acid metabolism [PATH:ko00660]	leuB, IMDH; 3-isopropylmalate dehydrogenase [EC:1.1.1.85]
K00052	LEU3_AROAE	3.22965	0	0	K00052	NA	NA	3-isopropylmalate dehydrogenase (EC 1.1.1.85) (3-IPM-DH) (Beta-IPM dehydrogenase) (IMDH)	leuB AZOSEA26930 ebA4760	Aromatoleum aromaticum (strain EbN1) (Azoarcus sp. (strain EbN1))	350	NA	NA	NA	NA	NA	NA	NA	NA	09100 Metabolism	09105 Amino acid metabolism	00290 Valine, leucine and isoleucine biosynthesis [PATH:ko00290]	leuB, IMDH; 3-isopropylmalate dehydrogenase [EC:1.1.1.85]
K00052	LEU3_RUEPO	0	0	0	NA	NA	K00052	NA	NA	NA	NA	NA	NA	NA	NA	3-isopropylmalate dehydrogenase (EC 1.1.1.85) (3-IPM-DH) (Beta-IPM dehydrogenase) (IMDH)	leuB SPO0210	Ruegeria pomeroyi (strain ATCC 700808 / DSM 15171 / DSS-3) (Silicibacter pomeroyi)	367	09100 Metabolism	09101 Carbohydrate metabolism	00660 C5-Branched dibasic acid metabolism [PATH:ko00660]	leuB, IMDH; 3-isopropylmalate dehydrogenase [EC:1.1.1.85]
K00052	LEU3_RUEPO	0	0	0	NA	NA	K00052	NA	NA	NA	NA	NA	NA	NA	NA	3-isopropylmalate dehydrogenase (EC 1.1.1.85) (3-IPM-DH) (Beta-IPM dehydrogenase) (IMDH)	leuB SPO0210	Ruegeria pomeroyi (strain ATCC 700808 / DSM 15171 / DSS-3) (Silicibacter pomeroyi)	367	09100 Metabolism	09105 Amino acid metabolism	00290 Valine, leucine and isoleucine biosynthesis [PATH:ko00290]	leuB, IMDH; 3-isopropylmalate dehydrogenase [EC:1.1.1.85]
K00052	LEU3_CORDI	0	0	0	NA	NA	K00052	NA	NA	NA	NA	NA	NA	NA	NA	3-isopropylmalate dehydrogenase (EC 1.1.1.85) (3-IPM-DH) (Beta-IPM dehydrogenase) (IMDH)	leuB DIP1105	Corynebacterium diphtheriae (strain ATCC 700971 / NCTC 13129 / Biotype gravis)	339	09100 Metabolism	09101 Carbohydrate metabolism	00660 C5-Branched dibasic acid metabolism [PATH:ko00660]	leuB, IMDH; 3-isopropylmalate dehydrogenase [EC:1.1.1.85]
K00052	LEU3_CORDI	0	0	0	NA	NA	K00052	NA	NA	NA	NA	NA	NA	NA	NA	3-isopropylmalate dehydrogenase (EC 1.1.1.85) (3-IPM-DH) (Beta-IPM dehydrogenase) (IMDH)	leuB DIP1105	Corynebacterium diphtheriae (strain ATCC 700971 / NCTC 13129 / Biotype gravis)	339	09100 Metabolism	09105 Amino acid metabolism	00290 Valine, leucine and isoleucine biosynthesis [PATH:ko00290]	leuB, IMDH; 3-isopropylmalate dehydrogenase [EC:1.1.1.85]
K00052	LEU32_BRADU	0	0	0	NA	K00052	NA	NA	NA	NA	NA	3-isopropylmalate dehydrogenase 2 (EC 1.1.1.85) (3-IPM-DH 2) (Beta-IPM dehydrogenase 2) (IMDH 2)	leuB2 bll0504	Bradyrhizobium diazoefficiens (strain JCM 10833 / IAM 13628 / NBRC 14792 / USDA 110)	370	NA	NA	NA	NA	09100 Metabolism	09101 Carbohydrate metabolism	00660 C5-Branched dibasic acid metabolism [PATH:ko00660]	leuB, IMDH; 3-isopropylmalate dehydrogenase [EC:1.1.1.85]
K00052	LEU32_BRADU	0	0	0	NA	K00052	NA	NA	NA	NA	NA	3-isopropylmalate dehydrogenase 2 (EC 1.1.1.85) (3-IPM-DH 2) (Beta-IPM dehydrogenase 2) (IMDH 2)	leuB2 bll0504	Bradyrhizobium diazoefficiens (strain JCM 10833 / IAM 13628 / NBRC 14792 / USDA 110)	370	NA	NA	NA	NA	09100 Metabolism	09105 Amino acid metabolism	00290 Valine, leucine and isoleucine biosynthesis [PATH:ko00290]	leuB, IMDH; 3-isopropylmalate dehydrogenase [EC:1.1.1.85]
K00052	LEU3_CAMJE	0	0	0	NA	NA	K00052	NA	NA	NA	NA	NA	NA	NA	NA	3-isopropylmalate dehydrogenase (EC 1.1.1.85) (3-IPM-DH) (Beta-IPM dehydrogenase) (IMDH)	leuB Cj1718c	Campylobacter jejuni subsp. jejuni serotype O:2 (strain ATCC 700819 / NCTC 11168)	358	09100 Metabolism	09101 Carbohydrate metabolism	00660 C5-Branched dibasic acid metabolism [PATH:ko00660]	leuB, IMDH; 3-isopropylmalate dehydrogenase [EC:1.1.1.85]
K00052	LEU3_CAMJE	0	0	0	NA	NA	K00052	NA	NA	NA	NA	NA	NA	NA	NA	3-isopropylmalate dehydrogenase (EC 1.1.1.85) (3-IPM-DH) (Beta-IPM dehydrogenase) (IMDH)	leuB Cj1718c	Campylobacter jejuni subsp. jejuni serotype O:2 (strain ATCC 700819 / NCTC 11168)	358	09100 Metabolism	09105 Amino acid metabolism	00290 Valine, leucine and isoleucine biosynthesis [PATH:ko00290]	leuB, IMDH; 3-isopropylmalate dehydrogenase [EC:1.1.1.85]
K00053	ILVC_CHLL2	0	0	0	NA	NA	K00053	NA	NA	NA	NA	NA	NA	NA	NA	Ketol-acid reductoisomerase (NADP(+)) (KARI) (EC 1.1.1.86) (Acetohydroxy-acid isomeroreductase) (AHIR) (Alpha-keto-beta-hydroxylacyl reductoisomerase) (Ketol-acid reductoisomerase type 1) (Ketol-acid reductoisomerase type I)	ilvC Clim_0739	Chlorobium limicola (strain DSM 245 / NBRC 103803 / 6330)	330	09100 Metabolism	09108 Metabolism of cofactors and vitamins	00770 Pantothenate and CoA biosynthesis [PATH:ko00770]	ilvC; ketol-acid reductoisomerase [EC:1.1.1.86]
K00053	ILVC_CHLL2	0	0	0	NA	NA	K00053	NA	NA	NA	NA	NA	NA	NA	NA	Ketol-acid reductoisomerase (NADP(+)) (KARI) (EC 1.1.1.86) (Acetohydroxy-acid isomeroreductase) (AHIR) (Alpha-keto-beta-hydroxylacyl reductoisomerase) (Ketol-acid reductoisomerase type 1) (Ketol-acid reductoisomerase type I)	ilvC Clim_0739	Chlorobium limicola (strain DSM 245 / NBRC 103803 / 6330)	330	09100 Metabolism	09105 Amino acid metabolism	00290 Valine, leucine and isoleucine biosynthesis [PATH:ko00290]	ilvC; ketol-acid reductoisomerase [EC:1.1.1.86]
K00053	ILVC_PASMU	0	0	0	NA	NA	K00053	NA	NA	NA	NA	NA	NA	NA	NA	Ketol-acid reductoisomerase (NADP(+)) (KARI) (EC 1.1.1.86) (Acetohydroxy-acid isomeroreductase) (AHIR) (Alpha-keto-beta-hydroxylacyl reductoisomerase) (Ketol-acid reductoisomerase type 2) (Ketol-acid reductoisomerase type II)	ilvC PM1284	Pasteurella multocida (strain Pm70)	491	09100 Metabolism	09108 Metabolism of cofactors and vitamins	00770 Pantothenate and CoA biosynthesis [PATH:ko00770]	ilvC; ketol-acid reductoisomerase [EC:1.1.1.86]
K00053	ILVC_PASMU	0	0	0	NA	NA	K00053	NA	NA	NA	NA	NA	NA	NA	NA	Ketol-acid reductoisomerase (NADP(+)) (KARI) (EC 1.1.1.86) (Acetohydroxy-acid isomeroreductase) (AHIR) (Alpha-keto-beta-hydroxylacyl reductoisomerase) (Ketol-acid reductoisomerase type 2) (Ketol-acid reductoisomerase type II)	ilvC PM1284	Pasteurella multocida (strain Pm70)	491	09100 Metabolism	09105 Amino acid metabolism	00290 Valine, leucine and isoleucine biosynthesis [PATH:ko00290]	ilvC; ketol-acid reductoisomerase [EC:1.1.1.86]
K00053	ILVC_MANSM	1.07655	0	0	K00053	NA	NA	Ketol-acid reductoisomerase (NADP(+)) (KARI) (EC 1.1.1.86) (Acetohydroxy-acid isomeroreductase) (AHIR) (Alpha-keto-beta-hydroxylacyl reductoisomerase) (Ketol-acid reductoisomerase type 2) (Ketol-acid reductoisomerase type II)	ilvC MS0045	Mannheimia succiniciproducens (strain MBEL55E)	493	NA	NA	NA	NA	NA	NA	NA	NA	09100 Metabolism	09108 Metabolism of cofactors and vitamins	00770 Pantothenate and CoA biosynthesis [PATH:ko00770]	ilvC; ketol-acid reductoisomerase [EC:1.1.1.86]
K00053	ILVC_MANSM	1.07655	0	0	K00053	NA	NA	Ketol-acid reductoisomerase (NADP(+)) (KARI) (EC 1.1.1.86) (Acetohydroxy-acid isomeroreductase) (AHIR) (Alpha-keto-beta-hydroxylacyl reductoisomerase) (Ketol-acid reductoisomerase type 2) (Ketol-acid reductoisomerase type II)	ilvC MS0045	Mannheimia succiniciproducens (strain MBEL55E)	493	NA	NA	NA	NA	NA	NA	NA	NA	09100 Metabolism	09105 Amino acid metabolism	00290 Valine, leucine and isoleucine biosynthesis [PATH:ko00290]	ilvC; ketol-acid reductoisomerase [EC:1.1.1.86]
K00053	ILVC_CAMLR	1.07655	0	0	K00053	NA	NA	Ketol-acid reductoisomerase (NADP(+)) (KARI) (EC 1.1.1.86) (Acetohydroxy-acid isomeroreductase) (AHIR) (Alpha-keto-beta-hydroxylacyl reductoisomerase) (Ketol-acid reductoisomerase type 1) (Ketol-acid reductoisomerase type I)	ilvC Cla_0948	Campylobacter lari (strain RM2100 / D67 / ATCC BAA-1060)	340	NA	NA	NA	NA	NA	NA	NA	NA	09100 Metabolism	09108 Metabolism of cofactors and vitamins	00770 Pantothenate and CoA biosynthesis [PATH:ko00770]	ilvC; ketol-acid reductoisomerase [EC:1.1.1.86]
K00053	ILVC_CAMLR	1.07655	0	0	K00053	NA	NA	Ketol-acid reductoisomerase (NADP(+)) (KARI) (EC 1.1.1.86) (Acetohydroxy-acid isomeroreductase) (AHIR) (Alpha-keto-beta-hydroxylacyl reductoisomerase) (Ketol-acid reductoisomerase type 1) (Ketol-acid reductoisomerase type I)	ilvC Cla_0948	Campylobacter lari (strain RM2100 / D67 / ATCC BAA-1060)	340	NA	NA	NA	NA	NA	NA	NA	NA	09100 Metabolism	09105 Amino acid metabolism	00290 Valine, leucine and isoleucine biosynthesis [PATH:ko00290]	ilvC; ketol-acid reductoisomerase [EC:1.1.1.86]
K00053	ILVC_MYCLE	1.07655	0	0	K00053	NA	NA	Ketol-acid reductoisomerase (NADP(+)) (KARI) (EC 1.1.1.86) (Acetohydroxy-acid isomeroreductase) (AHIR) (Alpha-keto-beta-hydroxylacyl reductoisomerase) (Ketol-acid reductoisomerase type 1) (Ketol-acid reductoisomerase type I)	ilvC ML1694 MLCB637.22	Mycobacterium leprae (strain TN)	333	NA	NA	NA	NA	NA	NA	NA	NA	09100 Metabolism	09108 Metabolism of cofactors and vitamins	00770 Pantothenate and CoA biosynthesis [PATH:ko00770]	ilvC; ketol-acid reductoisomerase [EC:1.1.1.86]
K00053	ILVC_MYCLE	1.07655	0	0	K00053	NA	NA	Ketol-acid reductoisomerase (NADP(+)) (KARI) (EC 1.1.1.86) (Acetohydroxy-acid isomeroreductase) (AHIR) (Alpha-keto-beta-hydroxylacyl reductoisomerase) (Ketol-acid reductoisomerase type 1) (Ketol-acid reductoisomerase type I)	ilvC ML1694 MLCB637.22	Mycobacterium leprae (strain TN)	333	NA	NA	NA	NA	NA	NA	NA	NA	09100 Metabolism	09105 Amino acid metabolism	00290 Valine, leucine and isoleucine biosynthesis [PATH:ko00290]	ilvC; ketol-acid reductoisomerase [EC:1.1.1.86]
K00053	ILVC_METJA	1.07655	0	0	K00053	NA	NA	Ketol-acid reductoisomerase (NADP(+)) (KARI) (EC 1.1.1.86) (Acetohydroxy-acid isomeroreductase) (AHIR) (Alpha-keto-beta-hydroxylacyl reductoisomerase) (Ketol-acid reductoisomerase type 1) (Ketol-acid reductoisomerase type I)	ilvC MJ1543	Methanocaldococcus jannaschii (strain ATCC 43067 / DSM 2661 / JAL-1 / JCM 10045 / NBRC 100440) (Methanococcus jannaschii)	330	NA	NA	NA	NA	NA	NA	NA	NA	09100 Metabolism	09108 Metabolism of cofactors and vitamins	00770 Pantothenate and CoA biosynthesis [PATH:ko00770]	ilvC; ketol-acid reductoisomerase [EC:1.1.1.86]
K00053	ILVC_METJA	1.07655	0	0	K00053	NA	NA	Ketol-acid reductoisomerase (NADP(+)) (KARI) (EC 1.1.1.86) (Acetohydroxy-acid isomeroreductase) (AHIR) (Alpha-keto-beta-hydroxylacyl reductoisomerase) (Ketol-acid reductoisomerase type 1) (Ketol-acid reductoisomerase type I)	ilvC MJ1543	Methanocaldococcus jannaschii (strain ATCC 43067 / DSM 2661 / JAL-1 / JCM 10045 / NBRC 100440) (Methanococcus jannaschii)	330	NA	NA	NA	NA	NA	NA	NA	NA	09100 Metabolism	09105 Amino acid metabolism	00290 Valine, leucine and isoleucine biosynthesis [PATH:ko00290]	ilvC; ketol-acid reductoisomerase [EC:1.1.1.86]
K00053	ILVC_SPHWW	0	0	0	NA	K00053	NA	NA	NA	NA	NA	Ketol-acid reductoisomerase (NADP(+)) (KARI) (EC 1.1.1.86) (Acetohydroxy-acid isomeroreductase) (AHIR) (Alpha-keto-beta-hydroxylacyl reductoisomerase) (Ketol-acid reductoisomerase type 1) (Ketol-acid reductoisomerase type I)	ilvC Swit_0611	Sphingomonas wittichii (strain RW1 / DSM 6014 / JCM 10273)	339	NA	NA	NA	NA	09100 Metabolism	09108 Metabolism of cofactors and vitamins	00770 Pantothenate and CoA biosynthesis [PATH:ko00770]	ilvC; ketol-acid reductoisomerase [EC:1.1.1.86]
K00053	ILVC_SPHWW	0	0	0	NA	K00053	NA	NA	NA	NA	NA	Ketol-acid reductoisomerase (NADP(+)) (KARI) (EC 1.1.1.86) (Acetohydroxy-acid isomeroreductase) (AHIR) (Alpha-keto-beta-hydroxylacyl reductoisomerase) (Ketol-acid reductoisomerase type 1) (Ketol-acid reductoisomerase type I)	ilvC Swit_0611	Sphingomonas wittichii (strain RW1 / DSM 6014 / JCM 10273)	339	NA	NA	NA	NA	09100 Metabolism	09105 Amino acid metabolism	00290 Valine, leucine and isoleucine biosynthesis [PATH:ko00290]	ilvC; ketol-acid reductoisomerase [EC:1.1.1.86]
K00053	ILVC_THEPS	0	0	0	NA	NA	K00053	NA	NA	NA	NA	NA	NA	NA	NA	Ketol-acid reductoisomerase (NAD(+)) (KARI) (EC 1.1.1.382) (Acetohydroxy-acid isomeroreductase) (AHIR) (Alpha-keto-beta-hydroxylacyl reductoisomerase) (Ketol-acid reductoisomerase type 1) (Ketol-acid reductoisomerase type I)	ilvC Tph_c19850	Thermacetogenium phaeum (strain ATCC BAA-254 / DSM 12270 / PB)	332	09100 Metabolism	09108 Metabolism of cofactors and vitamins	00770 Pantothenate and CoA biosynthesis [PATH:ko00770]	ilvC; ketol-acid reductoisomerase [EC:1.1.1.86]
K00053	ILVC_THEPS	0	0	0	NA	NA	K00053	NA	NA	NA	NA	NA	NA	NA	NA	Ketol-acid reductoisomerase (NAD(+)) (KARI) (EC 1.1.1.382) (Acetohydroxy-acid isomeroreductase) (AHIR) (Alpha-keto-beta-hydroxylacyl reductoisomerase) (Ketol-acid reductoisomerase type 1) (Ketol-acid reductoisomerase type I)	ilvC Tph_c19850	Thermacetogenium phaeum (strain ATCC BAA-254 / DSM 12270 / PB)	332	09100 Metabolism	09105 Amino acid metabolism	00290 Valine, leucine and isoleucine biosynthesis [PATH:ko00290]	ilvC; ketol-acid reductoisomerase [EC:1.1.1.86]
K00057	GPDA_XANAC	0	0	0	NA	NA	K00057	NA	NA	NA	NA	NA	NA	NA	NA	Glycerol-3-phosphate dehydrogenase [NAD(P)+] (EC 1.1.1.94) (NAD(P)H-dependent glycerol-3-phosphate dehydrogenase)	gpsA gpdA XAC0222	Xanthomonas axonopodis pv. citri (strain 306)	341	09100 Metabolism	09103 Lipid metabolism	00564 Glycerophospholipid metabolism [PATH:ko00564]	gpsA; glycerol-3-phosphate dehydrogenase (NAD(P)+) [EC:1.1.1.94]
K00057	GPDA_LISMC	0	0	0	NA	NA	K00057	NA	NA	NA	NA	NA	NA	NA	NA	Glycerol-3-phosphate dehydrogenase [NAD(P)+] (EC 1.1.1.94) (NAD(P)H-dependent glycerol-3-phosphate dehydrogenase)	gpsA Lm4b_01953	Listeria monocytogenes serotype 4b (strain CLIP80459)	338	09100 Metabolism	09103 Lipid metabolism	00564 Glycerophospholipid metabolism [PATH:ko00564]	gpsA; glycerol-3-phosphate dehydrogenase (NAD(P)+) [EC:1.1.1.94]
K00057	GPDA_DESVV	0	0	0	NA	NA	K00057	NA	NA	NA	NA	NA	NA	NA	NA	Glycerol-3-phosphate dehydrogenase [NAD(P)+] (EC 1.1.1.94) (NAD(P)H-dependent glycerol-3-phosphate dehydrogenase)	gpsA Dvul_0226	Desulfovibrio vulgaris subsp. vulgaris (strain DP4)	330	09100 Metabolism	09103 Lipid metabolism	00564 Glycerophospholipid metabolism [PATH:ko00564]	gpsA; glycerol-3-phosphate dehydrogenase (NAD(P)+) [EC:1.1.1.94]
K00057	GPDA_NITEU	0	0	0	NA	NA	K00057	NA	NA	NA	NA	NA	NA	NA	NA	Glycerol-3-phosphate dehydrogenase [NAD(P)+] (EC 1.1.1.94) (NAD(P)H-dependent glycerol-3-phosphate dehydrogenase)	gpsA NE2208	Nitrosomonas europaea (strain ATCC 19718 / CIP 103999 / KCTC 2705 / NBRC 14298)	329	09100 Metabolism	09103 Lipid metabolism	00564 Glycerophospholipid metabolism [PATH:ko00564]	gpsA; glycerol-3-phosphate dehydrogenase (NAD(P)+) [EC:1.1.1.94]
K00057	GPDA_SULDN	0	0	0	NA	NA	K00057	NA	NA	NA	NA	NA	NA	NA	NA	Glycerol-3-phosphate dehydrogenase [NAD(P)+] (EC 1.1.1.94) (NAD(P)H-dependent glycerol-3-phosphate dehydrogenase)	gpsA Suden_1330	Sulfurimonas denitrificans (strain ATCC 33889 / DSM 1251) (Thiomicrospira denitrificans (strain ATCC 33889 / DSM 1251))	296	09100 Metabolism	09103 Lipid metabolism	00564 Glycerophospholipid metabolism [PATH:ko00564]	gpsA; glycerol-3-phosphate dehydrogenase (NAD(P)+) [EC:1.1.1.94]
K00057	GPDA_NEOSM	1.07655	0	0	K00057	NA	NA	Glycerol-3-phosphate dehydrogenase [NAD(P)+] (EC 1.1.1.94) (NAD(P)H-dependent glycerol-3-phosphate dehydrogenase)	gpsA NSE_0228	Neorickettsia sennetsu (strain ATCC VR-367 / Miyayama) (Ehrlichia sennetsu)	334	NA	NA	NA	NA	NA	NA	NA	NA	09100 Metabolism	09103 Lipid metabolism	00564 Glycerophospholipid metabolism [PATH:ko00564]	gpsA; glycerol-3-phosphate dehydrogenase (NAD(P)+) [EC:1.1.1.94]
K00057	GPDA_DESDA	1.07655	0	0	K00057	NA	NA	Glycerol-3-phosphate dehydrogenase [NAD(P)+] (EC 1.1.1.94) (NAD(P)H-dependent glycerol-3-phosphate dehydrogenase)	gpsA Ddes_1879	Desulfovibrio desulfuricans (strain ATCC 27774 / DSM 6949)	332	NA	NA	NA	NA	NA	NA	NA	NA	09100 Metabolism	09103 Lipid metabolism	00564 Glycerophospholipid metabolism [PATH:ko00564]	gpsA; glycerol-3-phosphate dehydrogenase (NAD(P)+) [EC:1.1.1.94]
K00057	GPDA_CHLFF	0	0	0	NA	K00057	K00057	NA	NA	NA	NA	Glycerol-3-phosphate dehydrogenase [NAD(P)+] (EC 1.1.1.94) (NAD(P)H-dependent glycerol-3-phosphate dehydrogenase)	gpsA CF0102	Chlamydia felis (strain Fe/C-56) (Chlamydophila felis)	334	Glycerol-3-phosphate dehydrogenase [NAD(P)+] (EC 1.1.1.94) (NAD(P)H-dependent glycerol-3-phosphate dehydrogenase)	gpsA CF0102	Chlamydia felis (strain Fe/C-56) (Chlamydophila felis)	334	09100 Metabolism	09103 Lipid metabolism	00564 Glycerophospholipid metabolism [PATH:ko00564]	gpsA; glycerol-3-phosphate dehydrogenase (NAD(P)+) [EC:1.1.1.94]
K00057	GPDA_STAEQ	0	0	0	NA	NA	K00057	NA	NA	NA	NA	NA	NA	NA	NA	Glycerol-3-phosphate dehydrogenase [NAD(P)+] (EC 1.1.1.94) (NAD(P)H-dependent glycerol-3-phosphate dehydrogenase)	gpsA SERP1042	Staphylococcus epidermidis (strain ATCC 35984 / RP62A)	332	09100 Metabolism	09103 Lipid metabolism	00564 Glycerophospholipid metabolism [PATH:ko00564]	gpsA; glycerol-3-phosphate dehydrogenase (NAD(P)+) [EC:1.1.1.94]
K00057	GPDA_CAMLR	0	0	0	NA	K00057	NA	NA	NA	NA	NA	Glycerol-3-phosphate dehydrogenase [NAD(P)+] (EC 1.1.1.94) (NAD(P)H-dependent glycerol-3-phosphate dehydrogenase)	gpsA Cla_1206	Campylobacter lari (strain RM2100 / D67 / ATCC BAA-1060)	300	NA	NA	NA	NA	09100 Metabolism	09103 Lipid metabolism	00564 Glycerophospholipid metabolism [PATH:ko00564]	gpsA; glycerol-3-phosphate dehydrogenase (NAD(P)+) [EC:1.1.1.94]
K00057	GPDA_CITK8	0	0	0	NA	NA	K00057	NA	NA	NA	NA	NA	NA	NA	NA	Glycerol-3-phosphate dehydrogenase [NAD(P)+] (EC 1.1.1.94) (NAD(P)H-dependent glycerol-3-phosphate dehydrogenase)	gpsA CKO_05065	Citrobacter koseri (strain ATCC BAA-895 / CDC 4225-83 / SGSC4696)	339	09100 Metabolism	09103 Lipid metabolism	00564 Glycerophospholipid metabolism [PATH:ko00564]	gpsA; glycerol-3-phosphate dehydrogenase (NAD(P)+) [EC:1.1.1.94]
K00057	GPDA_LACP3	0	0	0	NA	NA	K00057	NA	NA	NA	NA	NA	NA	NA	NA	Glycerol-3-phosphate dehydrogenase [NAD(P)+] (EC 1.1.1.94) (NAD(P)H-dependent glycerol-3-phosphate dehydrogenase)	gpsA LSEI_0947	Lactobacillus paracasei (strain ATCC 334 / BCRC 17002 / CIP 107868 / KCTC 3260 / NRRL B-441)	351	09100 Metabolism	09103 Lipid metabolism	00564 Glycerophospholipid metabolism [PATH:ko00564]	gpsA; glycerol-3-phosphate dehydrogenase (NAD(P)+) [EC:1.1.1.94]
K00057	GPDA_BACSK	0	0	0	NA	NA	K00057	NA	NA	NA	NA	NA	NA	NA	NA	Glycerol-3-phosphate dehydrogenase [NAD(P)+] (EC 1.1.1.94) (NAD(P)H-dependent glycerol-3-phosphate dehydrogenase)	gpsA ABC1878	Bacillus clausii (strain KSM-K16)	340	09100 Metabolism	09103 Lipid metabolism	00564 Glycerophospholipid metabolism [PATH:ko00564]	gpsA; glycerol-3-phosphate dehydrogenase (NAD(P)+) [EC:1.1.1.94]
K00057	GPDA_GEOMG	1.07655	0	0	K00057	NA	NA	Glycerol-3-phosphate dehydrogenase [NAD(P)+] (EC 1.1.1.94) (NAD(P)H-dependent glycerol-3-phosphate dehydrogenase)	gpsA Gmet_0008	Geobacter metallireducens (strain GS-15 / ATCC 53774 / DSM 7210)	335	NA	NA	NA	NA	NA	NA	NA	NA	09100 Metabolism	09103 Lipid metabolism	00564 Glycerophospholipid metabolism [PATH:ko00564]	gpsA; glycerol-3-phosphate dehydrogenase (NAD(P)+) [EC:1.1.1.94]
K00057	GPDA_BACAA	1.07655	0	0	K00057	NA	NA	Glycerol-3-phosphate dehydrogenase [NAD(P)+] (EC 1.1.1.94) (NAD(P)H-dependent glycerol-3-phosphate dehydrogenase)	gpsA BAA_1595	Bacillus anthracis (strain A0248)	340	NA	NA	NA	NA	NA	NA	NA	NA	09100 Metabolism	09103 Lipid metabolism	00564 Glycerophospholipid metabolism [PATH:ko00564]	gpsA; glycerol-3-phosphate dehydrogenase (NAD(P)+) [EC:1.1.1.94]
K00057	GPDA_BARQU	1.07655	0	0	K00057	NA	NA	Glycerol-3-phosphate dehydrogenase [NAD(P)+] (EC 1.1.1.94) (NAD(P)H-dependent glycerol-3-phosphate dehydrogenase)	gpsA BQ01190	Bartonella quintana (strain Toulouse) (Rochalimaea quintana)	340	NA	NA	NA	NA	NA	NA	NA	NA	09100 Metabolism	09103 Lipid metabolism	00564 Glycerophospholipid metabolism [PATH:ko00564]	gpsA; glycerol-3-phosphate dehydrogenase (NAD(P)+) [EC:1.1.1.94]
K00058	SERA_METTH	0	1.76077	0	NA	K00058	NA	NA	NA	NA	NA	D-3-phosphoglycerate dehydrogenase (PGDH) (EC 1.1.1.95)	serA MTH_970	Methanothermobacter thermautotrophicus (strain ATCC 29096 / DSM 1053 / JCM 10044 / NBRC 100330 / Delta H) (Methanobacterium thermoautotrophicum)	525	NA	NA	NA	NA	09100 Metabolism	09105 Amino acid metabolism	00260 Glycine, serine and threonine metabolism [PATH:ko00260]	serA, PHGDH; D-3-phosphoglycerate dehydrogenase / 2-oxoglutarate reductase [EC:1.1.1.95 1.1.1.399]
K00058	SERA_METTH	0	1.76077	0	NA	K00058	NA	NA	NA	NA	NA	D-3-phosphoglycerate dehydrogenase (PGDH) (EC 1.1.1.95)	serA MTH_970	Methanothermobacter thermautotrophicus (strain ATCC 29096 / DSM 1053 / JCM 10044 / NBRC 100330 / Delta H) (Methanobacterium thermoautotrophicum)	525	NA	NA	NA	NA	09100 Metabolism	09102 Energy metabolism	00680 Methane metabolism [PATH:ko00680]	serA, PHGDH; D-3-phosphoglycerate dehydrogenase / 2-oxoglutarate reductase [EC:1.1.1.95 1.1.1.399]
K00060	TDH_THEON	1.07655	0	0	K00060	NA	NA	L-threonine 3-dehydrogenase (TDH) (EC 1.1.1.103)	tdh TON_0397	Thermococcus onnurineus (strain NA1)	350	NA	NA	NA	NA	NA	NA	NA	NA	09100 Metabolism	09105 Amino acid metabolism	00260 Glycine, serine and threonine metabolism [PATH:ko00260]	tdh; threonine 3-dehydrogenase [EC:1.1.1.103]
K00060	TDH_FRAT1	0	0.880386	0	NA	K00060	NA	NA	NA	NA	NA	L-threonine 3-dehydrogenase (TDH) (EC 1.1.1.103)	tdh FTF0713c	Francisella tularensis subsp. tularensis (strain FSC 198)	351	NA	NA	NA	NA	09100 Metabolism	09105 Amino acid metabolism	00260 Glycine, serine and threonine metabolism [PATH:ko00260]	tdh; threonine 3-dehydrogenase [EC:1.1.1.103]
K00065	KDUD_BACSU	0	0	0	NA	NA	K00065	NA	NA	NA	NA	NA	NA	NA	NA	2-dehydro-3-deoxy-D-gluconate 5-dehydrogenase (EC 1.1.1.127) (2-keto-3-deoxygluconate 5-dehydrogenase) (2-keto-3-deoxygluconate oxidoreductase) (KDG oxidoreductase)	kduD BSU22140	Bacillus subtilis (strain 168)	254	09100 Metabolism	09101 Carbohydrate metabolism	00040 Pentose and glucuronate interconversions [PATH:ko00040]	kduD; 2-dehydro-3-deoxy-D-gluconate 5-dehydrogenase [EC:1.1.1.127]
K00067	RMLD_SINFN	0	0	0	NA	NA	K00067	NA	NA	NA	NA	NA	NA	NA	NA	dTDP-4-dehydrorhamnose reductase (EC 1.1.1.133) (dTDP-4-keto-L-rhamnose reductase) (dTDP-6-deoxy-L-lyxo-4-hexulose reductase) (dTDP-6-deoxy-L-mannose dehydrogenase) (dTDP-L-rhamnose synthase)	NGR_a03570 y4gG	Sinorhizobium fredii (strain NBRC 101917 / NGR234)	296	09100 Metabolism	09110 Biosynthesis of other secondary metabolites	00521 Streptomycin biosynthesis [PATH:ko00521]	rfbD, rmlD; dTDP-4-dehydrorhamnose reductase [EC:1.1.1.133]
K00067	RMLD_SINFN	0	0	0	NA	NA	K00067	NA	NA	NA	NA	NA	NA	NA	NA	dTDP-4-dehydrorhamnose reductase (EC 1.1.1.133) (dTDP-4-keto-L-rhamnose reductase) (dTDP-6-deoxy-L-lyxo-4-hexulose reductase) (dTDP-6-deoxy-L-mannose dehydrogenase) (dTDP-L-rhamnose synthase)	NGR_a03570 y4gG	Sinorhizobium fredii (strain NBRC 101917 / NGR234)	296	09100 Metabolism	09109 Metabolism of terpenoids and polyketides	00523 Polyketide sugar unit biosynthesis [PATH:ko00523]	rfbD, rmlD; dTDP-4-dehydrorhamnose reductase [EC:1.1.1.133]
K00075	MURB_BLOFL	0	0	0	NA	NA	K00075	NA	NA	NA	NA	NA	NA	NA	NA	UDP-N-acetylenolpyruvoylglucosamine reductase (EC 1.3.1.98) (UDP-N-acetylmuramate dehydrogenase)	murB Bfl183	Blochmannia floridanus	345	09100 Metabolism	09107 Glycan biosynthesis and metabolism	00550 Peptidoglycan biosynthesis [PATH:ko00550]	murB; UDP-N-acetylmuramate dehydrogenase [EC:1.3.1.98]
K00075	MURB_BLOFL	0	0	0	NA	NA	K00075	NA	NA	NA	NA	NA	NA	NA	NA	UDP-N-acetylenolpyruvoylglucosamine reductase (EC 1.3.1.98) (UDP-N-acetylmuramate dehydrogenase)	murB Bfl183	Blochmannia floridanus	345	09100 Metabolism	09101 Carbohydrate metabolism	00520 Amino sugar and nucleotide sugar metabolism [PATH:ko00520]	murB; UDP-N-acetylmuramate dehydrogenase [EC:1.3.1.98]
K00075	MURB_BLOFL	0	0	0	NA	NA	K00075	NA	NA	NA	NA	NA	NA	NA	NA	UDP-N-acetylenolpyruvoylglucosamine reductase (EC 1.3.1.98) (UDP-N-acetylmuramate dehydrogenase)	murB Bfl183	Blochmannia floridanus	345	09180 Brite Hierarchies	09181 Protein families: metabolism	01011 Peptidoglycan biosynthesis and degradation proteins [BR:ko01011]	murB; UDP-N-acetylmuramate dehydrogenase [EC:1.3.1.98]
K00075	MURB_RHOPA	1.07655	0	0	K00075	NA	NA	UDP-N-acetylenolpyruvoylglucosamine reductase (EC 1.3.1.98) (UDP-N-acetylmuramate dehydrogenase)	murB RPA3528	Rhodopseudomonas palustris (strain ATCC BAA-98 / CGA009)	309	NA	NA	NA	NA	NA	NA	NA	NA	09100 Metabolism	09107 Glycan biosynthesis and metabolism	00550 Peptidoglycan biosynthesis [PATH:ko00550]	murB; UDP-N-acetylmuramate dehydrogenase [EC:1.3.1.98]
K00075	MURB_RHOPA	1.07655	0	0	K00075	NA	NA	UDP-N-acetylenolpyruvoylglucosamine reductase (EC 1.3.1.98) (UDP-N-acetylmuramate dehydrogenase)	murB RPA3528	Rhodopseudomonas palustris (strain ATCC BAA-98 / CGA009)	309	NA	NA	NA	NA	NA	NA	NA	NA	09100 Metabolism	09101 Carbohydrate metabolism	00520 Amino sugar and nucleotide sugar metabolism [PATH:ko00520]	murB; UDP-N-acetylmuramate dehydrogenase [EC:1.3.1.98]
K00075	MURB_RHOPA	1.07655	0	0	K00075	NA	NA	UDP-N-acetylenolpyruvoylglucosamine reductase (EC 1.3.1.98) (UDP-N-acetylmuramate dehydrogenase)	murB RPA3528	Rhodopseudomonas palustris (strain ATCC BAA-98 / CGA009)	309	NA	NA	NA	NA	NA	NA	NA	NA	09180 Brite Hierarchies	09181 Protein families: metabolism	01011 Peptidoglycan biosynthesis and degradation proteins [BR:ko01011]	murB; UDP-N-acetylmuramate dehydrogenase [EC:1.3.1.98]
K00075	MURB_METEP	0	0	0	NA	NA	K00075	NA	NA	NA	NA	NA	NA	NA	NA	UDP-N-acetylenolpyruvoylglucosamine reductase (EC 1.3.1.98) (UDP-N-acetylmuramate dehydrogenase)	murB Mext_2945	Methylorubrum extorquens (strain PA1) (Methylobacterium extorquens)	309	09100 Metabolism	09107 Glycan biosynthesis and metabolism	00550 Peptidoglycan biosynthesis [PATH:ko00550]	murB; UDP-N-acetylmuramate dehydrogenase [EC:1.3.1.98]
K00075	MURB_METEP	0	0	0	NA	NA	K00075	NA	NA	NA	NA	NA	NA	NA	NA	UDP-N-acetylenolpyruvoylglucosamine reductase (EC 1.3.1.98) (UDP-N-acetylmuramate dehydrogenase)	murB Mext_2945	Methylorubrum extorquens (strain PA1) (Methylobacterium extorquens)	309	09100 Metabolism	09101 Carbohydrate metabolism	00520 Amino sugar and nucleotide sugar metabolism [PATH:ko00520]	murB; UDP-N-acetylmuramate dehydrogenase [EC:1.3.1.98]
K00075	MURB_METEP	0	0	0	NA	NA	K00075	NA	NA	NA	NA	NA	NA	NA	NA	UDP-N-acetylenolpyruvoylglucosamine reductase (EC 1.3.1.98) (UDP-N-acetylmuramate dehydrogenase)	murB Mext_2945	Methylorubrum extorquens (strain PA1) (Methylobacterium extorquens)	309	09180 Brite Hierarchies	09181 Protein families: metabolism	01011 Peptidoglycan biosynthesis and degradation proteins [BR:ko01011]	murB; UDP-N-acetylmuramate dehydrogenase [EC:1.3.1.98]
K00075	MURB_RHILW	1.07655	0	0	K00075	NA	NA	UDP-N-acetylenolpyruvoylglucosamine reductase (EC 1.3.1.98) (UDP-N-acetylmuramate dehydrogenase)	murB Rleg2_2592	Rhizobium leguminosarum bv. trifolii (strain WSM2304)	324	NA	NA	NA	NA	NA	NA	NA	NA	09100 Metabolism	09107 Glycan biosynthesis and metabolism	00550 Peptidoglycan biosynthesis [PATH:ko00550]	murB; UDP-N-acetylmuramate dehydrogenase [EC:1.3.1.98]
K00075	MURB_RHILW	1.07655	0	0	K00075	NA	NA	UDP-N-acetylenolpyruvoylglucosamine reductase (EC 1.3.1.98) (UDP-N-acetylmuramate dehydrogenase)	murB Rleg2_2592	Rhizobium leguminosarum bv. trifolii (strain WSM2304)	324	NA	NA	NA	NA	NA	NA	NA	NA	09100 Metabolism	09101 Carbohydrate metabolism	00520 Amino sugar and nucleotide sugar metabolism [PATH:ko00520]	murB; UDP-N-acetylmuramate dehydrogenase [EC:1.3.1.98]
K00075	MURB_RHILW	1.07655	0	0	K00075	NA	NA	UDP-N-acetylenolpyruvoylglucosamine reductase (EC 1.3.1.98) (UDP-N-acetylmuramate dehydrogenase)	murB Rleg2_2592	Rhizobium leguminosarum bv. trifolii (strain WSM2304)	324	NA	NA	NA	NA	NA	NA	NA	NA	09180 Brite Hierarchies	09181 Protein families: metabolism	01011 Peptidoglycan biosynthesis and degradation proteins [BR:ko01011]	murB; UDP-N-acetylmuramate dehydrogenase [EC:1.3.1.98]
K00075	MURB2_SYMTH	0	0	0	NA	NA	K00075	NA	NA	NA	NA	NA	NA	NA	NA	UDP-N-acetylenolpyruvoylglucosamine reductase 2 (EC 1.3.1.98) (UDP-N-acetylmuramate dehydrogenase 2)	murB2 STH1211	Symbiobacterium thermophilum (strain T / IAM 14863)	308	09100 Metabolism	09107 Glycan biosynthesis and metabolism	00550 Peptidoglycan biosynthesis [PATH:ko00550]	murB; UDP-N-acetylmuramate dehydrogenase [EC:1.3.1.98]
K00075	MURB2_SYMTH	0	0	0	NA	NA	K00075	NA	NA	NA	NA	NA	NA	NA	NA	UDP-N-acetylenolpyruvoylglucosamine reductase 2 (EC 1.3.1.98) (UDP-N-acetylmuramate dehydrogenase 2)	murB2 STH1211	Symbiobacterium thermophilum (strain T / IAM 14863)	308	09100 Metabolism	09101 Carbohydrate metabolism	00520 Amino sugar and nucleotide sugar metabolism [PATH:ko00520]	murB; UDP-N-acetylmuramate dehydrogenase [EC:1.3.1.98]
K00075	MURB2_SYMTH	0	0	0	NA	NA	K00075	NA	NA	NA	NA	NA	NA	NA	NA	UDP-N-acetylenolpyruvoylglucosamine reductase 2 (EC 1.3.1.98) (UDP-N-acetylmuramate dehydrogenase 2)	murB2 STH1211	Symbiobacterium thermophilum (strain T / IAM 14863)	308	09180 Brite Hierarchies	09181 Protein families: metabolism	01011 Peptidoglycan biosynthesis and degradation proteins [BR:ko01011]	murB; UDP-N-acetylmuramate dehydrogenase [EC:1.3.1.98]
K00075	MURB_PARXL	1.07655	0	0	K00075	NA	K00075	UDP-N-acetylenolpyruvoylglucosamine reductase (EC 1.3.1.98) (UDP-N-acetylmuramate dehydrogenase)	murB Bxeno_A3641 Bxe_A0755	Paraburkholderia xenovorans (strain LB400)	346	NA	NA	NA	NA	UDP-N-acetylenolpyruvoylglucosamine reductase (EC 1.3.1.98) (UDP-N-acetylmuramate dehydrogenase)	murB Bxeno_A3641 Bxe_A0755	Paraburkholderia xenovorans (strain LB400)	346	09100 Metabolism	09107 Glycan biosynthesis and metabolism	00550 Peptidoglycan biosynthesis [PATH:ko00550]	murB; UDP-N-acetylmuramate dehydrogenase [EC:1.3.1.98]
K00075	MURB_PARXL	1.07655	0	0	K00075	NA	K00075	UDP-N-acetylenolpyruvoylglucosamine reductase (EC 1.3.1.98) (UDP-N-acetylmuramate dehydrogenase)	murB Bxeno_A3641 Bxe_A0755	Paraburkholderia xenovorans (strain LB400)	346	NA	NA	NA	NA	UDP-N-acetylenolpyruvoylglucosamine reductase (EC 1.3.1.98) (UDP-N-acetylmuramate dehydrogenase)	murB Bxeno_A3641 Bxe_A0755	Paraburkholderia xenovorans (strain LB400)	346	09100 Metabolism	09101 Carbohydrate metabolism	00520 Amino sugar and nucleotide sugar metabolism [PATH:ko00520]	murB; UDP-N-acetylmuramate dehydrogenase [EC:1.3.1.98]
K00075	MURB_PARXL	1.07655	0	0	K00075	NA	K00075	UDP-N-acetylenolpyruvoylglucosamine reductase (EC 1.3.1.98) (UDP-N-acetylmuramate dehydrogenase)	murB Bxeno_A3641 Bxe_A0755	Paraburkholderia xenovorans (strain LB400)	346	NA	NA	NA	NA	UDP-N-acetylenolpyruvoylglucosamine reductase (EC 1.3.1.98) (UDP-N-acetylmuramate dehydrogenase)	murB Bxeno_A3641 Bxe_A0755	Paraburkholderia xenovorans (strain LB400)	346	09180 Brite Hierarchies	09181 Protein families: metabolism	01011 Peptidoglycan biosynthesis and degradation proteins [BR:ko01011]	murB; UDP-N-acetylmuramate dehydrogenase [EC:1.3.1.98]
K00075	MURB_BRASB	1.07655	0	0	K00075	NA	K00075	UDP-N-acetylenolpyruvoylglucosamine reductase (EC 1.3.1.98) (UDP-N-acetylmuramate dehydrogenase)	murB BBta_6170	Bradyrhizobium sp. (strain BTAi1 / ATCC BAA-1182)	307	NA	NA	NA	NA	UDP-N-acetylenolpyruvoylglucosamine reductase (EC 1.3.1.98) (UDP-N-acetylmuramate dehydrogenase)	murB BBta_6170	Bradyrhizobium sp. (strain BTAi1 / ATCC BAA-1182)	307	09100 Metabolism	09107 Glycan biosynthesis and metabolism	00550 Peptidoglycan biosynthesis [PATH:ko00550]	murB; UDP-N-acetylmuramate dehydrogenase [EC:1.3.1.98]
K00075	MURB_BRASB	1.07655	0	0	K00075	NA	K00075	UDP-N-acetylenolpyruvoylglucosamine reductase (EC 1.3.1.98) (UDP-N-acetylmuramate dehydrogenase)	murB BBta_6170	Bradyrhizobium sp. (strain BTAi1 / ATCC BAA-1182)	307	NA	NA	NA	NA	UDP-N-acetylenolpyruvoylglucosamine reductase (EC 1.3.1.98) (UDP-N-acetylmuramate dehydrogenase)	murB BBta_6170	Bradyrhizobium sp. (strain BTAi1 / ATCC BAA-1182)	307	09100 Metabolism	09101 Carbohydrate metabolism	00520 Amino sugar and nucleotide sugar metabolism [PATH:ko00520]	murB; UDP-N-acetylmuramate dehydrogenase [EC:1.3.1.98]
K00075	MURB_BRASB	1.07655	0	0	K00075	NA	K00075	UDP-N-acetylenolpyruvoylglucosamine reductase (EC 1.3.1.98) (UDP-N-acetylmuramate dehydrogenase)	murB BBta_6170	Bradyrhizobium sp. (strain BTAi1 / ATCC BAA-1182)	307	NA	NA	NA	NA	UDP-N-acetylenolpyruvoylglucosamine reductase (EC 1.3.1.98) (UDP-N-acetylmuramate dehydrogenase)	murB BBta_6170	Bradyrhizobium sp. (strain BTAi1 / ATCC BAA-1182)	307	09180 Brite Hierarchies	09181 Protein families: metabolism	01011 Peptidoglycan biosynthesis and degradation proteins [BR:ko01011]	murB; UDP-N-acetylmuramate dehydrogenase [EC:1.3.1.98]
K00075	MURB_MARMM	0	0	0	NA	NA	K00075	NA	NA	NA	NA	NA	NA	NA	NA	UDP-N-acetylenolpyruvoylglucosamine reductase (EC 1.3.1.98) (UDP-N-acetylmuramate dehydrogenase)	murB Mmar10_2076	Maricaulis maris (strain MCS10)	315	09100 Metabolism	09107 Glycan biosynthesis and metabolism	00550 Peptidoglycan biosynthesis [PATH:ko00550]	murB; UDP-N-acetylmuramate dehydrogenase [EC:1.3.1.98]
K00075	MURB_MARMM	0	0	0	NA	NA	K00075	NA	NA	NA	NA	NA	NA	NA	NA	UDP-N-acetylenolpyruvoylglucosamine reductase (EC 1.3.1.98) (UDP-N-acetylmuramate dehydrogenase)	murB Mmar10_2076	Maricaulis maris (strain MCS10)	315	09100 Metabolism	09101 Carbohydrate metabolism	00520 Amino sugar and nucleotide sugar metabolism [PATH:ko00520]	murB; UDP-N-acetylmuramate dehydrogenase [EC:1.3.1.98]
K00075	MURB_MARMM	0	0	0	NA	NA	K00075	NA	NA	NA	NA	NA	NA	NA	NA	UDP-N-acetylenolpyruvoylglucosamine reductase (EC 1.3.1.98) (UDP-N-acetylmuramate dehydrogenase)	murB Mmar10_2076	Maricaulis maris (strain MCS10)	315	09180 Brite Hierarchies	09181 Protein families: metabolism	01011 Peptidoglycan biosynthesis and degradation proteins [BR:ko01011]	murB; UDP-N-acetylmuramate dehydrogenase [EC:1.3.1.98]
K00075	MURB_AMOA5	1.07655	0	0	K00075	NA	NA	UDP-N-acetylenolpyruvoylglucosamine reductase (EC 1.3.1.98) (UDP-N-acetylmuramate dehydrogenase)	murB Aasi_1339	Amoebophilus asiaticus (strain 5a2)	339	NA	NA	NA	NA	NA	NA	NA	NA	09100 Metabolism	09107 Glycan biosynthesis and metabolism	00550 Peptidoglycan biosynthesis [PATH:ko00550]	murB; UDP-N-acetylmuramate dehydrogenase [EC:1.3.1.98]
K00075	MURB_AMOA5	1.07655	0	0	K00075	NA	NA	UDP-N-acetylenolpyruvoylglucosamine reductase (EC 1.3.1.98) (UDP-N-acetylmuramate dehydrogenase)	murB Aasi_1339	Amoebophilus asiaticus (strain 5a2)	339	NA	NA	NA	NA	NA	NA	NA	NA	09100 Metabolism	09101 Carbohydrate metabolism	00520 Amino sugar and nucleotide sugar metabolism [PATH:ko00520]	murB; UDP-N-acetylmuramate dehydrogenase [EC:1.3.1.98]
K00075	MURB_AMOA5	1.07655	0	0	K00075	NA	NA	UDP-N-acetylenolpyruvoylglucosamine reductase (EC 1.3.1.98) (UDP-N-acetylmuramate dehydrogenase)	murB Aasi_1339	Amoebophilus asiaticus (strain 5a2)	339	NA	NA	NA	NA	NA	NA	NA	NA	09180 Brite Hierarchies	09181 Protein families: metabolism	01011 Peptidoglycan biosynthesis and degradation proteins [BR:ko01011]	murB; UDP-N-acetylmuramate dehydrogenase [EC:1.3.1.98]
K00075	MURB_NITWN	1.07655	0	0	K00075	NA	NA	UDP-N-acetylenolpyruvoylglucosamine reductase (EC 1.3.1.98) (UDP-N-acetylmuramate dehydrogenase)	murB Nwi_1054	Nitrobacter winogradskyi (strain ATCC 25391 / DSM 10237 / CIP 104748 / NCIMB 11846 / Nb-255)	305	NA	NA	NA	NA	NA	NA	NA	NA	09100 Metabolism	09107 Glycan biosynthesis and metabolism	00550 Peptidoglycan biosynthesis [PATH:ko00550]	murB; UDP-N-acetylmuramate dehydrogenase [EC:1.3.1.98]
K00075	MURB_NITWN	1.07655	0	0	K00075	NA	NA	UDP-N-acetylenolpyruvoylglucosamine reductase (EC 1.3.1.98) (UDP-N-acetylmuramate dehydrogenase)	murB Nwi_1054	Nitrobacter winogradskyi (strain ATCC 25391 / DSM 10237 / CIP 104748 / NCIMB 11846 / Nb-255)	305	NA	NA	NA	NA	NA	NA	NA	NA	09100 Metabolism	09101 Carbohydrate metabolism	00520 Amino sugar and nucleotide sugar metabolism [PATH:ko00520]	murB; UDP-N-acetylmuramate dehydrogenase [EC:1.3.1.98]
K00075	MURB_NITWN	1.07655	0	0	K00075	NA	NA	UDP-N-acetylenolpyruvoylglucosamine reductase (EC 1.3.1.98) (UDP-N-acetylmuramate dehydrogenase)	murB Nwi_1054	Nitrobacter winogradskyi (strain ATCC 25391 / DSM 10237 / CIP 104748 / NCIMB 11846 / Nb-255)	305	NA	NA	NA	NA	NA	NA	NA	NA	09180 Brite Hierarchies	09181 Protein families: metabolism	01011 Peptidoglycan biosynthesis and degradation proteins [BR:ko01011]	murB; UDP-N-acetylmuramate dehydrogenase [EC:1.3.1.98]
K00075	MURB_ALIF1	0	0	0	NA	NA	K00075	NA	NA	NA	NA	NA	NA	NA	NA	UDP-N-acetylenolpyruvoylglucosamine reductase (EC 1.3.1.98) (UDP-N-acetylmuramate dehydrogenase)	murB VF_2426	Aliivibrio fischeri (strain ATCC 700601 / ES114) (Vibrio fischeri)	349	09100 Metabolism	09107 Glycan biosynthesis and metabolism	00550 Peptidoglycan biosynthesis [PATH:ko00550]	murB; UDP-N-acetylmuramate dehydrogenase [EC:1.3.1.98]
K00075	MURB_ALIF1	0	0	0	NA	NA	K00075	NA	NA	NA	NA	NA	NA	NA	NA	UDP-N-acetylenolpyruvoylglucosamine reductase (EC 1.3.1.98) (UDP-N-acetylmuramate dehydrogenase)	murB VF_2426	Aliivibrio fischeri (strain ATCC 700601 / ES114) (Vibrio fischeri)	349	09100 Metabolism	09101 Carbohydrate metabolism	00520 Amino sugar and nucleotide sugar metabolism [PATH:ko00520]	murB; UDP-N-acetylmuramate dehydrogenase [EC:1.3.1.98]
K00075	MURB_ALIF1	0	0	0	NA	NA	K00075	NA	NA	NA	NA	NA	NA	NA	NA	UDP-N-acetylenolpyruvoylglucosamine reductase (EC 1.3.1.98) (UDP-N-acetylmuramate dehydrogenase)	murB VF_2426	Aliivibrio fischeri (strain ATCC 700601 / ES114) (Vibrio fischeri)	349	09180 Brite Hierarchies	09181 Protein families: metabolism	01011 Peptidoglycan biosynthesis and degradation proteins [BR:ko01011]	murB; UDP-N-acetylmuramate dehydrogenase [EC:1.3.1.98]
K00075	MURB_MYXXD	1.07655	0	0	K00075	NA	NA	UDP-N-acetylenolpyruvoylglucosamine reductase (EC 1.3.1.98) (UDP-N-acetylmuramate dehydrogenase)	murB MXAN_5602	Myxococcus xanthus (strain DK 1622)	310	NA	NA	NA	NA	NA	NA	NA	NA	09100 Metabolism	09107 Glycan biosynthesis and metabolism	00550 Peptidoglycan biosynthesis [PATH:ko00550]	murB; UDP-N-acetylmuramate dehydrogenase [EC:1.3.1.98]
K00075	MURB_MYXXD	1.07655	0	0	K00075	NA	NA	UDP-N-acetylenolpyruvoylglucosamine reductase (EC 1.3.1.98) (UDP-N-acetylmuramate dehydrogenase)	murB MXAN_5602	Myxococcus xanthus (strain DK 1622)	310	NA	NA	NA	NA	NA	NA	NA	NA	09100 Metabolism	09101 Carbohydrate metabolism	00520 Amino sugar and nucleotide sugar metabolism [PATH:ko00520]	murB; UDP-N-acetylmuramate dehydrogenase [EC:1.3.1.98]
K00075	MURB_MYXXD	1.07655	0	0	K00075	NA	NA	UDP-N-acetylenolpyruvoylglucosamine reductase (EC 1.3.1.98) (UDP-N-acetylmuramate dehydrogenase)	murB MXAN_5602	Myxococcus xanthus (strain DK 1622)	310	NA	NA	NA	NA	NA	NA	NA	NA	09180 Brite Hierarchies	09181 Protein families: metabolism	01011 Peptidoglycan biosynthesis and degradation proteins [BR:ko01011]	murB; UDP-N-acetylmuramate dehydrogenase [EC:1.3.1.98]
K00075	MURB_FERNB	0	0	0	NA	NA	K00075	NA	NA	NA	NA	NA	NA	NA	NA	UDP-N-acetylenolpyruvoylglucosamine reductase (EC 1.3.1.98) (UDP-N-acetylmuramate dehydrogenase)	murB Fnod_0268	Fervidobacterium nodosum (strain ATCC 35602 / DSM 5306 / Rt17-B1)	309	09100 Metabolism	09107 Glycan biosynthesis and metabolism	00550 Peptidoglycan biosynthesis [PATH:ko00550]	murB; UDP-N-acetylmuramate dehydrogenase [EC:1.3.1.98]
K00075	MURB_FERNB	0	0	0	NA	NA	K00075	NA	NA	NA	NA	NA	NA	NA	NA	UDP-N-acetylenolpyruvoylglucosamine reductase (EC 1.3.1.98) (UDP-N-acetylmuramate dehydrogenase)	murB Fnod_0268	Fervidobacterium nodosum (strain ATCC 35602 / DSM 5306 / Rt17-B1)	309	09100 Metabolism	09101 Carbohydrate metabolism	00520 Amino sugar and nucleotide sugar metabolism [PATH:ko00520]	murB; UDP-N-acetylmuramate dehydrogenase [EC:1.3.1.98]
K00075	MURB_FERNB	0	0	0	NA	NA	K00075	NA	NA	NA	NA	NA	NA	NA	NA	UDP-N-acetylenolpyruvoylglucosamine reductase (EC 1.3.1.98) (UDP-N-acetylmuramate dehydrogenase)	murB Fnod_0268	Fervidobacterium nodosum (strain ATCC 35602 / DSM 5306 / Rt17-B1)	309	09180 Brite Hierarchies	09181 Protein families: metabolism	01011 Peptidoglycan biosynthesis and degradation proteins [BR:ko01011]	murB; UDP-N-acetylmuramate dehydrogenase [EC:1.3.1.98]
K00075	MURB_CUPPJ	1.07655	0	0	K00075	NA	NA	UDP-N-acetylenolpyruvoylglucosamine reductase (EC 1.3.1.98) (UDP-N-acetylmuramate dehydrogenase)	murB Reut_A2761	Cupriavidus pinatubonensis (strain JMP 134 / LMG 1197) (Cupriavidus necator (strain JMP 134))	336	NA	NA	NA	NA	NA	NA	NA	NA	09100 Metabolism	09107 Glycan biosynthesis and metabolism	00550 Peptidoglycan biosynthesis [PATH:ko00550]	murB; UDP-N-acetylmuramate dehydrogenase [EC:1.3.1.98]
K00075	MURB_CUPPJ	1.07655	0	0	K00075	NA	NA	UDP-N-acetylenolpyruvoylglucosamine reductase (EC 1.3.1.98) (UDP-N-acetylmuramate dehydrogenase)	murB Reut_A2761	Cupriavidus pinatubonensis (strain JMP 134 / LMG 1197) (Cupriavidus necator (strain JMP 134))	336	NA	NA	NA	NA	NA	NA	NA	NA	09100 Metabolism	09101 Carbohydrate metabolism	00520 Amino sugar and nucleotide sugar metabolism [PATH:ko00520]	murB; UDP-N-acetylmuramate dehydrogenase [EC:1.3.1.98]
K00075	MURB_CUPPJ	1.07655	0	0	K00075	NA	NA	UDP-N-acetylenolpyruvoylglucosamine reductase (EC 1.3.1.98) (UDP-N-acetylmuramate dehydrogenase)	murB Reut_A2761	Cupriavidus pinatubonensis (strain JMP 134 / LMG 1197) (Cupriavidus necator (strain JMP 134))	336	NA	NA	NA	NA	NA	NA	NA	NA	09180 Brite Hierarchies	09181 Protein families: metabolism	01011 Peptidoglycan biosynthesis and degradation proteins [BR:ko01011]	murB; UDP-N-acetylmuramate dehydrogenase [EC:1.3.1.98]
K00077	PANE_AQUAE	0	0	0	NA	NA	K00077	NA	NA	NA	NA	NA	NA	NA	NA	2-dehydropantoate 2-reductase (EC 1.1.1.169) (Ketopantoate reductase) (KPR)	aq_1727	Aquifex aeolicus (strain VF5)	310	09100 Metabolism	09108 Metabolism of cofactors and vitamins	00770 Pantothenate and CoA biosynthesis [PATH:ko00770]	panE, apbA; 2-dehydropantoate 2-reductase [EC:1.1.1.169]
K00087	XDHA_BACSU	0	0	0	NA	K00087	NA	NA	NA	NA	NA	Probable xanthine dehydrogenase subunit A (XDHase subunit A) (EC 1.17.1.4)	pucA yurF BSU32510	Bacillus subtilis (strain 168)	330	NA	NA	NA	NA	09100 Metabolism	09104 Nucleotide metabolism	00230 Purine metabolism [PATH:ko00230]	ygeS, xdhA; xanthine dehydrogenase molybdenum-binding subunit [EC:1.17.1.4]
K00088	IMDH_CHLTE	0	0	0	NA	K00088	NA	NA	NA	NA	NA	Inosine-5'-monophosphate dehydrogenase (IMP dehydrogenase) (IMPD) (IMPDH) (EC 1.1.1.205)	guaB CT1293	Chlorobaculum tepidum (strain ATCC 49652 / DSM 12025 / NBRC 103806 / TLS) (Chlorobium tepidum)	494	NA	NA	NA	NA	09100 Metabolism	09111 Xenobiotics biodegradation and metabolism	00983 Drug metabolism - other enzymes [PATH:ko00983]	IMPDH, guaB; IMP dehydrogenase [EC:1.1.1.205]
K00088	IMDH_CHLTE	0	0	0	NA	K00088	NA	NA	NA	NA	NA	Inosine-5'-monophosphate dehydrogenase (IMP dehydrogenase) (IMPD) (IMPDH) (EC 1.1.1.205)	guaB CT1293	Chlorobaculum tepidum (strain ATCC 49652 / DSM 12025 / NBRC 103806 / TLS) (Chlorobium tepidum)	494	NA	NA	NA	NA	09100 Metabolism	09104 Nucleotide metabolism	00230 Purine metabolism [PATH:ko00230]	IMPDH, guaB; IMP dehydrogenase [EC:1.1.1.205]
K00088	Y2066_MYCLE	1.07655	0	0	K00088	NA	NA	Uncharacterized oxidoreductase ML2066 (EC 1.-.-.-)	ML2066 MLCB1788.20	Mycobacterium leprae (strain TN)	478	NA	NA	NA	NA	NA	NA	NA	NA	09100 Metabolism	09111 Xenobiotics biodegradation and metabolism	00983 Drug metabolism - other enzymes [PATH:ko00983]	IMPDH, guaB; IMP dehydrogenase [EC:1.1.1.205]
K00088	Y2066_MYCLE	1.07655	0	0	K00088	NA	NA	Uncharacterized oxidoreductase ML2066 (EC 1.-.-.-)	ML2066 MLCB1788.20	Mycobacterium leprae (strain TN)	478	NA	NA	NA	NA	NA	NA	NA	NA	09100 Metabolism	09104 Nucleotide metabolism	00230 Purine metabolism [PATH:ko00230]	IMPDH, guaB; IMP dehydrogenase [EC:1.1.1.205]
K00090	GHRB_KLEP3	0	0	1.05598	NA	NA	K00090	NA	NA	NA	NA	NA	NA	NA	NA	Glyoxylate/hydroxypyruvate reductase B (EC 1.1.1.79) (EC 1.1.1.81)	ghrB KPK_0190	Klebsiella pneumoniae (strain 342)	323	09100 Metabolism	09101 Carbohydrate metabolism	00630 Glyoxylate and dicarboxylate metabolism [PATH:ko00630]	ghrB; glyoxylate/hydroxypyruvate/2-ketogluconate reductase [EC:1.1.1.79 1.1.1.81 1.1.1.215]
K00090	GHRB_KLEP3	0	0	1.05598	NA	NA	K00090	NA	NA	NA	NA	NA	NA	NA	NA	Glyoxylate/hydroxypyruvate reductase B (EC 1.1.1.79) (EC 1.1.1.81)	ghrB KPK_0190	Klebsiella pneumoniae (strain 342)	323	09100 Metabolism	09101 Carbohydrate metabolism	00620 Pyruvate metabolism [PATH:ko00620]	ghrB; glyoxylate/hydroxypyruvate/2-ketogluconate reductase [EC:1.1.1.79 1.1.1.81 1.1.1.215]
K00090	GHRB_KLEP3	0	0	1.05598	NA	NA	K00090	NA	NA	NA	NA	NA	NA	NA	NA	Glyoxylate/hydroxypyruvate reductase B (EC 1.1.1.79) (EC 1.1.1.81)	ghrB KPK_0190	Klebsiella pneumoniae (strain 342)	323	09100 Metabolism	09101 Carbohydrate metabolism	00030 Pentose phosphate pathway [PATH:ko00030]	ghrB; glyoxylate/hydroxypyruvate/2-ketogluconate reductase [EC:1.1.1.79 1.1.1.81 1.1.1.215]
K00090	GHRB_KLEP3	0	0	1.05598	NA	NA	K00090	NA	NA	NA	NA	NA	NA	NA	NA	Glyoxylate/hydroxypyruvate reductase B (EC 1.1.1.79) (EC 1.1.1.81)	ghrB KPK_0190	Klebsiella pneumoniae (strain 342)	323	09100 Metabolism	09105 Amino acid metabolism	00260 Glycine, serine and threonine metabolism [PATH:ko00260]	ghrB; glyoxylate/hydroxypyruvate/2-ketogluconate reductase [EC:1.1.1.79 1.1.1.81 1.1.1.215]
K00090	GHRB_PECCP	0	0	0	NA	NA	K00090	NA	NA	NA	NA	NA	NA	NA	NA	Glyoxylate/hydroxypyruvate reductase B (EC 1.1.1.79) (EC 1.1.1.81)	ghrB PC1_4173	Pectobacterium carotovorum subsp. carotovorum (strain PC1)	320	09100 Metabolism	09101 Carbohydrate metabolism	00630 Glyoxylate and dicarboxylate metabolism [PATH:ko00630]	ghrB; glyoxylate/hydroxypyruvate/2-ketogluconate reductase [EC:1.1.1.79 1.1.1.81 1.1.1.215]
K00090	GHRB_PECCP	0	0	0	NA	NA	K00090	NA	NA	NA	NA	NA	NA	NA	NA	Glyoxylate/hydroxypyruvate reductase B (EC 1.1.1.79) (EC 1.1.1.81)	ghrB PC1_4173	Pectobacterium carotovorum subsp. carotovorum (strain PC1)	320	09100 Metabolism	09101 Carbohydrate metabolism	00620 Pyruvate metabolism [PATH:ko00620]	ghrB; glyoxylate/hydroxypyruvate/2-ketogluconate reductase [EC:1.1.1.79 1.1.1.81 1.1.1.215]
K00090	GHRB_PECCP	0	0	0	NA	NA	K00090	NA	NA	NA	NA	NA	NA	NA	NA	Glyoxylate/hydroxypyruvate reductase B (EC 1.1.1.79) (EC 1.1.1.81)	ghrB PC1_4173	Pectobacterium carotovorum subsp. carotovorum (strain PC1)	320	09100 Metabolism	09101 Carbohydrate metabolism	00030 Pentose phosphate pathway [PATH:ko00030]	ghrB; glyoxylate/hydroxypyruvate/2-ketogluconate reductase [EC:1.1.1.79 1.1.1.81 1.1.1.215]
K00090	GHRB_PECCP	0	0	0	NA	NA	K00090	NA	NA	NA	NA	NA	NA	NA	NA	Glyoxylate/hydroxypyruvate reductase B (EC 1.1.1.79) (EC 1.1.1.81)	ghrB PC1_4173	Pectobacterium carotovorum subsp. carotovorum (strain PC1)	320	09100 Metabolism	09105 Amino acid metabolism	00260 Glycine, serine and threonine metabolism [PATH:ko00260]	ghrB; glyoxylate/hydroxypyruvate/2-ketogluconate reductase [EC:1.1.1.79 1.1.1.81 1.1.1.215]
K00090	GHRB_ECOHS	0	0.880386	0	NA	K00090	NA	NA	NA	NA	NA	Glyoxylate/hydroxypyruvate reductase B (EC 1.1.1.79) (EC 1.1.1.81)	ghrB EcHS_A3754	Escherichia coli O9:H4 (strain HS)	324	NA	NA	NA	NA	09100 Metabolism	09101 Carbohydrate metabolism	00630 Glyoxylate and dicarboxylate metabolism [PATH:ko00630]	ghrB; glyoxylate/hydroxypyruvate/2-ketogluconate reductase [EC:1.1.1.79 1.1.1.81 1.1.1.215]
K00090	GHRB_ECOHS	0	0.880386	0	NA	K00090	NA	NA	NA	NA	NA	Glyoxylate/hydroxypyruvate reductase B (EC 1.1.1.79) (EC 1.1.1.81)	ghrB EcHS_A3754	Escherichia coli O9:H4 (strain HS)	324	NA	NA	NA	NA	09100 Metabolism	09101 Carbohydrate metabolism	00620 Pyruvate metabolism [PATH:ko00620]	ghrB; glyoxylate/hydroxypyruvate/2-ketogluconate reductase [EC:1.1.1.79 1.1.1.81 1.1.1.215]
K00090	GHRB_ECOHS	0	0.880386	0	NA	K00090	NA	NA	NA	NA	NA	Glyoxylate/hydroxypyruvate reductase B (EC 1.1.1.79) (EC 1.1.1.81)	ghrB EcHS_A3754	Escherichia coli O9:H4 (strain HS)	324	NA	NA	NA	NA	09100 Metabolism	09101 Carbohydrate metabolism	00030 Pentose phosphate pathway [PATH:ko00030]	ghrB; glyoxylate/hydroxypyruvate/2-ketogluconate reductase [EC:1.1.1.79 1.1.1.81 1.1.1.215]
K00090	GHRB_ECOHS	0	0.880386	0	NA	K00090	NA	NA	NA	NA	NA	Glyoxylate/hydroxypyruvate reductase B (EC 1.1.1.79) (EC 1.1.1.81)	ghrB EcHS_A3754	Escherichia coli O9:H4 (strain HS)	324	NA	NA	NA	NA	09100 Metabolism	09105 Amino acid metabolism	00260 Glycine, serine and threonine metabolism [PATH:ko00260]	ghrB; glyoxylate/hydroxypyruvate/2-ketogluconate reductase [EC:1.1.1.79 1.1.1.81 1.1.1.215]
K00099	DXR_TOLAT	0	0	0	NA	NA	K00099	NA	NA	NA	NA	NA	NA	NA	NA	1-deoxy-D-xylulose 5-phosphate reductoisomerase (DXP reductoisomerase) (EC 1.1.1.267) (1-deoxyxylulose-5-phosphate reductoisomerase) (2-C-methyl-D-erythritol 4-phosphate synthase)	dxr Tola_2105	Tolumonas auensis (strain DSM 9187 / TA4)	398	09100 Metabolism	09109 Metabolism of terpenoids and polyketides	00900 Terpenoid backbone biosynthesis [PATH:ko00900]	dxr; 1-deoxy-D-xylulose-5-phosphate reductoisomerase [EC:1.1.1.267]
K00099	DXR_AERS4	1.07655	0	0	K00099	NA	NA	1-deoxy-D-xylulose 5-phosphate reductoisomerase (DXP reductoisomerase) (EC 1.1.1.267) (1-deoxyxylulose-5-phosphate reductoisomerase) (2-C-methyl-D-erythritol 4-phosphate synthase)	dxr ASA_3154	Aeromonas salmonicida (strain A449)	397	NA	NA	NA	NA	NA	NA	NA	NA	09100 Metabolism	09109 Metabolism of terpenoids and polyketides	00900 Terpenoid backbone biosynthesis [PATH:ko00900]	dxr; 1-deoxy-D-xylulose-5-phosphate reductoisomerase [EC:1.1.1.267]
K00099	DXR2_BACCR	3.22965	0	0	K00099	NA	NA	1-deoxy-D-xylulose 5-phosphate reductoisomerase 2 (DXP reductoisomerase 2) (EC 1.1.1.267) (1-deoxyxylulose-5-phosphate reductoisomerase 2) (2-C-methyl-D-erythritol 4-phosphate synthase 2)	dxr2 BC_3819	Bacillus cereus (strain ATCC 14579 / DSM 31 / JCM 2152 / NBRC 15305 / NCIMB 9373 / NRRL B-3711)	380	NA	NA	NA	NA	NA	NA	NA	NA	09100 Metabolism	09109 Metabolism of terpenoids and polyketides	00900 Terpenoid backbone biosynthesis [PATH:ko00900]	dxr; 1-deoxy-D-xylulose-5-phosphate reductoisomerase [EC:1.1.1.267]
K00099	DXR_SYNJA	0	0	0	NA	K00099	NA	NA	NA	NA	NA	1-deoxy-D-xylulose 5-phosphate reductoisomerase (DXP reductoisomerase) (EC 1.1.1.267) (1-deoxyxylulose-5-phosphate reductoisomerase) (2-C-methyl-D-erythritol 4-phosphate synthase)	dxr CYA_0193	Synechococcus sp. (strain JA-3-3Ab) (Cyanobacteria bacterium Yellowstone A-Prime)	392	NA	NA	NA	NA	09100 Metabolism	09109 Metabolism of terpenoids and polyketides	00900 Terpenoid backbone biosynthesis [PATH:ko00900]	dxr; 1-deoxy-D-xylulose-5-phosphate reductoisomerase [EC:1.1.1.267]
K00099	DXR_THERP	0	0	0	NA	NA	K00099	NA	NA	NA	NA	NA	NA	NA	NA	1-deoxy-D-xylulose 5-phosphate reductoisomerase (DXP reductoisomerase) (EC 1.1.1.267) (1-deoxyxylulose-5-phosphate reductoisomerase) (2-C-methyl-D-erythritol 4-phosphate synthase)	dxr trd_1005	Thermomicrobium roseum (strain ATCC 27502 / DSM 5159 / P-2)	385	09100 Metabolism	09109 Metabolism of terpenoids and polyketides	00900 Terpenoid backbone biosynthesis [PATH:ko00900]	dxr; 1-deoxy-D-xylulose-5-phosphate reductoisomerase [EC:1.1.1.267]
K00099	DXR_MYCLB	1.07655	0	0	K00099	NA	NA	1-deoxy-D-xylulose 5-phosphate reductoisomerase (DXP reductoisomerase) (EC 1.1.1.267) (1-deoxyxylulose-5-phosphate reductoisomerase) (2-C-methyl-D-erythritol 4-phosphate synthase)	dxr MLBr01583	Mycobacterium leprae (strain Br4923)	406	NA	NA	NA	NA	NA	NA	NA	NA	09100 Metabolism	09109 Metabolism of terpenoids and polyketides	00900 Terpenoid backbone biosynthesis [PATH:ko00900]	dxr; 1-deoxy-D-xylulose-5-phosphate reductoisomerase [EC:1.1.1.267]
K00099	DXR_LEPIC	1.07655	0	0	K00099	NA	NA	1-deoxy-D-xylulose 5-phosphate reductoisomerase (DXP reductoisomerase) (EC 1.1.1.267) (1-deoxyxylulose-5-phosphate reductoisomerase) (2-C-methyl-D-erythritol 4-phosphate synthase)	dxr LIC_10856	Leptospira interrogans serogroup Icterohaemorrhagiae serovar copenhageni (strain Fiocruz L1-130)	389	NA	NA	NA	NA	NA	NA	NA	NA	09100 Metabolism	09109 Metabolism of terpenoids and polyketides	00900 Terpenoid backbone biosynthesis [PATH:ko00900]	dxr; 1-deoxy-D-xylulose-5-phosphate reductoisomerase [EC:1.1.1.267]
K00099	DXR_PHOLL	1.07655	0	0	K00099	NA	NA	1-deoxy-D-xylulose 5-phosphate reductoisomerase (DXP reductoisomerase) (EC 1.1.1.267) (1-deoxyxylulose-5-phosphate reductoisomerase) (2-C-methyl-D-erythritol 4-phosphate synthase)	dxr plu0676	Photorhabdus laumondii subsp. laumondii (strain DSM 15139 / CIP 105565 / TT01)	398	NA	NA	NA	NA	NA	NA	NA	NA	09100 Metabolism	09109 Metabolism of terpenoids and polyketides	00900 Terpenoid backbone biosynthesis [PATH:ko00900]	dxr; 1-deoxy-D-xylulose-5-phosphate reductoisomerase [EC:1.1.1.267]
K00099	DXR_THEPX	2.1531	0	0	K00099	NA	NA	1-deoxy-D-xylulose 5-phosphate reductoisomerase (DXP reductoisomerase) (EC 1.1.1.267) (1-deoxyxylulose-5-phosphate reductoisomerase) (2-C-methyl-D-erythritol 4-phosphate synthase)	dxr Teth514_1654	Thermoanaerobacter sp. (strain X514)	382	NA	NA	NA	NA	NA	NA	NA	NA	09100 Metabolism	09109 Metabolism of terpenoids and polyketides	00900 Terpenoid backbone biosynthesis [PATH:ko00900]	dxr; 1-deoxy-D-xylulose-5-phosphate reductoisomerase [EC:1.1.1.267]
K00099	DXR_BURA4	0	0	0	NA	NA	K00099	NA	NA	NA	NA	NA	NA	NA	NA	1-deoxy-D-xylulose 5-phosphate reductoisomerase (DXP reductoisomerase) (EC 1.1.1.267) (1-deoxyxylulose-5-phosphate reductoisomerase) (2-C-methyl-D-erythritol 4-phosphate synthase)	dxr BamMC406_1915	Burkholderia ambifaria (strain MC40-6)	398	09100 Metabolism	09109 Metabolism of terpenoids and polyketides	00900 Terpenoid backbone biosynthesis [PATH:ko00900]	dxr; 1-deoxy-D-xylulose-5-phosphate reductoisomerase [EC:1.1.1.267]
K00099	DXR_RHOJR	0	0	0	NA	NA	K00099	NA	NA	NA	NA	NA	NA	NA	NA	1-deoxy-D-xylulose 5-phosphate reductoisomerase (DXP reductoisomerase) (EC 1.1.1.267) (1-deoxyxylulose-5-phosphate reductoisomerase) (2-C-methyl-D-erythritol 4-phosphate synthase)	dxr RHA1_ro06588	Rhodococcus jostii (strain RHA1)	398	09100 Metabolism	09109 Metabolism of terpenoids and polyketides	00900 Terpenoid backbone biosynthesis [PATH:ko00900]	dxr; 1-deoxy-D-xylulose-5-phosphate reductoisomerase [EC:1.1.1.267]
K00099	DXR_SYNE7	0	0	0	NA	NA	K00099	NA	NA	NA	NA	NA	NA	NA	NA	1-deoxy-D-xylulose 5-phosphate reductoisomerase (DXP reductoisomerase) (EC 1.1.1.267) (1-deoxyxylulose-5-phosphate reductoisomerase) (2-C-methyl-D-erythritol 4-phosphate synthase)	dxr Synpcc7942_1513	Synechococcus elongatus (strain PCC 7942 / FACHB-805) (Anacystis nidulans R2)	402	09100 Metabolism	09109 Metabolism of terpenoids and polyketides	00900 Terpenoid backbone biosynthesis [PATH:ko00900]	dxr; 1-deoxy-D-xylulose-5-phosphate reductoisomerase [EC:1.1.1.267]
K00099	DXR_BIFLD	0	0	0	NA	NA	K00099	NA	NA	NA	NA	NA	NA	NA	NA	1-deoxy-D-xylulose 5-phosphate reductoisomerase (DXP reductoisomerase) (EC 1.1.1.267) (1-deoxyxylulose-5-phosphate reductoisomerase) (2-C-methyl-D-erythritol 4-phosphate synthase)	dxr BLD_0115	Bifidobacterium longum (strain DJO10A)	396	09100 Metabolism	09109 Metabolism of terpenoids and polyketides	00900 Terpenoid backbone biosynthesis [PATH:ko00900]	dxr; 1-deoxy-D-xylulose-5-phosphate reductoisomerase [EC:1.1.1.267]
K00099	DXR_CUPPJ	0	0	0	NA	NA	K00099	NA	NA	NA	NA	NA	NA	NA	NA	1-deoxy-D-xylulose 5-phosphate reductoisomerase (DXP reductoisomerase) (EC 1.1.1.267) (1-deoxyxylulose-5-phosphate reductoisomerase) (2-C-methyl-D-erythritol 4-phosphate synthase)	dxr Reut_A1875	Cupriavidus pinatubonensis (strain JMP 134 / LMG 1197) (Cupriavidus necator (strain JMP 134))	395	09100 Metabolism	09109 Metabolism of terpenoids and polyketides	00900 Terpenoid backbone biosynthesis [PATH:ko00900]	dxr; 1-deoxy-D-xylulose-5-phosphate reductoisomerase [EC:1.1.1.267]
K00099	DXR_GLOVI	0	0	0	NA	K00099	NA	NA	NA	NA	NA	1-deoxy-D-xylulose 5-phosphate reductoisomerase (DXP reductoisomerase) (EC 1.1.1.267) (1-deoxyxylulose-5-phosphate reductoisomerase) (2-C-methyl-D-erythritol 4-phosphate synthase)	dxr gll2252	Gloeobacter violaceus (strain ATCC 29082 / PCC 7421)	392	NA	NA	NA	NA	09100 Metabolism	09109 Metabolism of terpenoids and polyketides	00900 Terpenoid backbone biosynthesis [PATH:ko00900]	dxr; 1-deoxy-D-xylulose-5-phosphate reductoisomerase [EC:1.1.1.267]
K00100	ADHB_CLOAB	0	0	0	NA	NA	K00100	NA	NA	NA	NA	NA	NA	NA	NA	NADH-dependent butanol dehydrogenase B (EC 1.1.1.-) (BDH II)	bdhB CA_C3298	Clostridium acetobutylicum (strain ATCC 824 / DSM 792 / JCM 1419 / LMG 5710 / VKM B-1787)	390	09100 Metabolism	09101 Carbohydrate metabolism	00650 Butanoate metabolism [PATH:ko00650]	bdhAB; butanol dehydrogenase [EC:1.1.1.-]
K00108	BETA_SINMW	1.07655	0	0	K00108	NA	NA	Oxygen-dependent choline dehydrogenase (CDH) (CHD) (EC 1.1.99.1) (Betaine aldehyde dehydrogenase) (BADH) (EC 1.2.1.8)	betA Smed_0562	Sinorhizobium medicae (strain WSM419) (Ensifer medicae)	549	NA	NA	NA	NA	NA	NA	NA	NA	09100 Metabolism	09105 Amino acid metabolism	00260 Glycine, serine and threonine metabolism [PATH:ko00260]	betA, CHDH; choline dehydrogenase [EC:1.1.99.1]
K00108	BETA_AGRRK	0	0	0	NA	NA	K00108	NA	NA	NA	NA	NA	NA	NA	NA	Oxygen-dependent choline dehydrogenase (CDH) (CHD) (EC 1.1.99.1) (Betaine aldehyde dehydrogenase) (BADH) (EC 1.2.1.8)	betA Arad_1351	Agrobacterium radiobacter (strain K84 / ATCC BAA-868)	549	09100 Metabolism	09105 Amino acid metabolism	00260 Glycine, serine and threonine metabolism [PATH:ko00260]	betA, CHDH; choline dehydrogenase [EC:1.1.99.1]
K00108	BETA_ECO24	0	0	0	NA	K00108	NA	NA	NA	NA	NA	Oxygen-dependent choline dehydrogenase (CDH) (CHD) (EC 1.1.99.1) (Betaine aldehyde dehydrogenase) (BADH) (EC 1.2.1.8)	betA EcE24377A_0326	Escherichia coli O139:H28 (strain E24377A / ETEC)	556	NA	NA	NA	NA	09100 Metabolism	09105 Amino acid metabolism	00260 Glycine, serine and threonine metabolism [PATH:ko00260]	betA, CHDH; choline dehydrogenase [EC:1.1.99.1]
K00111	GLPD_PSEAE	0	0	0	NA	NA	K00111	NA	NA	NA	NA	NA	NA	NA	NA	Glycerol-3-phosphate dehydrogenase (EC 1.1.5.3)	glpD PA3584	Pseudomonas aeruginosa (strain ATCC 15692 / DSM 22644 / CIP 104116 / JCM 14847 / LMG 12228 / 1C / PRS 101 / PAO1)	512	09100 Metabolism	09103 Lipid metabolism	00564 Glycerophospholipid metabolism [PATH:ko00564]	glpA, glpD; glycerol-3-phosphate dehydrogenase [EC:1.1.5.3]
K00112	GLPB_SALTI	0	0	0	NA	NA	K00112	NA	NA	NA	NA	NA	NA	NA	NA	Anaerobic glycerol-3-phosphate dehydrogenase subunit B (Anaerobic G-3-P dehydrogenase subunit B) (Anaerobic G3Pdhase B) (EC 1.1.5.3)	glpB STY2514 t0579	Salmonella typhi	419	09100 Metabolism	09103 Lipid metabolism	00564 Glycerophospholipid metabolism [PATH:ko00564]	glpB; glycerol-3-phosphate dehydrogenase subunit B [EC:1.1.5.3]
K00112	GLPB_HAEI8	0	0	0	NA	NA	K00112	NA	NA	NA	NA	NA	NA	NA	NA	Anaerobic glycerol-3-phosphate dehydrogenase subunit B (Anaerobic G-3-P dehydrogenase subunit B) (Anaerobic G3Pdhase B) (EC 1.1.5.3)	glpB NTHI0806	Haemophilus influenzae (strain 86-028NP)	432	09100 Metabolism	09103 Lipid metabolism	00564 Glycerophospholipid metabolism [PATH:ko00564]	glpB; glycerol-3-phosphate dehydrogenase subunit B [EC:1.1.5.3]
K00116	MQO_BLOFL	0	0	0	NA	K00116	NA	NA	NA	NA	NA	Probable malate:quinone oxidoreductase (EC 1.1.5.4) (MQO) (Malate dehydrogenase [quinone])	mqo Bfl529	Blochmannia floridanus	524	NA	NA	NA	NA	09100 Metabolism	09101 Carbohydrate metabolism	00620 Pyruvate metabolism [PATH:ko00620]	mqo; malate dehydrogenase (quinone) [EC:1.1.5.4]
K00116	MQO_BLOFL	0	0	0	NA	K00116	NA	NA	NA	NA	NA	Probable malate:quinone oxidoreductase (EC 1.1.5.4) (MQO) (Malate dehydrogenase [quinone])	mqo Bfl529	Blochmannia floridanus	524	NA	NA	NA	NA	09100 Metabolism	09101 Carbohydrate metabolism	00020 Citrate cycle (TCA cycle) [PATH:ko00020]	mqo; malate dehydrogenase (quinone) [EC:1.1.5.4]
K00116	MQO_BACC4	0	0	0	NA	NA	K00116	NA	NA	NA	NA	NA	NA	NA	NA	Probable malate:quinone oxidoreductase (EC 1.1.5.4) (MQO) (Malate dehydrogenase [quinone])	mqo BCB4264_A2975	Bacillus cereus (strain B4264)	500	09100 Metabolism	09101 Carbohydrate metabolism	00620 Pyruvate metabolism [PATH:ko00620]	mqo; malate dehydrogenase (quinone) [EC:1.1.5.4]
K00116	MQO_BACC4	0	0	0	NA	NA	K00116	NA	NA	NA	NA	NA	NA	NA	NA	Probable malate:quinone oxidoreductase (EC 1.1.5.4) (MQO) (Malate dehydrogenase [quinone])	mqo BCB4264_A2975	Bacillus cereus (strain B4264)	500	09100 Metabolism	09101 Carbohydrate metabolism	00020 Citrate cycle (TCA cycle) [PATH:ko00020]	mqo; malate dehydrogenase (quinone) [EC:1.1.5.4]
K00116	MQO_GEOKA	1.07655	0	0	K00116	NA	NA	Probable malate:quinone oxidoreductase (EC 1.1.5.4) (MQO) (Malate dehydrogenase [quinone])	mqo GK1396	Geobacillus kaustophilus (strain HTA426)	501	NA	NA	NA	NA	NA	NA	NA	NA	09100 Metabolism	09101 Carbohydrate metabolism	00620 Pyruvate metabolism [PATH:ko00620]	mqo; malate dehydrogenase (quinone) [EC:1.1.5.4]
K00116	MQO_GEOKA	1.07655	0	0	K00116	NA	NA	Probable malate:quinone oxidoreductase (EC 1.1.5.4) (MQO) (Malate dehydrogenase [quinone])	mqo GK1396	Geobacillus kaustophilus (strain HTA426)	501	NA	NA	NA	NA	NA	NA	NA	NA	09100 Metabolism	09101 Carbohydrate metabolism	00020 Citrate cycle (TCA cycle) [PATH:ko00020]	mqo; malate dehydrogenase (quinone) [EC:1.1.5.4]
K00116	MQO_RHOPT	0	0	0	NA	NA	K00116	NA	NA	NA	NA	NA	NA	NA	NA	Probable malate:quinone oxidoreductase (EC 1.1.5.4) (MQO) (Malate dehydrogenase [quinone])	mqo Rpal_1548	Rhodopseudomonas palustris (strain TIE-1)	497	09100 Metabolism	09101 Carbohydrate metabolism	00620 Pyruvate metabolism [PATH:ko00620]	mqo; malate dehydrogenase (quinone) [EC:1.1.5.4]
K00116	MQO_RHOPT	0	0	0	NA	NA	K00116	NA	NA	NA	NA	NA	NA	NA	NA	Probable malate:quinone oxidoreductase (EC 1.1.5.4) (MQO) (Malate dehydrogenase [quinone])	mqo Rpal_1548	Rhodopseudomonas palustris (strain TIE-1)	497	09100 Metabolism	09101 Carbohydrate metabolism	00020 Citrate cycle (TCA cycle) [PATH:ko00020]	mqo; malate dehydrogenase (quinone) [EC:1.1.5.4]
K00116	MQO_WOLSU	0	0	0	NA	NA	K00116	NA	NA	NA	NA	NA	NA	NA	NA	Probable malate:quinone oxidoreductase (EC 1.1.5.4) (MQO) (Malate dehydrogenase [quinone])	mqo WS0776	Wolinella succinogenes (strain ATCC 29543 / DSM 1740 / LMG 7466 / NCTC 11488 / FDC 602W) (Vibrio succinogenes)	497	09100 Metabolism	09101 Carbohydrate metabolism	00620 Pyruvate metabolism [PATH:ko00620]	mqo; malate dehydrogenase (quinone) [EC:1.1.5.4]
K00116	MQO_WOLSU	0	0	0	NA	NA	K00116	NA	NA	NA	NA	NA	NA	NA	NA	Probable malate:quinone oxidoreductase (EC 1.1.5.4) (MQO) (Malate dehydrogenase [quinone])	mqo WS0776	Wolinella succinogenes (strain ATCC 29543 / DSM 1740 / LMG 7466 / NCTC 11488 / FDC 602W) (Vibrio succinogenes)	497	09100 Metabolism	09101 Carbohydrate metabolism	00020 Citrate cycle (TCA cycle) [PATH:ko00020]	mqo; malate dehydrogenase (quinone) [EC:1.1.5.4]
K00116	MQO_NEIMB	1.07655	0	0	K00116	NA	NA	Probable malate:quinone oxidoreductase (EC 1.1.5.4) (MQO) (Malate dehydrogenase [quinone])	mqo NMB2096	Neisseria meningitidis serogroup B (strain MC58)	488	NA	NA	NA	NA	NA	NA	NA	NA	09100 Metabolism	09101 Carbohydrate metabolism	00620 Pyruvate metabolism [PATH:ko00620]	mqo; malate dehydrogenase (quinone) [EC:1.1.5.4]
K00116	MQO_NEIMB	1.07655	0	0	K00116	NA	NA	Probable malate:quinone oxidoreductase (EC 1.1.5.4) (MQO) (Malate dehydrogenase [quinone])	mqo NMB2096	Neisseria meningitidis serogroup B (strain MC58)	488	NA	NA	NA	NA	NA	NA	NA	NA	09100 Metabolism	09101 Carbohydrate metabolism	00020 Citrate cycle (TCA cycle) [PATH:ko00020]	mqo; malate dehydrogenase (quinone) [EC:1.1.5.4]
K00123	FDHL_BACSU	0	0	0	NA	NA	K00123	NA	NA	NA	NA	NA	NA	NA	NA	Putative formate dehydrogenase YrhE (EC 1.17.1.9)	yrhE BSU27220	Bacillus subtilis (strain 168)	980	09100 Metabolism	09101 Carbohydrate metabolism	00630 Glyoxylate and dicarboxylate metabolism [PATH:ko00630]	fdoG, fdhF, fdwA; formate dehydrogenase major subunit [EC:1.17.1.9]
K00123	FDHL_BACSU	0	0	0	NA	NA	K00123	NA	NA	NA	NA	NA	NA	NA	NA	Putative formate dehydrogenase YrhE (EC 1.17.1.9)	yrhE BSU27220	Bacillus subtilis (strain 168)	980	09100 Metabolism	09102 Energy metabolism	00680 Methane metabolism [PATH:ko00680]	fdoG, fdhF, fdwA; formate dehydrogenase major subunit [EC:1.17.1.9]
K00123	FDHL_STAS1	1.07655	0	0	K00123	NA	NA	Putative formate dehydrogenase SSP0601 (EC 1.17.1.9)	SSP0601	Staphylococcus saprophyticus subsp. saprophyticus (strain ATCC 15305 / DSM 20229 / NCIMB 8711 / NCTC 7292 / S-41)	984	NA	NA	NA	NA	NA	NA	NA	NA	09100 Metabolism	09101 Carbohydrate metabolism	00630 Glyoxylate and dicarboxylate metabolism [PATH:ko00630]	fdoG, fdhF, fdwA; formate dehydrogenase major subunit [EC:1.17.1.9]
K00123	FDHL_STAS1	1.07655	0	0	K00123	NA	NA	Putative formate dehydrogenase SSP0601 (EC 1.17.1.9)	SSP0601	Staphylococcus saprophyticus subsp. saprophyticus (strain ATCC 15305 / DSM 20229 / NCIMB 8711 / NCTC 7292 / S-41)	984	NA	NA	NA	NA	NA	NA	NA	NA	09100 Metabolism	09102 Energy metabolism	00680 Methane metabolism [PATH:ko00680]	fdoG, fdhF, fdwA; formate dehydrogenase major subunit [EC:1.17.1.9]
K00123	FDOG_ECOLI	1.07655	0	0	K00123	NA	NA	Formate dehydrogenase-O major subunit (EC 1.17.1.9) (Aerobic formate dehydrogenase major subunit) (FDH-Z subunit alpha) (Formate dehydrogenase-O subunit alpha)	fdoG b3894 JW3865	Escherichia coli (strain K12)	1016	NA	NA	NA	NA	NA	NA	NA	NA	09100 Metabolism	09101 Carbohydrate metabolism	00630 Glyoxylate and dicarboxylate metabolism [PATH:ko00630]	fdoG, fdhF, fdwA; formate dehydrogenase major subunit [EC:1.17.1.9]
K00123	FDOG_ECOLI	1.07655	0	0	K00123	NA	NA	Formate dehydrogenase-O major subunit (EC 1.17.1.9) (Aerobic formate dehydrogenase major subunit) (FDH-Z subunit alpha) (Formate dehydrogenase-O subunit alpha)	fdoG b3894 JW3865	Escherichia coli (strain K12)	1016	NA	NA	NA	NA	NA	NA	NA	NA	09100 Metabolism	09102 Energy metabolism	00680 Methane metabolism [PATH:ko00680]	fdoG, fdhF, fdwA; formate dehydrogenase major subunit [EC:1.17.1.9]
K00124	FDHB_WOLSU	1.07655	0	0	K00124	NA	NA	Formate dehydrogenase iron-sulfur subunit	fdhB1 WS0028; fdhB2 WS0735; fdhB3 WS1147	Wolinella succinogenes (strain ATCC 29543 / DSM 1740 / LMG 7466 / NCTC 11488 / FDC 602W) (Vibrio succinogenes)	200	NA	NA	NA	NA	NA	NA	NA	NA	09100 Metabolism	09101 Carbohydrate metabolism	00630 Glyoxylate and dicarboxylate metabolism [PATH:ko00630]	fdoH, fdsB; formate dehydrogenase iron-sulfur subunit
K00124	FDHB_WOLSU	1.07655	0	0	K00124	NA	NA	Formate dehydrogenase iron-sulfur subunit	fdhB1 WS0028; fdhB2 WS0735; fdhB3 WS1147	Wolinella succinogenes (strain ATCC 29543 / DSM 1740 / LMG 7466 / NCTC 11488 / FDC 602W) (Vibrio succinogenes)	200	NA	NA	NA	NA	NA	NA	NA	NA	09100 Metabolism	09102 Energy metabolism	00680 Methane metabolism [PATH:ko00680]	fdoH, fdsB; formate dehydrogenase iron-sulfur subunit
K00130	BETB_PSEE4	8.61239	0	0	K00130	NA	NA	NAD/NADP-dependent betaine aldehyde dehydrogenase (BADH) (EC 1.2.1.8)	betB PSEEN0373	Pseudomonas entomophila (strain L48)	490	NA	NA	NA	NA	NA	NA	NA	NA	09100 Metabolism	09105 Amino acid metabolism	00260 Glycine, serine and threonine metabolism [PATH:ko00260]	betB, gbsA; betaine-aldehyde dehydrogenase [EC:1.2.1.8]
K00130	BETB_MARMS	0	2.64116	0	NA	K00130	NA	NA	NA	NA	NA	NAD/NADP-dependent betaine aldehyde dehydrogenase (BADH) (EC 1.2.1.8)	betB Mmwyl1_4080	Marinomonas sp. (strain MWYL1)	485	NA	NA	NA	NA	09100 Metabolism	09105 Amino acid metabolism	00260 Glycine, serine and threonine metabolism [PATH:ko00260]	betB, gbsA; betaine-aldehyde dehydrogenase [EC:1.2.1.8]
K00133	DHAS_SYNY3	1.07655	0	0	K00133	NA	NA	Aspartate-semialdehyde dehydrogenase (ASA dehydrogenase) (ASADH) (EC 1.2.1.11) (Aspartate-beta-semialdehyde dehydrogenase)	asd slr0549	Synechocystis sp. (strain PCC 6803 / Kazusa)	338	NA	NA	NA	NA	NA	NA	NA	NA	09100 Metabolism	09105 Amino acid metabolism	00300 Lysine biosynthesis [PATH:ko00300]	asd; aspartate-semialdehyde dehydrogenase [EC:1.2.1.11]
K00133	DHAS_SYNY3	1.07655	0	0	K00133	NA	NA	Aspartate-semialdehyde dehydrogenase (ASA dehydrogenase) (ASADH) (EC 1.2.1.11) (Aspartate-beta-semialdehyde dehydrogenase)	asd slr0549	Synechocystis sp. (strain PCC 6803 / Kazusa)	338	NA	NA	NA	NA	NA	NA	NA	NA	09100 Metabolism	09105 Amino acid metabolism	00260 Glycine, serine and threonine metabolism [PATH:ko00260]	asd; aspartate-semialdehyde dehydrogenase [EC:1.2.1.11]
K00133	DHAS_SYNY3	1.07655	0	0	K00133	NA	NA	Aspartate-semialdehyde dehydrogenase (ASA dehydrogenase) (ASADH) (EC 1.2.1.11) (Aspartate-beta-semialdehyde dehydrogenase)	asd slr0549	Synechocystis sp. (strain PCC 6803 / Kazusa)	338	NA	NA	NA	NA	NA	NA	NA	NA	09100 Metabolism	09105 Amino acid metabolism	00270 Cysteine and methionine metabolism [PATH:ko00270]	asd; aspartate-semialdehyde dehydrogenase [EC:1.2.1.11]
K00133	DHAS_SYNY3	1.07655	0	0	K00133	NA	NA	Aspartate-semialdehyde dehydrogenase (ASA dehydrogenase) (ASADH) (EC 1.2.1.11) (Aspartate-beta-semialdehyde dehydrogenase)	asd slr0549	Synechocystis sp. (strain PCC 6803 / Kazusa)	338	NA	NA	NA	NA	NA	NA	NA	NA	09100 Metabolism	09110 Biosynthesis of other secondary metabolites	00261 Monobactam biosynthesis [PATH:ko00261]	asd; aspartate-semialdehyde dehydrogenase [EC:1.2.1.11]
K00133	DHAS_PROMA	1.07655	0	0	K00133	NA	NA	Aspartate-semialdehyde dehydrogenase (ASA dehydrogenase) (ASADH) (EC 1.2.1.11) (Aspartate-beta-semialdehyde dehydrogenase)	asd Pro_1814	Prochlorococcus marinus (strain SARG / CCMP1375 / SS120)	343	NA	NA	NA	NA	NA	NA	NA	NA	09100 Metabolism	09105 Amino acid metabolism	00300 Lysine biosynthesis [PATH:ko00300]	asd; aspartate-semialdehyde dehydrogenase [EC:1.2.1.11]
K00133	DHAS_PROMA	1.07655	0	0	K00133	NA	NA	Aspartate-semialdehyde dehydrogenase (ASA dehydrogenase) (ASADH) (EC 1.2.1.11) (Aspartate-beta-semialdehyde dehydrogenase)	asd Pro_1814	Prochlorococcus marinus (strain SARG / CCMP1375 / SS120)	343	NA	NA	NA	NA	NA	NA	NA	NA	09100 Metabolism	09105 Amino acid metabolism	00260 Glycine, serine and threonine metabolism [PATH:ko00260]	asd; aspartate-semialdehyde dehydrogenase [EC:1.2.1.11]
K00133	DHAS_PROMA	1.07655	0	0	K00133	NA	NA	Aspartate-semialdehyde dehydrogenase (ASA dehydrogenase) (ASADH) (EC 1.2.1.11) (Aspartate-beta-semialdehyde dehydrogenase)	asd Pro_1814	Prochlorococcus marinus (strain SARG / CCMP1375 / SS120)	343	NA	NA	NA	NA	NA	NA	NA	NA	09100 Metabolism	09105 Amino acid metabolism	00270 Cysteine and methionine metabolism [PATH:ko00270]	asd; aspartate-semialdehyde dehydrogenase [EC:1.2.1.11]
K00133	DHAS_PROMA	1.07655	0	0	K00133	NA	NA	Aspartate-semialdehyde dehydrogenase (ASA dehydrogenase) (ASADH) (EC 1.2.1.11) (Aspartate-beta-semialdehyde dehydrogenase)	asd Pro_1814	Prochlorococcus marinus (strain SARG / CCMP1375 / SS120)	343	NA	NA	NA	NA	NA	NA	NA	NA	09100 Metabolism	09110 Biosynthesis of other secondary metabolites	00261 Monobactam biosynthesis [PATH:ko00261]	asd; aspartate-semialdehyde dehydrogenase [EC:1.2.1.11]
K00134	G3P_SHIBC	25.8372	0	0	K00134	NA	NA	Glyceraldehyde-3-phosphate dehydrogenase (GAPDH) (EC 1.2.1.12) (NAD-dependent glyceraldehyde-3-phosphate dehydrogenase)	gapA gap EBL_c23540	Shimwellia blattae (strain ATCC 29907 / DSM 4481 / JCM 1650 / NBRC 105725 / CDC 9005-74) (Escherichia blattae)	331	NA	NA	NA	NA	NA	NA	NA	NA	09100 Metabolism	09101 Carbohydrate metabolism	00010 Glycolysis / Gluconeogenesis [PATH:ko00010]	GAPDH, gapA; glyceraldehyde 3-phosphate dehydrogenase [EC:1.2.1.12]
K00134	G3P_SHIBC	25.8372	0	0	K00134	NA	NA	Glyceraldehyde-3-phosphate dehydrogenase (GAPDH) (EC 1.2.1.12) (NAD-dependent glyceraldehyde-3-phosphate dehydrogenase)	gapA gap EBL_c23540	Shimwellia blattae (strain ATCC 29907 / DSM 4481 / JCM 1650 / NBRC 105725 / CDC 9005-74) (Escherichia blattae)	331	NA	NA	NA	NA	NA	NA	NA	NA	09100 Metabolism	09102 Energy metabolism	00710 Carbon fixation in photosynthetic organisms [PATH:ko00710]	GAPDH, gapA; glyceraldehyde 3-phosphate dehydrogenase [EC:1.2.1.12]
K00134	G3P_SHIBC	25.8372	0	0	K00134	NA	NA	Glyceraldehyde-3-phosphate dehydrogenase (GAPDH) (EC 1.2.1.12) (NAD-dependent glyceraldehyde-3-phosphate dehydrogenase)	gapA gap EBL_c23540	Shimwellia blattae (strain ATCC 29907 / DSM 4481 / JCM 1650 / NBRC 105725 / CDC 9005-74) (Escherichia blattae)	331	NA	NA	NA	NA	NA	NA	NA	NA	09160 Human Diseases	09164 Neurodegenerative diseases	05010 Alzheimer disease [PATH:ko05010]	GAPDH, gapA; glyceraldehyde 3-phosphate dehydrogenase [EC:1.2.1.12]
K00134	G3P_SHIBC	25.8372	0	0	K00134	NA	NA	Glyceraldehyde-3-phosphate dehydrogenase (GAPDH) (EC 1.2.1.12) (NAD-dependent glyceraldehyde-3-phosphate dehydrogenase)	gapA gap EBL_c23540	Shimwellia blattae (strain ATCC 29907 / DSM 4481 / JCM 1650 / NBRC 105725 / CDC 9005-74) (Escherichia blattae)	331	NA	NA	NA	NA	NA	NA	NA	NA	09130 Environmental Information Processing	09132 Signal transduction	04066 HIF-1 signaling pathway [PATH:ko04066]	GAPDH, gapA; glyceraldehyde 3-phosphate dehydrogenase [EC:1.2.1.12]
K00134	E4PD_SHEAM	9.68894	0	0	K00134	NA	NA	D-erythrose-4-phosphate dehydrogenase (E4PDH) (EC 1.2.1.72)	epd Sama_2758	Shewanella amazonensis (strain ATCC BAA-1098 / SB2B)	338	NA	NA	NA	NA	NA	NA	NA	NA	09100 Metabolism	09101 Carbohydrate metabolism	00010 Glycolysis / Gluconeogenesis [PATH:ko00010]	GAPDH, gapA; glyceraldehyde 3-phosphate dehydrogenase [EC:1.2.1.12]
K00134	E4PD_SHEAM	9.68894	0	0	K00134	NA	NA	D-erythrose-4-phosphate dehydrogenase (E4PDH) (EC 1.2.1.72)	epd Sama_2758	Shewanella amazonensis (strain ATCC BAA-1098 / SB2B)	338	NA	NA	NA	NA	NA	NA	NA	NA	09100 Metabolism	09102 Energy metabolism	00710 Carbon fixation in photosynthetic organisms [PATH:ko00710]	GAPDH, gapA; glyceraldehyde 3-phosphate dehydrogenase [EC:1.2.1.12]
K00134	E4PD_SHEAM	9.68894	0	0	K00134	NA	NA	D-erythrose-4-phosphate dehydrogenase (E4PDH) (EC 1.2.1.72)	epd Sama_2758	Shewanella amazonensis (strain ATCC BAA-1098 / SB2B)	338	NA	NA	NA	NA	NA	NA	NA	NA	09160 Human Diseases	09164 Neurodegenerative diseases	05010 Alzheimer disease [PATH:ko05010]	GAPDH, gapA; glyceraldehyde 3-phosphate dehydrogenase [EC:1.2.1.12]
K00134	E4PD_SHEAM	9.68894	0	0	K00134	NA	NA	D-erythrose-4-phosphate dehydrogenase (E4PDH) (EC 1.2.1.72)	epd Sama_2758	Shewanella amazonensis (strain ATCC BAA-1098 / SB2B)	338	NA	NA	NA	NA	NA	NA	NA	NA	09130 Environmental Information Processing	09132 Signal transduction	04066 HIF-1 signaling pathway [PATH:ko04066]	GAPDH, gapA; glyceraldehyde 3-phosphate dehydrogenase [EC:1.2.1.12]
K00134	G3P_PSEAE	0	0	3.16794	NA	NA	K00134	NA	NA	NA	NA	NA	NA	NA	NA	Glyceraldehyde-3-phosphate dehydrogenase (GAPDH) (EC 1.2.1.12) (NAD-dependent glyceraldehyde-3-phosphate dehydrogenase)	gap hexC PA3195	Pseudomonas aeruginosa (strain ATCC 15692 / DSM 22644 / CIP 104116 / JCM 14847 / LMG 12228 / 1C / PRS 101 / PAO1)	334	09100 Metabolism	09101 Carbohydrate metabolism	00010 Glycolysis / Gluconeogenesis [PATH:ko00010]	GAPDH, gapA; glyceraldehyde 3-phosphate dehydrogenase [EC:1.2.1.12]
K00134	G3P_PSEAE	0	0	3.16794	NA	NA	K00134	NA	NA	NA	NA	NA	NA	NA	NA	Glyceraldehyde-3-phosphate dehydrogenase (GAPDH) (EC 1.2.1.12) (NAD-dependent glyceraldehyde-3-phosphate dehydrogenase)	gap hexC PA3195	Pseudomonas aeruginosa (strain ATCC 15692 / DSM 22644 / CIP 104116 / JCM 14847 / LMG 12228 / 1C / PRS 101 / PAO1)	334	09100 Metabolism	09102 Energy metabolism	00710 Carbon fixation in photosynthetic organisms [PATH:ko00710]	GAPDH, gapA; glyceraldehyde 3-phosphate dehydrogenase [EC:1.2.1.12]
K00134	G3P_PSEAE	0	0	3.16794	NA	NA	K00134	NA	NA	NA	NA	NA	NA	NA	NA	Glyceraldehyde-3-phosphate dehydrogenase (GAPDH) (EC 1.2.1.12) (NAD-dependent glyceraldehyde-3-phosphate dehydrogenase)	gap hexC PA3195	Pseudomonas aeruginosa (strain ATCC 15692 / DSM 22644 / CIP 104116 / JCM 14847 / LMG 12228 / 1C / PRS 101 / PAO1)	334	09160 Human Diseases	09164 Neurodegenerative diseases	05010 Alzheimer disease [PATH:ko05010]	GAPDH, gapA; glyceraldehyde 3-phosphate dehydrogenase [EC:1.2.1.12]
K00134	G3P_PSEAE	0	0	3.16794	NA	NA	K00134	NA	NA	NA	NA	NA	NA	NA	NA	Glyceraldehyde-3-phosphate dehydrogenase (GAPDH) (EC 1.2.1.12) (NAD-dependent glyceraldehyde-3-phosphate dehydrogenase)	gap hexC PA3195	Pseudomonas aeruginosa (strain ATCC 15692 / DSM 22644 / CIP 104116 / JCM 14847 / LMG 12228 / 1C / PRS 101 / PAO1)	334	09130 Environmental Information Processing	09132 Signal transduction	04066 HIF-1 signaling pathway [PATH:ko04066]	GAPDH, gapA; glyceraldehyde 3-phosphate dehydrogenase [EC:1.2.1.12]
K00135	GABD_DEIRA	0	1.76077	0	NA	K00135	NA	NA	NA	NA	NA	Succinate-semialdehyde dehydrogenase [NADP(+)] (SSDH) (EC 1.2.1.79)	ssdA DR_A0343	Deinococcus radiodurans (strain ATCC 13939 / DSM 20539 / JCM 16871 / LMG 4051 / NBRC 15346 / NCIMB 9279 / R1 / VKM B-1422)	477	NA	NA	NA	NA	09100 Metabolism	09101 Carbohydrate metabolism	00650 Butanoate metabolism [PATH:ko00650]	gabD; succinate-semialdehyde dehydrogenase / glutarate-semialdehyde dehydrogenase [EC:1.2.1.16 1.2.1.79 1.2.1.20]
K00135	GABD_DEIRA	0	1.76077	0	NA	K00135	NA	NA	NA	NA	NA	Succinate-semialdehyde dehydrogenase [NADP(+)] (SSDH) (EC 1.2.1.79)	ssdA DR_A0343	Deinococcus radiodurans (strain ATCC 13939 / DSM 20539 / JCM 16871 / LMG 4051 / NBRC 15346 / NCIMB 9279 / R1 / VKM B-1422)	477	NA	NA	NA	NA	09100 Metabolism	09105 Amino acid metabolism	00350 Tyrosine metabolism [PATH:ko00350]	gabD; succinate-semialdehyde dehydrogenase / glutarate-semialdehyde dehydrogenase [EC:1.2.1.16 1.2.1.79 1.2.1.20]
K00135	GABD_DEIRA	0	1.76077	0	NA	K00135	NA	NA	NA	NA	NA	Succinate-semialdehyde dehydrogenase [NADP(+)] (SSDH) (EC 1.2.1.79)	ssdA DR_A0343	Deinococcus radiodurans (strain ATCC 13939 / DSM 20539 / JCM 16871 / LMG 4051 / NBRC 15346 / NCIMB 9279 / R1 / VKM B-1422)	477	NA	NA	NA	NA	09100 Metabolism	09105 Amino acid metabolism	00310 Lysine degradation [PATH:ko00310]	gabD; succinate-semialdehyde dehydrogenase / glutarate-semialdehyde dehydrogenase [EC:1.2.1.16 1.2.1.79 1.2.1.20]
K00135	GABD_DEIRA	0	1.76077	0	NA	K00135	NA	NA	NA	NA	NA	Succinate-semialdehyde dehydrogenase [NADP(+)] (SSDH) (EC 1.2.1.79)	ssdA DR_A0343	Deinococcus radiodurans (strain ATCC 13939 / DSM 20539 / JCM 16871 / LMG 4051 / NBRC 15346 / NCIMB 9279 / R1 / VKM B-1422)	477	NA	NA	NA	NA	09100 Metabolism	09105 Amino acid metabolism	00250 Alanine, aspartate and glutamate metabolism [PATH:ko00250]	gabD; succinate-semialdehyde dehydrogenase / glutarate-semialdehyde dehydrogenase [EC:1.2.1.16 1.2.1.79 1.2.1.20]
K00135	GABD_DEIRA	0	1.76077	0	NA	K00135	NA	NA	NA	NA	NA	Succinate-semialdehyde dehydrogenase [NADP(+)] (SSDH) (EC 1.2.1.79)	ssdA DR_A0343	Deinococcus radiodurans (strain ATCC 13939 / DSM 20539 / JCM 16871 / LMG 4051 / NBRC 15346 / NCIMB 9279 / R1 / VKM B-1422)	477	NA	NA	NA	NA	09100 Metabolism	09108 Metabolism of cofactors and vitamins	00760 Nicotinate and nicotinamide metabolism [PATH:ko00760]	gabD; succinate-semialdehyde dehydrogenase / glutarate-semialdehyde dehydrogenase [EC:1.2.1.16 1.2.1.79 1.2.1.20]
K00135	GABD1_MYCLE	0	0	1.05598	NA	NA	K00135	NA	NA	NA	NA	NA	NA	NA	NA	Succinate-semialdehyde dehydrogenase [NADP(+)] (SSADH) (SSDH) (EC 1.2.1.79)	gabD1 ML2573 MLCB1883.11c	Mycobacterium leprae (strain TN)	457	09100 Metabolism	09101 Carbohydrate metabolism	00650 Butanoate metabolism [PATH:ko00650]	gabD; succinate-semialdehyde dehydrogenase / glutarate-semialdehyde dehydrogenase [EC:1.2.1.16 1.2.1.79 1.2.1.20]
K00135	GABD1_MYCLE	0	0	1.05598	NA	NA	K00135	NA	NA	NA	NA	NA	NA	NA	NA	Succinate-semialdehyde dehydrogenase [NADP(+)] (SSADH) (SSDH) (EC 1.2.1.79)	gabD1 ML2573 MLCB1883.11c	Mycobacterium leprae (strain TN)	457	09100 Metabolism	09105 Amino acid metabolism	00350 Tyrosine metabolism [PATH:ko00350]	gabD; succinate-semialdehyde dehydrogenase / glutarate-semialdehyde dehydrogenase [EC:1.2.1.16 1.2.1.79 1.2.1.20]
K00135	GABD1_MYCLE	0	0	1.05598	NA	NA	K00135	NA	NA	NA	NA	NA	NA	NA	NA	Succinate-semialdehyde dehydrogenase [NADP(+)] (SSADH) (SSDH) (EC 1.2.1.79)	gabD1 ML2573 MLCB1883.11c	Mycobacterium leprae (strain TN)	457	09100 Metabolism	09105 Amino acid metabolism	00310 Lysine degradation [PATH:ko00310]	gabD; succinate-semialdehyde dehydrogenase / glutarate-semialdehyde dehydrogenase [EC:1.2.1.16 1.2.1.79 1.2.1.20]
K00135	GABD1_MYCLE	0	0	1.05598	NA	NA	K00135	NA	NA	NA	NA	NA	NA	NA	NA	Succinate-semialdehyde dehydrogenase [NADP(+)] (SSADH) (SSDH) (EC 1.2.1.79)	gabD1 ML2573 MLCB1883.11c	Mycobacterium leprae (strain TN)	457	09100 Metabolism	09105 Amino acid metabolism	00250 Alanine, aspartate and glutamate metabolism [PATH:ko00250]	gabD; succinate-semialdehyde dehydrogenase / glutarate-semialdehyde dehydrogenase [EC:1.2.1.16 1.2.1.79 1.2.1.20]
K00135	GABD1_MYCLE	0	0	1.05598	NA	NA	K00135	NA	NA	NA	NA	NA	NA	NA	NA	Succinate-semialdehyde dehydrogenase [NADP(+)] (SSADH) (SSDH) (EC 1.2.1.79)	gabD1 ML2573 MLCB1883.11c	Mycobacterium leprae (strain TN)	457	09100 Metabolism	09108 Metabolism of cofactors and vitamins	00760 Nicotinate and nicotinamide metabolism [PATH:ko00760]	gabD; succinate-semialdehyde dehydrogenase / glutarate-semialdehyde dehydrogenase [EC:1.2.1.16 1.2.1.79 1.2.1.20]
K00137	ABDH_ECO27	0	1.76077	0	NA	K00137	NA	NA	NA	NA	NA	Gamma-aminobutyraldehyde dehydrogenase (ABALDH) (EC 1.2.1.19) (1-pyrroline dehydrogenase) (4-aminobutanal dehydrogenase) (5-aminopentanal dehydrogenase) (EC 1.2.1.-)	patD E2348C_1584	Escherichia coli O127:H6 (strain E2348/69 / EPEC)	474	NA	NA	NA	NA	09100 Metabolism	09105 Amino acid metabolism	00330 Arginine and proline metabolism [PATH:ko00330]	prr; aminobutyraldehyde dehydrogenase [EC:1.2.1.19]
K00137	ABDH_ECO27	0	1.76077	0	NA	K00137	NA	NA	NA	NA	NA	Gamma-aminobutyraldehyde dehydrogenase (ABALDH) (EC 1.2.1.19) (1-pyrroline dehydrogenase) (4-aminobutanal dehydrogenase) (5-aminopentanal dehydrogenase) (EC 1.2.1.-)	patD E2348C_1584	Escherichia coli O127:H6 (strain E2348/69 / EPEC)	474	NA	NA	NA	NA	09100 Metabolism	09106 Metabolism of other amino acids	00410 beta-Alanine metabolism [PATH:ko00410]	prr; aminobutyraldehyde dehydrogenase [EC:1.2.1.19]
K00138	ALDH_DEIRA	0	2.64116	0	NA	K00138	NA	NA	NA	NA	NA	Aldehyde dehydrogenase (EC 1.2.1.3)	aldA DR_A0348	Deinococcus radiodurans (strain ATCC 13939 / DSM 20539 / JCM 16871 / LMG 4051 / NBRC 15346 / NCIMB 9279 / R1 / VKM B-1422)	515	NA	NA	NA	NA	09100 Metabolism	09101 Carbohydrate metabolism	00620 Pyruvate metabolism [PATH:ko00620]	aldB; aldehyde dehydrogenase [EC:1.2.1.-]
K00138	ALDH_DEIRA	0	2.64116	0	NA	K00138	NA	NA	NA	NA	NA	Aldehyde dehydrogenase (EC 1.2.1.3)	aldA DR_A0348	Deinococcus radiodurans (strain ATCC 13939 / DSM 20539 / JCM 16871 / LMG 4051 / NBRC 15346 / NCIMB 9279 / R1 / VKM B-1422)	515	NA	NA	NA	NA	09100 Metabolism	09101 Carbohydrate metabolism	00010 Glycolysis / Gluconeogenesis [PATH:ko00010]	aldB; aldehyde dehydrogenase [EC:1.2.1.-]
K00140	IOLA_BACVZ	0	0	1.05598	NA	NA	K00140	NA	NA	NA	NA	NA	NA	NA	NA	Malonate-semialdehyde dehydrogenase (MSA dehydrogenase) (EC 1.2.1.-) (Methylmalonate-semialdehyde dehydrogenase) (MMSA dehydrogenase) (MSDH) (EC 1.2.1.27)	iolA RBAM_036780	Bacillus velezensis (strain DSM 23117 / BGSC 10A6 / FZB42) (Bacillus amyloliquefaciens subsp. plantarum)	487	09100 Metabolism	09101 Carbohydrate metabolism	00640 Propanoate metabolism [PATH:ko00640]	mmsA, iolA, ALDH6A1; malonate-semialdehyde dehydrogenase (acetylating) / methylmalonate-semialdehyde dehydrogenase [EC:1.2.1.18 1.2.1.27]
K00140	IOLA_BACVZ	0	0	1.05598	NA	NA	K00140	NA	NA	NA	NA	NA	NA	NA	NA	Malonate-semialdehyde dehydrogenase (MSA dehydrogenase) (EC 1.2.1.-) (Methylmalonate-semialdehyde dehydrogenase) (MMSA dehydrogenase) (MSDH) (EC 1.2.1.27)	iolA RBAM_036780	Bacillus velezensis (strain DSM 23117 / BGSC 10A6 / FZB42) (Bacillus amyloliquefaciens subsp. plantarum)	487	09100 Metabolism	09106 Metabolism of other amino acids	00410 beta-Alanine metabolism [PATH:ko00410]	mmsA, iolA, ALDH6A1; malonate-semialdehyde dehydrogenase (acetylating) / methylmalonate-semialdehyde dehydrogenase [EC:1.2.1.18 1.2.1.27]
K00140	IOLA_BACVZ	0	0	1.05598	NA	NA	K00140	NA	NA	NA	NA	NA	NA	NA	NA	Malonate-semialdehyde dehydrogenase (MSA dehydrogenase) (EC 1.2.1.-) (Methylmalonate-semialdehyde dehydrogenase) (MMSA dehydrogenase) (MSDH) (EC 1.2.1.27)	iolA RBAM_036780	Bacillus velezensis (strain DSM 23117 / BGSC 10A6 / FZB42) (Bacillus amyloliquefaciens subsp. plantarum)	487	09100 Metabolism	09105 Amino acid metabolism	00280 Valine, leucine and isoleucine degradation [PATH:ko00280]	mmsA, iolA, ALDH6A1; malonate-semialdehyde dehydrogenase (acetylating) / methylmalonate-semialdehyde dehydrogenase [EC:1.2.1.18 1.2.1.27]
K00140	IOLA_BACVZ	0	0	1.05598	NA	NA	K00140	NA	NA	NA	NA	NA	NA	NA	NA	Malonate-semialdehyde dehydrogenase (MSA dehydrogenase) (EC 1.2.1.-) (Methylmalonate-semialdehyde dehydrogenase) (MMSA dehydrogenase) (MSDH) (EC 1.2.1.27)	iolA RBAM_036780	Bacillus velezensis (strain DSM 23117 / BGSC 10A6 / FZB42) (Bacillus amyloliquefaciens subsp. plantarum)	487	09100 Metabolism	09101 Carbohydrate metabolism	00562 Inositol phosphate metabolism [PATH:ko00562]	mmsA, iolA, ALDH6A1; malonate-semialdehyde dehydrogenase (acetylating) / methylmalonate-semialdehyde dehydrogenase [EC:1.2.1.18 1.2.1.27]
K00145	ARGC_GEOMG	1.07655	0	0	K00145	NA	NA	N-acetyl-gamma-glutamyl-phosphate reductase (AGPR) (EC 1.2.1.38) (N-acetyl-glutamate semialdehyde dehydrogenase) (NAGSA dehydrogenase)	argC Gmet_0608	Geobacter metallireducens (strain GS-15 / ATCC 53774 / DSM 7210)	346	NA	NA	NA	NA	NA	NA	NA	NA	09100 Metabolism	09105 Amino acid metabolism	00220 Arginine biosynthesis [PATH:ko00220]	argC; N-acetyl-gamma-glutamyl-phosphate reductase [EC:1.2.1.38]
K00145	ARGC_AGRVS	0	0	0	NA	NA	K00145	NA	NA	NA	NA	NA	NA	NA	NA	N-acetyl-gamma-glutamyl-phosphate reductase (AGPR) (EC 1.2.1.38) (N-acetyl-glutamate semialdehyde dehydrogenase) (NAGSA dehydrogenase)	argC Avi_1674	Agrobacterium vitis (strain S4 / ATCC BAA-846) (Rhizobium vitis (strain S4))	310	09100 Metabolism	09105 Amino acid metabolism	00220 Arginine biosynthesis [PATH:ko00220]	argC; N-acetyl-gamma-glutamyl-phosphate reductase [EC:1.2.1.38]
K00145	ARGC_DESAH	0	0.880386	0	NA	K00145	NA	NA	NA	NA	NA	N-acetyl-gamma-glutamyl-phosphate reductase (AGPR) (EC 1.2.1.38) (N-acetyl-glutamate semialdehyde dehydrogenase) (NAGSA dehydrogenase)	argC HRM2_26630	Desulfobacterium autotrophicum (strain ATCC 43914 / DSM 3382 / HRM2)	345	NA	NA	NA	NA	09100 Metabolism	09105 Amino acid metabolism	00220 Arginine biosynthesis [PATH:ko00220]	argC; N-acetyl-gamma-glutamyl-phosphate reductase [EC:1.2.1.38]
K00145	ARGC_HELMI	1.07655	0	0	K00145	NA	NA	N-acetyl-gamma-glutamyl-phosphate reductase (AGPR) (EC 1.2.1.38) (N-acetyl-glutamate semialdehyde dehydrogenase) (NAGSA dehydrogenase)	argC Helmi_13800 HM1_1428	Heliobacterium modesticaldum (strain ATCC 51547 / Ice1)	351	NA	NA	NA	NA	NA	NA	NA	NA	09100 Metabolism	09105 Amino acid metabolism	00220 Arginine biosynthesis [PATH:ko00220]	argC; N-acetyl-gamma-glutamyl-phosphate reductase [EC:1.2.1.38]
K00145	ARGC_GLOC7	1.07655	0	0	K00145	NA	NA	N-acetyl-gamma-glutamyl-phosphate reductase (AGPR) (EC 1.2.1.38) (N-acetyl-glutamate semialdehyde dehydrogenase) (NAGSA dehydrogenase)	argC PCC7424_2047	Gloeothece citriformis (strain PCC 7424) (Cyanothece sp. (strain PCC 7424))	352	NA	NA	NA	NA	NA	NA	NA	NA	09100 Metabolism	09105 Amino acid metabolism	00220 Arginine biosynthesis [PATH:ko00220]	argC; N-acetyl-gamma-glutamyl-phosphate reductase [EC:1.2.1.38]
K00145	ARGC_HUNT2	1.07655	0	0	K00145	NA	NA	N-acetyl-gamma-glutamyl-phosphate reductase (AGPR) (EC 1.2.1.38) (N-acetyl-glutamate semialdehyde dehydrogenase) (NAGSA dehydrogenase)	argC Cthe_1863	Hungateiclostridium thermocellum (strain ATCC 27405 / DSM 1237 / JCM 9322 / NBRC 103400 / NCIMB 10682 / NRRL B-4536 / VPI 7372) (Clostridium thermocellum)	346	NA	NA	NA	NA	NA	NA	NA	NA	09100 Metabolism	09105 Amino acid metabolism	00220 Arginine biosynthesis [PATH:ko00220]	argC; N-acetyl-gamma-glutamyl-phosphate reductase [EC:1.2.1.38]
K00145	ARGC_CAMJD	0	0	0	NA	NA	K00145	NA	NA	NA	NA	NA	NA	NA	NA	N-acetyl-gamma-glutamyl-phosphate reductase (AGPR) (EC 1.2.1.38) (N-acetyl-glutamate semialdehyde dehydrogenase) (NAGSA dehydrogenase)	argC JJD26997_0222	Campylobacter jejuni subsp. doylei (strain ATCC BAA-1458 / RM4099 / 269.97)	342	09100 Metabolism	09105 Amino acid metabolism	00220 Arginine biosynthesis [PATH:ko00220]	argC; N-acetyl-gamma-glutamyl-phosphate reductase [EC:1.2.1.38]
K00145	ARGC_CLOK1	0	0	0	NA	NA	K00145	NA	NA	NA	NA	NA	NA	NA	NA	N-acetyl-gamma-glutamyl-phosphate reductase (AGPR) (EC 1.2.1.38) (N-acetyl-glutamate semialdehyde dehydrogenase) (NAGSA dehydrogenase)	argC CKR_1444	Clostridium kluyveri (strain NBRC 12016)	344	09100 Metabolism	09105 Amino acid metabolism	00220 Arginine biosynthesis [PATH:ko00220]	argC; N-acetyl-gamma-glutamyl-phosphate reductase [EC:1.2.1.38]
K00145	ARGC_LEIXX	0	0	0	NA	NA	K00145	NA	NA	NA	NA	NA	NA	NA	NA	N-acetyl-gamma-glutamyl-phosphate reductase (AGPR) (EC 1.2.1.38) (N-acetyl-glutamate semialdehyde dehydrogenase) (NAGSA dehydrogenase)	argC Lxx06030	Leifsonia xyli subsp. xyli (strain CTCB07)	347	09100 Metabolism	09105 Amino acid metabolism	00220 Arginine biosynthesis [PATH:ko00220]	argC; N-acetyl-gamma-glutamyl-phosphate reductase [EC:1.2.1.38]
K00145	ARGC_RHOBA	1.07655	0	0	K00145	NA	NA	N-acetyl-gamma-glutamyl-phosphate reductase (AGPR) (EC 1.2.1.38) (N-acetyl-glutamate semialdehyde dehydrogenase) (NAGSA dehydrogenase)	argC RB2552	Rhodopirellula baltica (strain DSM 10527 / NCIMB 13988 / SH1)	346	NA	NA	NA	NA	NA	NA	NA	NA	09100 Metabolism	09105 Amino acid metabolism	00220 Arginine biosynthesis [PATH:ko00220]	argC; N-acetyl-gamma-glutamyl-phosphate reductase [EC:1.2.1.38]
K00145	ARGC_PROMM	0	0	0	NA	NA	K00145	NA	NA	NA	NA	NA	NA	NA	NA	N-acetyl-gamma-glutamyl-phosphate reductase (AGPR) (EC 1.2.1.38) (N-acetyl-glutamate semialdehyde dehydrogenase) (NAGSA dehydrogenase)	argC PMT_0709	Prochlorococcus marinus (strain MIT 9313)	357	09100 Metabolism	09105 Amino acid metabolism	00220 Arginine biosynthesis [PATH:ko00220]	argC; N-acetyl-gamma-glutamyl-phosphate reductase [EC:1.2.1.38]
K00145	ARGC_XANC5	0	0	0	NA	NA	K00145	NA	NA	NA	NA	NA	NA	NA	NA	N-acetyl-gamma-glutamyl-phosphate reductase (AGPR) (EC 1.2.1.38) (N-acetyl-glutamate semialdehyde dehydrogenase) (NAGSA dehydrogenase)	argC XCV2545	Xanthomonas campestris pv. vesicatoria (strain 85-10)	316	09100 Metabolism	09105 Amino acid metabolism	00220 Arginine biosynthesis [PATH:ko00220]	argC; N-acetyl-gamma-glutamyl-phosphate reductase [EC:1.2.1.38]
K00145	ARGC_MAGMM	0	0	0	NA	NA	K00145	NA	NA	NA	NA	NA	NA	NA	NA	N-acetyl-gamma-glutamyl-phosphate reductase (AGPR) (EC 1.2.1.38) (N-acetyl-glutamate semialdehyde dehydrogenase) (NAGSA dehydrogenase)	argC Mmc1_0248	Magnetococcus marinus (strain ATCC BAA-1437 / JCM 17883 / MC-1)	349	09100 Metabolism	09105 Amino acid metabolism	00220 Arginine biosynthesis [PATH:ko00220]	argC; N-acetyl-gamma-glutamyl-phosphate reductase [EC:1.2.1.38]
K00147	PROA_PELPB	0	0.880386	0	NA	K00147	NA	NA	NA	NA	NA	Gamma-glutamyl phosphate reductase (GPR) (EC 1.2.1.41) (Glutamate-5-semialdehyde dehydrogenase) (Glutamyl-gamma-semialdehyde dehydrogenase) (GSA dehydrogenase)	proA Ppha_1100	Pelodictyon phaeoclathratiforme (strain DSM 5477 / BU-1)	418	NA	NA	NA	NA	09100 Metabolism	09110 Biosynthesis of other secondary metabolites	00332 Carbapenem biosynthesis [PATH:ko00332]	proA; glutamate-5-semialdehyde dehydrogenase [EC:1.2.1.41]
K00147	PROA_PELPB	0	0.880386	0	NA	K00147	NA	NA	NA	NA	NA	Gamma-glutamyl phosphate reductase (GPR) (EC 1.2.1.41) (Glutamate-5-semialdehyde dehydrogenase) (Glutamyl-gamma-semialdehyde dehydrogenase) (GSA dehydrogenase)	proA Ppha_1100	Pelodictyon phaeoclathratiforme (strain DSM 5477 / BU-1)	418	NA	NA	NA	NA	09100 Metabolism	09105 Amino acid metabolism	00330 Arginine and proline metabolism [PATH:ko00330]	proA; glutamate-5-semialdehyde dehydrogenase [EC:1.2.1.41]
K00147	PROA_MYCPA	1.07655	0	0	K00147	NA	NA	Gamma-glutamyl phosphate reductase (GPR) (EC 1.2.1.41) (Glutamate-5-semialdehyde dehydrogenase) (Glutamyl-gamma-semialdehyde dehydrogenase) (GSA dehydrogenase)	proA MAP_2247c	Mycolicibacterium paratuberculosis (strain ATCC BAA-968 / K-10) (Mycobacterium paratuberculosis)	435	NA	NA	NA	NA	NA	NA	NA	NA	09100 Metabolism	09110 Biosynthesis of other secondary metabolites	00332 Carbapenem biosynthesis [PATH:ko00332]	proA; glutamate-5-semialdehyde dehydrogenase [EC:1.2.1.41]
K00147	PROA_MYCPA	1.07655	0	0	K00147	NA	NA	Gamma-glutamyl phosphate reductase (GPR) (EC 1.2.1.41) (Glutamate-5-semialdehyde dehydrogenase) (Glutamyl-gamma-semialdehyde dehydrogenase) (GSA dehydrogenase)	proA MAP_2247c	Mycolicibacterium paratuberculosis (strain ATCC BAA-968 / K-10) (Mycobacterium paratuberculosis)	435	NA	NA	NA	NA	NA	NA	NA	NA	09100 Metabolism	09105 Amino acid metabolism	00330 Arginine and proline metabolism [PATH:ko00330]	proA; glutamate-5-semialdehyde dehydrogenase [EC:1.2.1.41]
K00147	PROA_CUPPJ	1.07655	0	0	K00147	NA	NA	Gamma-glutamyl phosphate reductase (GPR) (EC 1.2.1.41) (Glutamate-5-semialdehyde dehydrogenase) (Glutamyl-gamma-semialdehyde dehydrogenase) (GSA dehydrogenase)	proA Reut_A2831	Cupriavidus pinatubonensis (strain JMP 134 / LMG 1197) (Cupriavidus necator (strain JMP 134))	426	NA	NA	NA	NA	NA	NA	NA	NA	09100 Metabolism	09110 Biosynthesis of other secondary metabolites	00332 Carbapenem biosynthesis [PATH:ko00332]	proA; glutamate-5-semialdehyde dehydrogenase [EC:1.2.1.41]
K00147	PROA_CUPPJ	1.07655	0	0	K00147	NA	NA	Gamma-glutamyl phosphate reductase (GPR) (EC 1.2.1.41) (Glutamate-5-semialdehyde dehydrogenase) (Glutamyl-gamma-semialdehyde dehydrogenase) (GSA dehydrogenase)	proA Reut_A2831	Cupriavidus pinatubonensis (strain JMP 134 / LMG 1197) (Cupriavidus necator (strain JMP 134))	426	NA	NA	NA	NA	NA	NA	NA	NA	09100 Metabolism	09105 Amino acid metabolism	00330 Arginine and proline metabolism [PATH:ko00330]	proA; glutamate-5-semialdehyde dehydrogenase [EC:1.2.1.41]
K00147	PROA_METRJ	0	0	0	NA	NA	K00147	NA	NA	NA	NA	NA	NA	NA	NA	Gamma-glutamyl phosphate reductase (GPR) (EC 1.2.1.41) (Glutamate-5-semialdehyde dehydrogenase) (Glutamyl-gamma-semialdehyde dehydrogenase) (GSA dehydrogenase)	proA Mrad2831_0103	Methylobacterium radiotolerans (strain ATCC 27329 / DSM 1819 / JCM 2831 / NBRC 15690 / NCIMB 10815 / 0-1)	432	09100 Metabolism	09110 Biosynthesis of other secondary metabolites	00332 Carbapenem biosynthesis [PATH:ko00332]	proA; glutamate-5-semialdehyde dehydrogenase [EC:1.2.1.41]
K00147	PROA_METRJ	0	0	0	NA	NA	K00147	NA	NA	NA	NA	NA	NA	NA	NA	Gamma-glutamyl phosphate reductase (GPR) (EC 1.2.1.41) (Glutamate-5-semialdehyde dehydrogenase) (Glutamyl-gamma-semialdehyde dehydrogenase) (GSA dehydrogenase)	proA Mrad2831_0103	Methylobacterium radiotolerans (strain ATCC 27329 / DSM 1819 / JCM 2831 / NBRC 15690 / NCIMB 10815 / 0-1)	432	09100 Metabolism	09105 Amino acid metabolism	00330 Arginine and proline metabolism [PATH:ko00330]	proA; glutamate-5-semialdehyde dehydrogenase [EC:1.2.1.41]
K00147	PROA_AZOPC	0	0	0	NA	NA	K00147	NA	NA	NA	NA	NA	NA	NA	NA	Gamma-glutamyl phosphate reductase (GPR) (EC 1.2.1.41) (Glutamate-5-semialdehyde dehydrogenase) (Glutamyl-gamma-semialdehyde dehydrogenase) (GSA dehydrogenase)	proA CFPG_719	Azobacteroides pseudotrichonymphae genomovar. CFP2	419	09100 Metabolism	09110 Biosynthesis of other secondary metabolites	00332 Carbapenem biosynthesis [PATH:ko00332]	proA; glutamate-5-semialdehyde dehydrogenase [EC:1.2.1.41]
K00147	PROA_AZOPC	0	0	0	NA	NA	K00147	NA	NA	NA	NA	NA	NA	NA	NA	Gamma-glutamyl phosphate reductase (GPR) (EC 1.2.1.41) (Glutamate-5-semialdehyde dehydrogenase) (Glutamyl-gamma-semialdehyde dehydrogenase) (GSA dehydrogenase)	proA CFPG_719	Azobacteroides pseudotrichonymphae genomovar. CFP2	419	09100 Metabolism	09105 Amino acid metabolism	00330 Arginine and proline metabolism [PATH:ko00330]	proA; glutamate-5-semialdehyde dehydrogenase [EC:1.2.1.41]
K00147	PROA_SPHAL	0	0	0	NA	NA	K00147	NA	NA	NA	NA	NA	NA	NA	NA	Gamma-glutamyl phosphate reductase (GPR) (EC 1.2.1.41) (Glutamate-5-semialdehyde dehydrogenase) (Glutamyl-gamma-semialdehyde dehydrogenase) (GSA dehydrogenase)	proA Sala_0581	Sphingopyxis alaskensis (strain DSM 13593 / LMG 18877 / RB2256) (Sphingomonas alaskensis)	429	09100 Metabolism	09110 Biosynthesis of other secondary metabolites	00332 Carbapenem biosynthesis [PATH:ko00332]	proA; glutamate-5-semialdehyde dehydrogenase [EC:1.2.1.41]
K00147	PROA_SPHAL	0	0	0	NA	NA	K00147	NA	NA	NA	NA	NA	NA	NA	NA	Gamma-glutamyl phosphate reductase (GPR) (EC 1.2.1.41) (Glutamate-5-semialdehyde dehydrogenase) (Glutamyl-gamma-semialdehyde dehydrogenase) (GSA dehydrogenase)	proA Sala_0581	Sphingopyxis alaskensis (strain DSM 13593 / LMG 18877 / RB2256) (Sphingomonas alaskensis)	429	09100 Metabolism	09105 Amino acid metabolism	00330 Arginine and proline metabolism [PATH:ko00330]	proA; glutamate-5-semialdehyde dehydrogenase [EC:1.2.1.41]
K00147	PROA_BORPD	0	0	0	NA	NA	K00147	NA	NA	NA	NA	NA	NA	NA	NA	Gamma-glutamyl phosphate reductase (GPR) (EC 1.2.1.41) (Glutamate-5-semialdehyde dehydrogenase) (Glutamyl-gamma-semialdehyde dehydrogenase) (GSA dehydrogenase)	proA Bpet3327	Bordetella petrii (strain ATCC BAA-461 / DSM 12804 / CCUG 43448)	421	09100 Metabolism	09110 Biosynthesis of other secondary metabolites	00332 Carbapenem biosynthesis [PATH:ko00332]	proA; glutamate-5-semialdehyde dehydrogenase [EC:1.2.1.41]
K00147	PROA_BORPD	0	0	0	NA	NA	K00147	NA	NA	NA	NA	NA	NA	NA	NA	Gamma-glutamyl phosphate reductase (GPR) (EC 1.2.1.41) (Glutamate-5-semialdehyde dehydrogenase) (Glutamyl-gamma-semialdehyde dehydrogenase) (GSA dehydrogenase)	proA Bpet3327	Bordetella petrii (strain ATCC BAA-461 / DSM 12804 / CCUG 43448)	421	09100 Metabolism	09105 Amino acid metabolism	00330 Arginine and proline metabolism [PATH:ko00330]	proA; glutamate-5-semialdehyde dehydrogenase [EC:1.2.1.41]
K00147	PROA_PELTS	1.07655	0	0	K00147	NA	NA	Gamma-glutamyl phosphate reductase (GPR) (EC 1.2.1.41) (Glutamate-5-semialdehyde dehydrogenase) (Glutamyl-gamma-semialdehyde dehydrogenase) (GSA dehydrogenase)	proA PTH_2594	Pelotomaculum thermopropionicum (strain DSM 13744 / JCM 10971 / SI)	434	NA	NA	NA	NA	NA	NA	NA	NA	09100 Metabolism	09110 Biosynthesis of other secondary metabolites	00332 Carbapenem biosynthesis [PATH:ko00332]	proA; glutamate-5-semialdehyde dehydrogenase [EC:1.2.1.41]
K00147	PROA_PELTS	1.07655	0	0	K00147	NA	NA	Gamma-glutamyl phosphate reductase (GPR) (EC 1.2.1.41) (Glutamate-5-semialdehyde dehydrogenase) (Glutamyl-gamma-semialdehyde dehydrogenase) (GSA dehydrogenase)	proA PTH_2594	Pelotomaculum thermopropionicum (strain DSM 13744 / JCM 10971 / SI)	434	NA	NA	NA	NA	NA	NA	NA	NA	09100 Metabolism	09105 Amino acid metabolism	00330 Arginine and proline metabolism [PATH:ko00330]	proA; glutamate-5-semialdehyde dehydrogenase [EC:1.2.1.41]
K00147	PROA_MARHV	1.07655	0	0	K00147	NA	NA	Gamma-glutamyl phosphate reductase (GPR) (EC 1.2.1.41) (Glutamate-5-semialdehyde dehydrogenase) (Glutamyl-gamma-semialdehyde dehydrogenase) (GSA dehydrogenase)	proA Maqu_2417	Marinobacter hydrocarbonoclasticus (strain ATCC 700491 / DSM 11845 / VT8)	418	NA	NA	NA	NA	NA	NA	NA	NA	09100 Metabolism	09110 Biosynthesis of other secondary metabolites	00332 Carbapenem biosynthesis [PATH:ko00332]	proA; glutamate-5-semialdehyde dehydrogenase [EC:1.2.1.41]
K00147	PROA_MARHV	1.07655	0	0	K00147	NA	NA	Gamma-glutamyl phosphate reductase (GPR) (EC 1.2.1.41) (Glutamate-5-semialdehyde dehydrogenase) (Glutamyl-gamma-semialdehyde dehydrogenase) (GSA dehydrogenase)	proA Maqu_2417	Marinobacter hydrocarbonoclasticus (strain ATCC 700491 / DSM 11845 / VT8)	418	NA	NA	NA	NA	NA	NA	NA	NA	09100 Metabolism	09105 Amino acid metabolism	00330 Arginine and proline metabolism [PATH:ko00330]	proA; glutamate-5-semialdehyde dehydrogenase [EC:1.2.1.41]
K00147	PROA_PELPD	1.07655	0	0	K00147	NA	NA	Gamma-glutamyl phosphate reductase (GPR) (EC 1.2.1.41) (Glutamate-5-semialdehyde dehydrogenase) (Glutamyl-gamma-semialdehyde dehydrogenase) (GSA dehydrogenase)	proA Ppro_3508	Pelobacter propionicus (strain DSM 2379 / NBRC 103807 / OttBd1)	418	NA	NA	NA	NA	NA	NA	NA	NA	09100 Metabolism	09110 Biosynthesis of other secondary metabolites	00332 Carbapenem biosynthesis [PATH:ko00332]	proA; glutamate-5-semialdehyde dehydrogenase [EC:1.2.1.41]
K00147	PROA_PELPD	1.07655	0	0	K00147	NA	NA	Gamma-glutamyl phosphate reductase (GPR) (EC 1.2.1.41) (Glutamate-5-semialdehyde dehydrogenase) (Glutamyl-gamma-semialdehyde dehydrogenase) (GSA dehydrogenase)	proA Ppro_3508	Pelobacter propionicus (strain DSM 2379 / NBRC 103807 / OttBd1)	418	NA	NA	NA	NA	NA	NA	NA	NA	09100 Metabolism	09105 Amino acid metabolism	00330 Arginine and proline metabolism [PATH:ko00330]	proA; glutamate-5-semialdehyde dehydrogenase [EC:1.2.1.41]
K00147	PROA_ACTPJ	0	0	0	NA	NA	K00147	NA	NA	NA	NA	NA	NA	NA	NA	Gamma-glutamyl phosphate reductase (GPR) (EC 1.2.1.41) (Glutamate-5-semialdehyde dehydrogenase) (Glutamyl-gamma-semialdehyde dehydrogenase) (GSA dehydrogenase)	proA APJL_1998	Actinobacillus pleuropneumoniae serotype 3 (strain JL03)	412	09100 Metabolism	09110 Biosynthesis of other secondary metabolites	00332 Carbapenem biosynthesis [PATH:ko00332]	proA; glutamate-5-semialdehyde dehydrogenase [EC:1.2.1.41]
K00147	PROA_ACTPJ	0	0	0	NA	NA	K00147	NA	NA	NA	NA	NA	NA	NA	NA	Gamma-glutamyl phosphate reductase (GPR) (EC 1.2.1.41) (Glutamate-5-semialdehyde dehydrogenase) (Glutamyl-gamma-semialdehyde dehydrogenase) (GSA dehydrogenase)	proA APJL_1998	Actinobacillus pleuropneumoniae serotype 3 (strain JL03)	412	09100 Metabolism	09105 Amino acid metabolism	00330 Arginine and proline metabolism [PATH:ko00330]	proA; glutamate-5-semialdehyde dehydrogenase [EC:1.2.1.41]
K00147	PROA_DESDA	0	0	0	NA	NA	K00147	NA	NA	NA	NA	NA	NA	NA	NA	Gamma-glutamyl phosphate reductase (GPR) (EC 1.2.1.41) (Glutamate-5-semialdehyde dehydrogenase) (Glutamyl-gamma-semialdehyde dehydrogenase) (GSA dehydrogenase)	proA Ddes_0441	Desulfovibrio desulfuricans (strain ATCC 27774 / DSM 6949)	423	09100 Metabolism	09110 Biosynthesis of other secondary metabolites	00332 Carbapenem biosynthesis [PATH:ko00332]	proA; glutamate-5-semialdehyde dehydrogenase [EC:1.2.1.41]
K00147	PROA_DESDA	0	0	0	NA	NA	K00147	NA	NA	NA	NA	NA	NA	NA	NA	Gamma-glutamyl phosphate reductase (GPR) (EC 1.2.1.41) (Glutamate-5-semialdehyde dehydrogenase) (Glutamyl-gamma-semialdehyde dehydrogenase) (GSA dehydrogenase)	proA Ddes_0441	Desulfovibrio desulfuricans (strain ATCC 27774 / DSM 6949)	423	09100 Metabolism	09105 Amino acid metabolism	00330 Arginine and proline metabolism [PATH:ko00330]	proA; glutamate-5-semialdehyde dehydrogenase [EC:1.2.1.41]
K00147	PROA_AGRRK	0	0	0	NA	NA	K00147	NA	NA	NA	NA	NA	NA	NA	NA	Gamma-glutamyl phosphate reductase (GPR) (EC 1.2.1.41) (Glutamate-5-semialdehyde dehydrogenase) (Glutamyl-gamma-semialdehyde dehydrogenase) (GSA dehydrogenase)	proA Arad_4878	Agrobacterium radiobacter (strain K84 / ATCC BAA-868)	427	09100 Metabolism	09110 Biosynthesis of other secondary metabolites	00332 Carbapenem biosynthesis [PATH:ko00332]	proA; glutamate-5-semialdehyde dehydrogenase [EC:1.2.1.41]
K00147	PROA_AGRRK	0	0	0	NA	NA	K00147	NA	NA	NA	NA	NA	NA	NA	NA	Gamma-glutamyl phosphate reductase (GPR) (EC 1.2.1.41) (Glutamate-5-semialdehyde dehydrogenase) (Glutamyl-gamma-semialdehyde dehydrogenase) (GSA dehydrogenase)	proA Arad_4878	Agrobacterium radiobacter (strain K84 / ATCC BAA-868)	427	09100 Metabolism	09105 Amino acid metabolism	00330 Arginine and proline metabolism [PATH:ko00330]	proA; glutamate-5-semialdehyde dehydrogenase [EC:1.2.1.41]
K00147	PROA_BORPE	0	0	1.05598	NA	NA	K00147	NA	NA	NA	NA	NA	NA	NA	NA	Gamma-glutamyl phosphate reductase (GPR) (EC 1.2.1.41) (Glutamate-5-semialdehyde dehydrogenase) (Glutamyl-gamma-semialdehyde dehydrogenase) (GSA dehydrogenase)	proA BP2041	Bordetella pertussis (strain Tohama I / ATCC BAA-589 / NCTC 13251)	419	09100 Metabolism	09110 Biosynthesis of other secondary metabolites	00332 Carbapenem biosynthesis [PATH:ko00332]	proA; glutamate-5-semialdehyde dehydrogenase [EC:1.2.1.41]
K00147	PROA_BORPE	0	0	1.05598	NA	NA	K00147	NA	NA	NA	NA	NA	NA	NA	NA	Gamma-glutamyl phosphate reductase (GPR) (EC 1.2.1.41) (Glutamate-5-semialdehyde dehydrogenase) (Glutamyl-gamma-semialdehyde dehydrogenase) (GSA dehydrogenase)	proA BP2041	Bordetella pertussis (strain Tohama I / ATCC BAA-589 / NCTC 13251)	419	09100 Metabolism	09105 Amino acid metabolism	00330 Arginine and proline metabolism [PATH:ko00330]	proA; glutamate-5-semialdehyde dehydrogenase [EC:1.2.1.41]
K00150	G3P_METST	1.07655	0	0	K00150	NA	NA	Glyceraldehyde-3-phosphate dehydrogenase (GAPDH) (EC 1.2.1.59) (NAD(P)-dependent glyceraldehyde-3-phosphate dehydrogenase)	gap Msp_1346	Methanosphaera stadtmanae (strain ATCC 43021 / DSM 3091 / JCM 11832 / MCB-3)	337	NA	NA	NA	NA	NA	NA	NA	NA	09100 Metabolism	09102 Energy metabolism	00710 Carbon fixation in photosynthetic organisms [PATH:ko00710]	gap2; glyceraldehyde-3-phosphate dehydrogenase (NAD(P)) [EC:1.2.1.59]
K00150	G3P_METST	1.07655	0	0	K00150	NA	NA	Glyceraldehyde-3-phosphate dehydrogenase (GAPDH) (EC 1.2.1.59) (NAD(P)-dependent glyceraldehyde-3-phosphate dehydrogenase)	gap Msp_1346	Methanosphaera stadtmanae (strain ATCC 43021 / DSM 3091 / JCM 11832 / MCB-3)	337	NA	NA	NA	NA	NA	NA	NA	NA	09100 Metabolism	09101 Carbohydrate metabolism	00010 Glycolysis / Gluconeogenesis [PATH:ko00010]	gap2; glyceraldehyde-3-phosphate dehydrogenase (NAD(P)) [EC:1.2.1.59]
K00150	G3P_METKA	0	0	0	NA	NA	K00150	NA	NA	NA	NA	NA	NA	NA	NA	Glyceraldehyde-3-phosphate dehydrogenase (GAPDH) (EC 1.2.1.59) (NAD(P)-dependent glyceraldehyde-3-phosphate dehydrogenase)	gap gapA MK0618	Methanopyrus kandleri (strain AV19 / DSM 6324 / JCM 9639 / NBRC 100938)	350	09100 Metabolism	09102 Energy metabolism	00710 Carbon fixation in photosynthetic organisms [PATH:ko00710]	gap2; glyceraldehyde-3-phosphate dehydrogenase (NAD(P)) [EC:1.2.1.59]
K00150	G3P_METKA	0	0	0	NA	NA	K00150	NA	NA	NA	NA	NA	NA	NA	NA	Glyceraldehyde-3-phosphate dehydrogenase (GAPDH) (EC 1.2.1.59) (NAD(P)-dependent glyceraldehyde-3-phosphate dehydrogenase)	gap gapA MK0618	Methanopyrus kandleri (strain AV19 / DSM 6324 / JCM 9639 / NBRC 100938)	350	09100 Metabolism	09101 Carbohydrate metabolism	00010 Glycolysis / Gluconeogenesis [PATH:ko00010]	gap2; glyceraldehyde-3-phosphate dehydrogenase (NAD(P)) [EC:1.2.1.59]
K00150	G3P_THEKO	0	0	0	NA	NA	K00150	NA	NA	NA	NA	NA	NA	NA	NA	Glyceraldehyde-3-phosphate dehydrogenase (GAPDH) (EC 1.2.1.59) (NAD(P)-dependent glyceraldehyde-3-phosphate dehydrogenase)	gap TK0765	Thermococcus kodakarensis (strain ATCC BAA-918 / JCM 12380 / KOD1) (Pyrococcus kodakaraensis (strain KOD1))	334	09100 Metabolism	09102 Energy metabolism	00710 Carbon fixation in photosynthetic organisms [PATH:ko00710]	gap2; glyceraldehyde-3-phosphate dehydrogenase (NAD(P)) [EC:1.2.1.59]
K00150	G3P_THEKO	0	0	0	NA	NA	K00150	NA	NA	NA	NA	NA	NA	NA	NA	Glyceraldehyde-3-phosphate dehydrogenase (GAPDH) (EC 1.2.1.59) (NAD(P)-dependent glyceraldehyde-3-phosphate dehydrogenase)	gap TK0765	Thermococcus kodakarensis (strain ATCC BAA-918 / JCM 12380 / KOD1) (Pyrococcus kodakaraensis (strain KOD1))	334	09100 Metabolism	09101 Carbohydrate metabolism	00010 Glycolysis / Gluconeogenesis [PATH:ko00010]	gap2; glyceraldehyde-3-phosphate dehydrogenase (NAD(P)) [EC:1.2.1.59]
K00150	G3P_PYRAB	0	0	0	NA	NA	K00150	NA	NA	NA	NA	NA	NA	NA	NA	Glyceraldehyde-3-phosphate dehydrogenase (GAPDH) (EC 1.2.1.59) (NAD(P)-dependent glyceraldehyde-3-phosphate dehydrogenase)	gap PYRAB03860 PAB0257	Pyrococcus abyssi (strain GE5 / Orsay)	334	09100 Metabolism	09102 Energy metabolism	00710 Carbon fixation in photosynthetic organisms [PATH:ko00710]	gap2; glyceraldehyde-3-phosphate dehydrogenase (NAD(P)) [EC:1.2.1.59]
K00150	G3P_PYRAB	0	0	0	NA	NA	K00150	NA	NA	NA	NA	NA	NA	NA	NA	Glyceraldehyde-3-phosphate dehydrogenase (GAPDH) (EC 1.2.1.59) (NAD(P)-dependent glyceraldehyde-3-phosphate dehydrogenase)	gap PYRAB03860 PAB0257	Pyrococcus abyssi (strain GE5 / Orsay)	334	09100 Metabolism	09101 Carbohydrate metabolism	00010 Glycolysis / Gluconeogenesis [PATH:ko00010]	gap2; glyceraldehyde-3-phosphate dehydrogenase (NAD(P)) [EC:1.2.1.59]
K00150	G3P_NATPD	1.07655	0	0	K00150	NA	NA	Glyceraldehyde-3-phosphate dehydrogenase (GAPDH) (EC 1.2.1.59) (NAD(P)-dependent glyceraldehyde-3-phosphate dehydrogenase)	gap NP_0012A	Natronomonas pharaonis (strain ATCC 35678 / DSM 2160 / CIP 103997 / NBRC 14720 / NCIMB 2260 / Gabara) (Halobacterium pharaonis)	338	NA	NA	NA	NA	NA	NA	NA	NA	09100 Metabolism	09102 Energy metabolism	00710 Carbon fixation in photosynthetic organisms [PATH:ko00710]	gap2; glyceraldehyde-3-phosphate dehydrogenase (NAD(P)) [EC:1.2.1.59]
K00150	G3P_NATPD	1.07655	0	0	K00150	NA	NA	Glyceraldehyde-3-phosphate dehydrogenase (GAPDH) (EC 1.2.1.59) (NAD(P)-dependent glyceraldehyde-3-phosphate dehydrogenase)	gap NP_0012A	Natronomonas pharaonis (strain ATCC 35678 / DSM 2160 / CIP 103997 / NBRC 14720 / NCIMB 2260 / Gabara) (Halobacterium pharaonis)	338	NA	NA	NA	NA	NA	NA	NA	NA	09100 Metabolism	09101 Carbohydrate metabolism	00010 Glycolysis / Gluconeogenesis [PATH:ko00010]	gap2; glyceraldehyde-3-phosphate dehydrogenase (NAD(P)) [EC:1.2.1.59]
K00161	ODPA_RHIME	0	0	1.05598	NA	NA	K00161	NA	NA	NA	NA	NA	NA	NA	NA	Pyruvate dehydrogenase E1 component subunit alpha (EC 1.2.4.1)	pdhA pdhAalpha R01445 SMc01030	Rhizobium meliloti (strain 1021) (Ensifer meliloti) (Sinorhizobium meliloti)	348	09160 Human Diseases	09161 Cancers: Overview	05230 Central carbon metabolism in cancer [PATH:ko05230]	PDHA, pdhA; pyruvate dehydrogenase E1 component alpha subunit [EC:1.2.4.1]
K00161	ODPA_RHIME	0	0	1.05598	NA	NA	K00161	NA	NA	NA	NA	NA	NA	NA	NA	Pyruvate dehydrogenase E1 component subunit alpha (EC 1.2.4.1)	pdhA pdhAalpha R01445 SMc01030	Rhizobium meliloti (strain 1021) (Ensifer meliloti) (Sinorhizobium meliloti)	348	09100 Metabolism	09101 Carbohydrate metabolism	00020 Citrate cycle (TCA cycle) [PATH:ko00020]	PDHA, pdhA; pyruvate dehydrogenase E1 component alpha subunit [EC:1.2.4.1]
K00161	ODPA_RHIME	0	0	1.05598	NA	NA	K00161	NA	NA	NA	NA	NA	NA	NA	NA	Pyruvate dehydrogenase E1 component subunit alpha (EC 1.2.4.1)	pdhA pdhAalpha R01445 SMc01030	Rhizobium meliloti (strain 1021) (Ensifer meliloti) (Sinorhizobium meliloti)	348	09130 Environmental Information Processing	09132 Signal transduction	04066 HIF-1 signaling pathway [PATH:ko04066]	PDHA, pdhA; pyruvate dehydrogenase E1 component alpha subunit [EC:1.2.4.1]
K00161	ODPA_RHIME	0	0	1.05598	NA	NA	K00161	NA	NA	NA	NA	NA	NA	NA	NA	Pyruvate dehydrogenase E1 component subunit alpha (EC 1.2.4.1)	pdhA pdhAalpha R01445 SMc01030	Rhizobium meliloti (strain 1021) (Ensifer meliloti) (Sinorhizobium meliloti)	348	09100 Metabolism	09101 Carbohydrate metabolism	00620 Pyruvate metabolism [PATH:ko00620]	PDHA, pdhA; pyruvate dehydrogenase E1 component alpha subunit [EC:1.2.4.1]
K00161	ODPA_RHIME	0	0	1.05598	NA	NA	K00161	NA	NA	NA	NA	NA	NA	NA	NA	Pyruvate dehydrogenase E1 component subunit alpha (EC 1.2.4.1)	pdhA pdhAalpha R01445 SMc01030	Rhizobium meliloti (strain 1021) (Ensifer meliloti) (Sinorhizobium meliloti)	348	09100 Metabolism	09101 Carbohydrate metabolism	00010 Glycolysis / Gluconeogenesis [PATH:ko00010]	PDHA, pdhA; pyruvate dehydrogenase E1 component alpha subunit [EC:1.2.4.1]
K00161	ODPA_RHIME	0	0	1.05598	NA	NA	K00161	NA	NA	NA	NA	NA	NA	NA	NA	Pyruvate dehydrogenase E1 component subunit alpha (EC 1.2.4.1)	pdhA pdhAalpha R01445 SMc01030	Rhizobium meliloti (strain 1021) (Ensifer meliloti) (Sinorhizobium meliloti)	348	09150 Organismal Systems	09152 Endocrine system	04922 Glucagon signaling pathway [PATH:ko04922]	PDHA, pdhA; pyruvate dehydrogenase E1 component alpha subunit [EC:1.2.4.1]
K00162	ODPB_BACSU	3.22965	0	0	K00162	NA	NA	Pyruvate dehydrogenase E1 component subunit beta (EC 1.2.4.1) (S complex, 36 kDa subunit)	pdhB aceB BSU14590	Bacillus subtilis (strain 168)	325	NA	NA	NA	NA	NA	NA	NA	NA	09130 Environmental Information Processing	09132 Signal transduction	04066 HIF-1 signaling pathway [PATH:ko04066]	PDHB, pdhB; pyruvate dehydrogenase E1 component beta subunit [EC:1.2.4.1]
K00162	ODPB_BACSU	3.22965	0	0	K00162	NA	NA	Pyruvate dehydrogenase E1 component subunit beta (EC 1.2.4.1) (S complex, 36 kDa subunit)	pdhB aceB BSU14590	Bacillus subtilis (strain 168)	325	NA	NA	NA	NA	NA	NA	NA	NA	09100 Metabolism	09101 Carbohydrate metabolism	00620 Pyruvate metabolism [PATH:ko00620]	PDHB, pdhB; pyruvate dehydrogenase E1 component beta subunit [EC:1.2.4.1]
K00162	ODPB_BACSU	3.22965	0	0	K00162	NA	NA	Pyruvate dehydrogenase E1 component subunit beta (EC 1.2.4.1) (S complex, 36 kDa subunit)	pdhB aceB BSU14590	Bacillus subtilis (strain 168)	325	NA	NA	NA	NA	NA	NA	NA	NA	09160 Human Diseases	09161 Cancers: Overview	05230 Central carbon metabolism in cancer [PATH:ko05230]	PDHB, pdhB; pyruvate dehydrogenase E1 component beta subunit [EC:1.2.4.1]
K00162	ODPB_BACSU	3.22965	0	0	K00162	NA	NA	Pyruvate dehydrogenase E1 component subunit beta (EC 1.2.4.1) (S complex, 36 kDa subunit)	pdhB aceB BSU14590	Bacillus subtilis (strain 168)	325	NA	NA	NA	NA	NA	NA	NA	NA	09150 Organismal Systems	09152 Endocrine system	04922 Glucagon signaling pathway [PATH:ko04922]	PDHB, pdhB; pyruvate dehydrogenase E1 component beta subunit [EC:1.2.4.1]
K00162	ODPB_BACSU	3.22965	0	0	K00162	NA	NA	Pyruvate dehydrogenase E1 component subunit beta (EC 1.2.4.1) (S complex, 36 kDa subunit)	pdhB aceB BSU14590	Bacillus subtilis (strain 168)	325	NA	NA	NA	NA	NA	NA	NA	NA	09100 Metabolism	09101 Carbohydrate metabolism	00010 Glycolysis / Gluconeogenesis [PATH:ko00010]	PDHB, pdhB; pyruvate dehydrogenase E1 component beta subunit [EC:1.2.4.1]
K00162	ODPB_BACSU	3.22965	0	0	K00162	NA	NA	Pyruvate dehydrogenase E1 component subunit beta (EC 1.2.4.1) (S complex, 36 kDa subunit)	pdhB aceB BSU14590	Bacillus subtilis (strain 168)	325	NA	NA	NA	NA	NA	NA	NA	NA	09100 Metabolism	09101 Carbohydrate metabolism	00020 Citrate cycle (TCA cycle) [PATH:ko00020]	PDHB, pdhB; pyruvate dehydrogenase E1 component beta subunit [EC:1.2.4.1]
K00163	ODP1_BUCBP	1.07655	0	0	K00163	NA	NA	Pyruvate dehydrogenase E1 component (PDH E1 component) (EC 1.2.4.1)	aceE bbp_189	Buchnera aphidicola subsp. Baizongia pistaciae (strain Bp)	887	NA	NA	NA	NA	NA	NA	NA	NA	09100 Metabolism	09101 Carbohydrate metabolism	00010 Glycolysis / Gluconeogenesis [PATH:ko00010]	aceE; pyruvate dehydrogenase E1 component [EC:1.2.4.1]
K00163	ODP1_BUCBP	1.07655	0	0	K00163	NA	NA	Pyruvate dehydrogenase E1 component (PDH E1 component) (EC 1.2.4.1)	aceE bbp_189	Buchnera aphidicola subsp. Baizongia pistaciae (strain Bp)	887	NA	NA	NA	NA	NA	NA	NA	NA	09100 Metabolism	09101 Carbohydrate metabolism	00620 Pyruvate metabolism [PATH:ko00620]	aceE; pyruvate dehydrogenase E1 component [EC:1.2.4.1]
K00163	ODP1_BUCBP	1.07655	0	0	K00163	NA	NA	Pyruvate dehydrogenase E1 component (PDH E1 component) (EC 1.2.4.1)	aceE bbp_189	Buchnera aphidicola subsp. Baizongia pistaciae (strain Bp)	887	NA	NA	NA	NA	NA	NA	NA	NA	09100 Metabolism	09101 Carbohydrate metabolism	00020 Citrate cycle (TCA cycle) [PATH:ko00020]	aceE; pyruvate dehydrogenase E1 component [EC:1.2.4.1]
K00164	ODO1_CUPNH	0	0	0	NA	NA	K00164	NA	NA	NA	NA	NA	NA	NA	NA	2-oxoglutarate dehydrogenase E1 component (EC 1.2.4.2) (Alpha-ketoglutarate dehydrogenase)	odhA H16_A2325	Cupriavidus necator (strain ATCC 17699 / H16 / DSM 428 / Stanier 337) (Ralstonia eutropha)	950	09100 Metabolism	09105 Amino acid metabolism	00380 Tryptophan metabolism [PATH:ko00380]	OGDH, sucA; 2-oxoglutarate dehydrogenase E1 component [EC:1.2.4.2]
K00164	ODO1_CUPNH	0	0	0	NA	NA	K00164	NA	NA	NA	NA	NA	NA	NA	NA	2-oxoglutarate dehydrogenase E1 component (EC 1.2.4.2) (Alpha-ketoglutarate dehydrogenase)	odhA H16_A2325	Cupriavidus necator (strain ATCC 17699 / H16 / DSM 428 / Stanier 337) (Ralstonia eutropha)	950	09100 Metabolism	09105 Amino acid metabolism	00310 Lysine degradation [PATH:ko00310]	OGDH, sucA; 2-oxoglutarate dehydrogenase E1 component [EC:1.2.4.2]
K00164	ODO1_CUPNH	0	0	0	NA	NA	K00164	NA	NA	NA	NA	NA	NA	NA	NA	2-oxoglutarate dehydrogenase E1 component (EC 1.2.4.2) (Alpha-ketoglutarate dehydrogenase)	odhA H16_A2325	Cupriavidus necator (strain ATCC 17699 / H16 / DSM 428 / Stanier 337) (Ralstonia eutropha)	950	09100 Metabolism	09101 Carbohydrate metabolism	00020 Citrate cycle (TCA cycle) [PATH:ko00020]	OGDH, sucA; 2-oxoglutarate dehydrogenase E1 component [EC:1.2.4.2]
K00164	ODO1_RICBR	5.38275	0	0	K00164	NA	NA	2-oxoglutarate dehydrogenase E1 component (EC 1.2.4.2) (Alpha-ketoglutarate dehydrogenase)	sucA RBE_1099	Rickettsia bellii (strain RML369-C)	927	NA	NA	NA	NA	NA	NA	NA	NA	09100 Metabolism	09105 Amino acid metabolism	00380 Tryptophan metabolism [PATH:ko00380]	OGDH, sucA; 2-oxoglutarate dehydrogenase E1 component [EC:1.2.4.2]
K00164	ODO1_RICBR	5.38275	0	0	K00164	NA	NA	2-oxoglutarate dehydrogenase E1 component (EC 1.2.4.2) (Alpha-ketoglutarate dehydrogenase)	sucA RBE_1099	Rickettsia bellii (strain RML369-C)	927	NA	NA	NA	NA	NA	NA	NA	NA	09100 Metabolism	09105 Amino acid metabolism	00310 Lysine degradation [PATH:ko00310]	OGDH, sucA; 2-oxoglutarate dehydrogenase E1 component [EC:1.2.4.2]
K00164	ODO1_RICBR	5.38275	0	0	K00164	NA	NA	2-oxoglutarate dehydrogenase E1 component (EC 1.2.4.2) (Alpha-ketoglutarate dehydrogenase)	sucA RBE_1099	Rickettsia bellii (strain RML369-C)	927	NA	NA	NA	NA	NA	NA	NA	NA	09100 Metabolism	09101 Carbohydrate metabolism	00020 Citrate cycle (TCA cycle) [PATH:ko00020]	OGDH, sucA; 2-oxoglutarate dehydrogenase E1 component [EC:1.2.4.2]
K00164	ODO1_BRUA1	0	0	1.05598	NA	NA	K00164	NA	NA	NA	NA	NA	NA	NA	NA	2-oxoglutarate dehydrogenase E1 component (EC 1.2.4.2) (Alpha-ketoglutarate dehydrogenase)	sucA odhA BAbS19_I18040	Brucella abortus (strain S19)	1004	09100 Metabolism	09105 Amino acid metabolism	00380 Tryptophan metabolism [PATH:ko00380]	OGDH, sucA; 2-oxoglutarate dehydrogenase E1 component [EC:1.2.4.2]
K00164	ODO1_BRUA1	0	0	1.05598	NA	NA	K00164	NA	NA	NA	NA	NA	NA	NA	NA	2-oxoglutarate dehydrogenase E1 component (EC 1.2.4.2) (Alpha-ketoglutarate dehydrogenase)	sucA odhA BAbS19_I18040	Brucella abortus (strain S19)	1004	09100 Metabolism	09105 Amino acid metabolism	00310 Lysine degradation [PATH:ko00310]	OGDH, sucA; 2-oxoglutarate dehydrogenase E1 component [EC:1.2.4.2]
K00164	ODO1_BRUA1	0	0	1.05598	NA	NA	K00164	NA	NA	NA	NA	NA	NA	NA	NA	2-oxoglutarate dehydrogenase E1 component (EC 1.2.4.2) (Alpha-ketoglutarate dehydrogenase)	sucA odhA BAbS19_I18040	Brucella abortus (strain S19)	1004	09100 Metabolism	09101 Carbohydrate metabolism	00020 Citrate cycle (TCA cycle) [PATH:ko00020]	OGDH, sucA; 2-oxoglutarate dehydrogenase E1 component [EC:1.2.4.2]
K00164	ODO1_BACSU	0	0	0	NA	NA	K00164	NA	NA	NA	NA	NA	NA	NA	NA	2-oxoglutarate dehydrogenase E1 component (EC 1.2.4.2) (Alpha-ketoglutarate dehydrogenase)	odhA citK BSU19370	Bacillus subtilis (strain 168)	944	09100 Metabolism	09105 Amino acid metabolism	00380 Tryptophan metabolism [PATH:ko00380]	OGDH, sucA; 2-oxoglutarate dehydrogenase E1 component [EC:1.2.4.2]
K00164	ODO1_BACSU	0	0	0	NA	NA	K00164	NA	NA	NA	NA	NA	NA	NA	NA	2-oxoglutarate dehydrogenase E1 component (EC 1.2.4.2) (Alpha-ketoglutarate dehydrogenase)	odhA citK BSU19370	Bacillus subtilis (strain 168)	944	09100 Metabolism	09105 Amino acid metabolism	00310 Lysine degradation [PATH:ko00310]	OGDH, sucA; 2-oxoglutarate dehydrogenase E1 component [EC:1.2.4.2]
K00164	ODO1_BACSU	0	0	0	NA	NA	K00164	NA	NA	NA	NA	NA	NA	NA	NA	2-oxoglutarate dehydrogenase E1 component (EC 1.2.4.2) (Alpha-ketoglutarate dehydrogenase)	odhA citK BSU19370	Bacillus subtilis (strain 168)	944	09100 Metabolism	09101 Carbohydrate metabolism	00020 Citrate cycle (TCA cycle) [PATH:ko00020]	OGDH, sucA; 2-oxoglutarate dehydrogenase E1 component [EC:1.2.4.2]
K00174	KORA_ARCFU	0	0	0	NA	NA	K00174	NA	NA	NA	NA	NA	NA	NA	NA	2-oxoglutarate synthase subunit KorA (EC 1.2.7.3) (2-ketoglutarate oxidoreductase alpha chain) (KOR) (2-oxoglutarate-ferredoxin oxidoreductase subunit alpha)	korA AF_0469	Archaeoglobus fulgidus (strain ATCC 49558 / VC-16 / DSM 4304 / JCM 9628 / NBRC 100126)	346	09100 Metabolism	09101 Carbohydrate metabolism	00620 Pyruvate metabolism [PATH:ko00620]	korA, oorA, oforA; 2-oxoglutarate/2-oxoacid ferredoxin oxidoreductase subunit alpha [EC:1.2.7.3 1.2.7.11]
K00174	KORA_ARCFU	0	0	0	NA	NA	K00174	NA	NA	NA	NA	NA	NA	NA	NA	2-oxoglutarate synthase subunit KorA (EC 1.2.7.3) (2-ketoglutarate oxidoreductase alpha chain) (KOR) (2-oxoglutarate-ferredoxin oxidoreductase subunit alpha)	korA AF_0469	Archaeoglobus fulgidus (strain ATCC 49558 / VC-16 / DSM 4304 / JCM 9628 / NBRC 100126)	346	09100 Metabolism	09101 Carbohydrate metabolism	00020 Citrate cycle (TCA cycle) [PATH:ko00020]	korA, oorA, oforA; 2-oxoglutarate/2-oxoacid ferredoxin oxidoreductase subunit alpha [EC:1.2.7.3 1.2.7.11]
K00174	KORA_ARCFU	0	0	0	NA	NA	K00174	NA	NA	NA	NA	NA	NA	NA	NA	2-oxoglutarate synthase subunit KorA (EC 1.2.7.3) (2-ketoglutarate oxidoreductase alpha chain) (KOR) (2-oxoglutarate-ferredoxin oxidoreductase subunit alpha)	korA AF_0469	Archaeoglobus fulgidus (strain ATCC 49558 / VC-16 / DSM 4304 / JCM 9628 / NBRC 100126)	346	09100 Metabolism	09102 Energy metabolism	00720 Carbon fixation pathways in prokaryotes [PATH:ko00720]	korA, oorA, oforA; 2-oxoglutarate/2-oxoacid ferredoxin oxidoreductase subunit alpha [EC:1.2.7.3 1.2.7.11]
K00174	KORA_ARCFU	0	0	0	NA	NA	K00174	NA	NA	NA	NA	NA	NA	NA	NA	2-oxoglutarate synthase subunit KorA (EC 1.2.7.3) (2-ketoglutarate oxidoreductase alpha chain) (KOR) (2-oxoglutarate-ferredoxin oxidoreductase subunit alpha)	korA AF_0469	Archaeoglobus fulgidus (strain ATCC 49558 / VC-16 / DSM 4304 / JCM 9628 / NBRC 100126)	346	09100 Metabolism	09101 Carbohydrate metabolism	00010 Glycolysis / Gluconeogenesis [PATH:ko00010]	korA, oorA, oforA; 2-oxoglutarate/2-oxoacid ferredoxin oxidoreductase subunit alpha [EC:1.2.7.3 1.2.7.11]
K00174	KORA_ARCFU	0	0	0	NA	NA	K00174	NA	NA	NA	NA	NA	NA	NA	NA	2-oxoglutarate synthase subunit KorA (EC 1.2.7.3) (2-ketoglutarate oxidoreductase alpha chain) (KOR) (2-oxoglutarate-ferredoxin oxidoreductase subunit alpha)	korA AF_0469	Archaeoglobus fulgidus (strain ATCC 49558 / VC-16 / DSM 4304 / JCM 9628 / NBRC 100126)	346	09100 Metabolism	09101 Carbohydrate metabolism	00650 Butanoate metabolism [PATH:ko00650]	korA, oorA, oforA; 2-oxoglutarate/2-oxoacid ferredoxin oxidoreductase subunit alpha [EC:1.2.7.3 1.2.7.11]
K00175	OFOB2_AERPE	1.07655	0	0	K00175	NA	NA	2-oxoacid:ferredoxin oxidoreductase 2, subunit beta (OFOR2) (EC 1.2.7.11)	APE_1472	Aeropyrum pernix (strain ATCC 700893 / DSM 11879 / JCM 9820 / NBRC 100138 / K1)	309	NA	NA	NA	NA	NA	NA	NA	NA	09100 Metabolism	09101 Carbohydrate metabolism	00010 Glycolysis / Gluconeogenesis [PATH:ko00010]	korB, oorB, oforB; 2-oxoglutarate/2-oxoacid ferredoxin oxidoreductase subunit beta [EC:1.2.7.3 1.2.7.11]
K00175	OFOB2_AERPE	1.07655	0	0	K00175	NA	NA	2-oxoacid:ferredoxin oxidoreductase 2, subunit beta (OFOR2) (EC 1.2.7.11)	APE_1472	Aeropyrum pernix (strain ATCC 700893 / DSM 11879 / JCM 9820 / NBRC 100138 / K1)	309	NA	NA	NA	NA	NA	NA	NA	NA	09100 Metabolism	09102 Energy metabolism	00720 Carbon fixation pathways in prokaryotes [PATH:ko00720]	korB, oorB, oforB; 2-oxoglutarate/2-oxoacid ferredoxin oxidoreductase subunit beta [EC:1.2.7.3 1.2.7.11]
K00175	OFOB2_AERPE	1.07655	0	0	K00175	NA	NA	2-oxoacid:ferredoxin oxidoreductase 2, subunit beta (OFOR2) (EC 1.2.7.11)	APE_1472	Aeropyrum pernix (strain ATCC 700893 / DSM 11879 / JCM 9820 / NBRC 100138 / K1)	309	NA	NA	NA	NA	NA	NA	NA	NA	09100 Metabolism	09101 Carbohydrate metabolism	00620 Pyruvate metabolism [PATH:ko00620]	korB, oorB, oforB; 2-oxoglutarate/2-oxoacid ferredoxin oxidoreductase subunit beta [EC:1.2.7.3 1.2.7.11]
K00175	OFOB2_AERPE	1.07655	0	0	K00175	NA	NA	2-oxoacid:ferredoxin oxidoreductase 2, subunit beta (OFOR2) (EC 1.2.7.11)	APE_1472	Aeropyrum pernix (strain ATCC 700893 / DSM 11879 / JCM 9820 / NBRC 100138 / K1)	309	NA	NA	NA	NA	NA	NA	NA	NA	09100 Metabolism	09101 Carbohydrate metabolism	00020 Citrate cycle (TCA cycle) [PATH:ko00020]	korB, oorB, oforB; 2-oxoglutarate/2-oxoacid ferredoxin oxidoreductase subunit beta [EC:1.2.7.3 1.2.7.11]
K00175	OFOB2_AERPE	1.07655	0	0	K00175	NA	NA	2-oxoacid:ferredoxin oxidoreductase 2, subunit beta (OFOR2) (EC 1.2.7.11)	APE_1472	Aeropyrum pernix (strain ATCC 700893 / DSM 11879 / JCM 9820 / NBRC 100138 / K1)	309	NA	NA	NA	NA	NA	NA	NA	NA	09100 Metabolism	09101 Carbohydrate metabolism	00650 Butanoate metabolism [PATH:ko00650]	korB, oorB, oforB; 2-oxoglutarate/2-oxoacid ferredoxin oxidoreductase subunit beta [EC:1.2.7.3 1.2.7.11]
K00175	KORB_MYCTU	1.07655	0	0	K00175	NA	NA	2-oxoglutarate oxidoreductase subunit KorB (EC 1.2.7.3) (Alpha-ketoglutarate oxidoreductase subunit beta) (KG oxidoreductase subunit beta) (KGO subunit beta) (KOR subunit beta)	korB Rv2454c	Mycobacterium tuberculosis (strain ATCC 25618 / H37Rv)	373	NA	NA	NA	NA	NA	NA	NA	NA	09100 Metabolism	09101 Carbohydrate metabolism	00010 Glycolysis / Gluconeogenesis [PATH:ko00010]	korB, oorB, oforB; 2-oxoglutarate/2-oxoacid ferredoxin oxidoreductase subunit beta [EC:1.2.7.3 1.2.7.11]
K00175	KORB_MYCTU	1.07655	0	0	K00175	NA	NA	2-oxoglutarate oxidoreductase subunit KorB (EC 1.2.7.3) (Alpha-ketoglutarate oxidoreductase subunit beta) (KG oxidoreductase subunit beta) (KGO subunit beta) (KOR subunit beta)	korB Rv2454c	Mycobacterium tuberculosis (strain ATCC 25618 / H37Rv)	373	NA	NA	NA	NA	NA	NA	NA	NA	09100 Metabolism	09102 Energy metabolism	00720 Carbon fixation pathways in prokaryotes [PATH:ko00720]	korB, oorB, oforB; 2-oxoglutarate/2-oxoacid ferredoxin oxidoreductase subunit beta [EC:1.2.7.3 1.2.7.11]
K00175	KORB_MYCTU	1.07655	0	0	K00175	NA	NA	2-oxoglutarate oxidoreductase subunit KorB (EC 1.2.7.3) (Alpha-ketoglutarate oxidoreductase subunit beta) (KG oxidoreductase subunit beta) (KGO subunit beta) (KOR subunit beta)	korB Rv2454c	Mycobacterium tuberculosis (strain ATCC 25618 / H37Rv)	373	NA	NA	NA	NA	NA	NA	NA	NA	09100 Metabolism	09101 Carbohydrate metabolism	00620 Pyruvate metabolism [PATH:ko00620]	korB, oorB, oforB; 2-oxoglutarate/2-oxoacid ferredoxin oxidoreductase subunit beta [EC:1.2.7.3 1.2.7.11]
K00175	KORB_MYCTU	1.07655	0	0	K00175	NA	NA	2-oxoglutarate oxidoreductase subunit KorB (EC 1.2.7.3) (Alpha-ketoglutarate oxidoreductase subunit beta) (KG oxidoreductase subunit beta) (KGO subunit beta) (KOR subunit beta)	korB Rv2454c	Mycobacterium tuberculosis (strain ATCC 25618 / H37Rv)	373	NA	NA	NA	NA	NA	NA	NA	NA	09100 Metabolism	09101 Carbohydrate metabolism	00020 Citrate cycle (TCA cycle) [PATH:ko00020]	korB, oorB, oforB; 2-oxoglutarate/2-oxoacid ferredoxin oxidoreductase subunit beta [EC:1.2.7.3 1.2.7.11]
K00175	KORB_MYCTU	1.07655	0	0	K00175	NA	NA	2-oxoglutarate oxidoreductase subunit KorB (EC 1.2.7.3) (Alpha-ketoglutarate oxidoreductase subunit beta) (KG oxidoreductase subunit beta) (KGO subunit beta) (KOR subunit beta)	korB Rv2454c	Mycobacterium tuberculosis (strain ATCC 25618 / H37Rv)	373	NA	NA	NA	NA	NA	NA	NA	NA	09100 Metabolism	09101 Carbohydrate metabolism	00650 Butanoate metabolism [PATH:ko00650]	korB, oorB, oforB; 2-oxoglutarate/2-oxoacid ferredoxin oxidoreductase subunit beta [EC:1.2.7.3 1.2.7.11]
K00183	DMSA_HALSA	0	0	0	NA	K00183	NA	NA	NA	NA	NA	Putative dimethyl sulfoxide reductase catalytic subunit A (DMSO reductase subunit A) (EC 1.8.5.3)	dmsA VNG_0829G	Halobacterium salinarum (strain ATCC 700922 / JCM 11081 / NRC-1) (Halobacterium halobium)	837	NA	NA	NA	NA	NA	NA	NA	NA
K00186	VORA_PYRAB	0	0	0	NA	NA	K00186	NA	NA	NA	NA	NA	NA	NA	NA	Ketoisovalerate oxidoreductase subunit VorA (VOR) (EC 1.2.7.7) (2-oxoisovalerate ferredoxin reductase subunit alpha) (2-oxoisovalerate oxidoreductase alpha chain)	vorA PYRAB13660 PAB1472	Pyrococcus abyssi (strain GE5 / Orsay)	395	09100 Metabolism	09105 Amino acid metabolism	00280 Valine, leucine and isoleucine degradation [PATH:ko00280]	vorA; 2-oxoisovalerate ferredoxin oxidoreductase, alpha subunit [EC:1.2.7.7]
K00187	VORA_METTH	0	0	0	NA	NA	K00187	NA	NA	NA	NA	NA	NA	NA	NA	Ketoisovalerate oxidoreductase subunit VorA (VOR) (EC 1.2.7.7) (2-oxoisovalerate ferredoxin reductase subunit alpha) (2-oxoisovalerate oxidoreductase alpha chain)	vorA MTH_705	Methanothermobacter thermautotrophicus (strain ATCC 29096 / DSM 1053 / JCM 10044 / NBRC 100330 / Delta H) (Methanobacterium thermoautotrophicum)	477	09100 Metabolism	09105 Amino acid metabolism	00280 Valine, leucine and isoleucine degradation [PATH:ko00280]	vorB; 2-oxoisovalerate ferredoxin oxidoreductase, beta subunit [EC:1.2.7.7]
K00188	VORD_PYRFU	0	0	0	NA	NA	K00188	NA	NA	NA	NA	NA	NA	NA	NA	Ketoisovalerate oxidoreductase subunit VorD (VOR) (EC 1.2.7.7) (2-oxoisovalerate ferredoxin reductase subunit delta) (2-oxoisovalerate oxidoreductase delta chain)	vorD PF0970	Pyrococcus furiosus (strain ATCC 43587 / DSM 3638 / JCM 8422 / Vc1)	105	09100 Metabolism	09105 Amino acid metabolism	00280 Valine, leucine and isoleucine degradation [PATH:ko00280]	vorD; 2-oxoisovalerate ferredoxin oxidoreductase, delta subunit [EC:1.2.7.7]
K00192	ACDA1_METMA	0	0	1.05598	NA	NA	K00192	NA	NA	NA	NA	NA	NA	NA	NA	Acetyl-CoA decarbonylase/synthase complex subunit alpha 1 (ACDS complex subunit alpha 1) (EC 1.2.7.4) (ACDS complex carbon monoxide dehydrogenase subunit alpha 1) (ACDS CODH subunit alpha 1)	cdhA1 MM_2089	Methanosarcina mazei (strain ATCC BAA-159 / DSM 3647 / Goe1 / Go1 / JCM 11833 / OCM 88) (Methanosarcina frisia)	806	09100 Metabolism	09102 Energy metabolism	00680 Methane metabolism [PATH:ko00680]	cdhA; acetyl-CoA decarbonylase/synthase complex subunit alpha [EC:1.2.7.4]
K00192	ACDA2_METKA	1.07655	0	0	K00192	NA	NA	Putative acetyl-CoA decarbonylase/synthase complex subunit alpha-like (ACDS complex subunit alpha-like) (ACDS complex carbon monoxide dehydrogenase subunit alpha-like) (ACDS CODH subunit alpha-like)	cdhA2 MK0719	Methanopyrus kandleri (strain AV19 / DSM 6324 / JCM 9639 / NBRC 100938)	632	NA	NA	NA	NA	NA	NA	NA	NA	09100 Metabolism	09102 Energy metabolism	00680 Methane metabolism [PATH:ko00680]	cdhA; acetyl-CoA decarbonylase/synthase complex subunit alpha [EC:1.2.7.4]
K00192	ACDA2_METMA	0	0	0	NA	NA	K00192	NA	NA	NA	NA	NA	NA	NA	NA	Acetyl-CoA decarbonylase/synthase complex subunit alpha 2 (ACDS complex subunit alpha 2) (EC 1.2.7.4) (ACDS complex carbon monoxide dehydrogenase subunit alpha 2) (ACDS CODH subunit alpha 2)	cdhA2 MM_0684	Methanosarcina mazei (strain ATCC BAA-159 / DSM 3647 / Goe1 / Go1 / JCM 11833 / OCM 88) (Methanosarcina frisia)	807	09100 Metabolism	09102 Energy metabolism	00680 Methane metabolism [PATH:ko00680]	cdhA; acetyl-CoA decarbonylase/synthase complex subunit alpha [EC:1.2.7.4]
K00193	ACDB_METTH	1.07655	0	0	K00193	NA	NA	Acetyl-CoA decarbonylase/synthase complex subunit beta (ACDS complex subunit beta) (EC 2.3.1.169) (ACDS complex acyltransferase)	cdhC MTH_1710	Methanothermobacter thermautotrophicus (strain ATCC 29096 / DSM 1053 / JCM 10044 / NBRC 100330 / Delta H) (Methanobacterium thermoautotrophicum)	460	NA	NA	NA	NA	NA	NA	NA	NA	09100 Metabolism	09102 Energy metabolism	00680 Methane metabolism [PATH:ko00680]	cdhC; acetyl-CoA decarbonylase/synthase complex subunit beta [EC:2.3.1.-]
K00197	ACDG_METJA	1.07655	0	0	K00197	NA	NA	Acetyl-CoA decarbonylase/synthase complex subunit gamma (ACDS complex subunit gamma) (EC 2.1.1.245) (5-methyltetrahydrosarcinapterin:corrinoid/iron-sulfur protein Co-methyltransferase) (ACDS complex methyltransferase) (Corrinoid/iron-sulfur component large subunit)	cdhE MJ0112	Methanocaldococcus jannaschii (strain ATCC 43067 / DSM 2661 / JAL-1 / JCM 10045 / NBRC 100440) (Methanococcus jannaschii)	488	NA	NA	NA	NA	NA	NA	NA	NA	09100 Metabolism	09102 Energy metabolism	00720 Carbon fixation pathways in prokaryotes [PATH:ko00720]	cdhE, acsC; acetyl-CoA decarbonylase/synthase complex subunit gamma [EC:2.1.1.245]
K00197	ACDG_METJA	1.07655	0	0	K00197	NA	NA	Acetyl-CoA decarbonylase/synthase complex subunit gamma (ACDS complex subunit gamma) (EC 2.1.1.245) (5-methyltetrahydrosarcinapterin:corrinoid/iron-sulfur protein Co-methyltransferase) (ACDS complex methyltransferase) (Corrinoid/iron-sulfur component large subunit)	cdhE MJ0112	Methanocaldococcus jannaschii (strain ATCC 43067 / DSM 2661 / JAL-1 / JCM 10045 / NBRC 100440) (Methanococcus jannaschii)	488	NA	NA	NA	NA	NA	NA	NA	NA	09100 Metabolism	09102 Energy metabolism	00680 Methane metabolism [PATH:ko00680]	cdhE, acsC; acetyl-CoA decarbonylase/synthase complex subunit gamma [EC:2.1.1.245]
K00209	FABV_BURP0	0	0	0	NA	NA	K00209	NA	NA	NA	NA	NA	NA	NA	NA	Enoyl-[acyl-carrier-protein] reductase [NADH] (ENR) (EC 1.3.1.9)	fabV BURPS1106A_1647	Burkholderia pseudomallei (strain 1106a)	397	09100 Metabolism	09101 Carbohydrate metabolism	00650 Butanoate metabolism [PATH:ko00650]	fabV, ter; enoyl-[acyl-carrier protein] reductase / trans-2-enoyl-CoA reductase (NAD+) [EC:1.3.1.9 1.3.1.44]
K00209	FABV_BURP0	0	0	0	NA	NA	K00209	NA	NA	NA	NA	NA	NA	NA	NA	Enoyl-[acyl-carrier-protein] reductase [NADH] (ENR) (EC 1.3.1.9)	fabV BURPS1106A_1647	Burkholderia pseudomallei (strain 1106a)	397	09100 Metabolism	09103 Lipid metabolism	00061 Fatty acid biosynthesis [PATH:ko00061]	fabV, ter; enoyl-[acyl-carrier protein] reductase / trans-2-enoyl-CoA reductase (NAD+) [EC:1.3.1.9 1.3.1.44]
K00209	FABV_BURP0	0	0	0	NA	NA	K00209	NA	NA	NA	NA	NA	NA	NA	NA	Enoyl-[acyl-carrier-protein] reductase [NADH] (ENR) (EC 1.3.1.9)	fabV BURPS1106A_1647	Burkholderia pseudomallei (strain 1106a)	397	09180 Brite Hierarchies	09181 Protein families: metabolism	01004 Lipid biosynthesis proteins [BR:ko01004]	fabV, ter; enoyl-[acyl-carrier protein] reductase / trans-2-enoyl-CoA reductase (NAD+) [EC:1.3.1.9 1.3.1.44]
K00209	FABV_YERE8	0	0	0	NA	NA	K00209	NA	NA	NA	NA	NA	NA	NA	NA	Enoyl-[acyl-carrier-protein] reductase [NADH] (ENR) (EC 1.3.1.9)	fabV YE4179	Yersinia enterocolitica serotype O:8 / biotype 1B (strain NCTC 13174 / 8081)	399	09100 Metabolism	09101 Carbohydrate metabolism	00650 Butanoate metabolism [PATH:ko00650]	fabV, ter; enoyl-[acyl-carrier protein] reductase / trans-2-enoyl-CoA reductase (NAD+) [EC:1.3.1.9 1.3.1.44]
K00209	FABV_YERE8	0	0	0	NA	NA	K00209	NA	NA	NA	NA	NA	NA	NA	NA	Enoyl-[acyl-carrier-protein] reductase [NADH] (ENR) (EC 1.3.1.9)	fabV YE4179	Yersinia enterocolitica serotype O:8 / biotype 1B (strain NCTC 13174 / 8081)	399	09100 Metabolism	09103 Lipid metabolism	00061 Fatty acid biosynthesis [PATH:ko00061]	fabV, ter; enoyl-[acyl-carrier protein] reductase / trans-2-enoyl-CoA reductase (NAD+) [EC:1.3.1.9 1.3.1.44]
K00209	FABV_YERE8	0	0	0	NA	NA	K00209	NA	NA	NA	NA	NA	NA	NA	NA	Enoyl-[acyl-carrier-protein] reductase [NADH] (ENR) (EC 1.3.1.9)	fabV YE4179	Yersinia enterocolitica serotype O:8 / biotype 1B (strain NCTC 13174 / 8081)	399	09180 Brite Hierarchies	09181 Protein families: metabolism	01004 Lipid biosynthesis proteins [BR:ko01004]	fabV, ter; enoyl-[acyl-carrier protein] reductase / trans-2-enoyl-CoA reductase (NAD+) [EC:1.3.1.9 1.3.1.44]
K00209	FABV_RUMCH	0	0	0	NA	NA	K00209	NA	NA	NA	NA	NA	NA	NA	NA	Trans-2-enoyl-CoA reductase [NADH] (TER) (EC 1.3.1.44)	fabV Ccel_2273	Ruminiclostridium cellulolyticum (strain ATCC 35319 / DSM 5812 / JCM 6584 / H10) (Clostridium cellulolyticum)	395	09100 Metabolism	09101 Carbohydrate metabolism	00650 Butanoate metabolism [PATH:ko00650]	fabV, ter; enoyl-[acyl-carrier protein] reductase / trans-2-enoyl-CoA reductase (NAD+) [EC:1.3.1.9 1.3.1.44]
K00209	FABV_RUMCH	0	0	0	NA	NA	K00209	NA	NA	NA	NA	NA	NA	NA	NA	Trans-2-enoyl-CoA reductase [NADH] (TER) (EC 1.3.1.44)	fabV Ccel_2273	Ruminiclostridium cellulolyticum (strain ATCC 35319 / DSM 5812 / JCM 6584 / H10) (Clostridium cellulolyticum)	395	09100 Metabolism	09103 Lipid metabolism	00061 Fatty acid biosynthesis [PATH:ko00061]	fabV, ter; enoyl-[acyl-carrier protein] reductase / trans-2-enoyl-CoA reductase (NAD+) [EC:1.3.1.9 1.3.1.44]
K00209	FABV_RUMCH	0	0	0	NA	NA	K00209	NA	NA	NA	NA	NA	NA	NA	NA	Trans-2-enoyl-CoA reductase [NADH] (TER) (EC 1.3.1.44)	fabV Ccel_2273	Ruminiclostridium cellulolyticum (strain ATCC 35319 / DSM 5812 / JCM 6584 / H10) (Clostridium cellulolyticum)	395	09180 Brite Hierarchies	09181 Protein families: metabolism	01004 Lipid biosynthesis proteins [BR:ko01004]	fabV, ter; enoyl-[acyl-carrier protein] reductase / trans-2-enoyl-CoA reductase (NAD+) [EC:1.3.1.9 1.3.1.44]
K00209	FABV_ALISL	0	0	0	NA	NA	K00209	NA	NA	NA	NA	NA	NA	NA	NA	Enoyl-[acyl-carrier-protein] reductase [NADH] (ENR) (EC 1.3.1.9)	fabV VSAL_I2028	Aliivibrio salmonicida (strain LFI1238) (Vibrio salmonicida (strain LFI1238))	400	09100 Metabolism	09101 Carbohydrate metabolism	00650 Butanoate metabolism [PATH:ko00650]	fabV, ter; enoyl-[acyl-carrier protein] reductase / trans-2-enoyl-CoA reductase (NAD+) [EC:1.3.1.9 1.3.1.44]
K00209	FABV_ALISL	0	0	0	NA	NA	K00209	NA	NA	NA	NA	NA	NA	NA	NA	Enoyl-[acyl-carrier-protein] reductase [NADH] (ENR) (EC 1.3.1.9)	fabV VSAL_I2028	Aliivibrio salmonicida (strain LFI1238) (Vibrio salmonicida (strain LFI1238))	400	09100 Metabolism	09103 Lipid metabolism	00061 Fatty acid biosynthesis [PATH:ko00061]	fabV, ter; enoyl-[acyl-carrier protein] reductase / trans-2-enoyl-CoA reductase (NAD+) [EC:1.3.1.9 1.3.1.44]
K00209	FABV_ALISL	0	0	0	NA	NA	K00209	NA	NA	NA	NA	NA	NA	NA	NA	Enoyl-[acyl-carrier-protein] reductase [NADH] (ENR) (EC 1.3.1.9)	fabV VSAL_I2028	Aliivibrio salmonicida (strain LFI1238) (Vibrio salmonicida (strain LFI1238))	400	09180 Brite Hierarchies	09181 Protein families: metabolism	01004 Lipid biosynthesis proteins [BR:ko01004]	fabV, ter; enoyl-[acyl-carrier protein] reductase / trans-2-enoyl-CoA reductase (NAD+) [EC:1.3.1.9 1.3.1.44]
K00209	FABV_ERWT9	0	0	0	NA	NA	K00209	NA	NA	NA	NA	NA	NA	NA	NA	Enoyl-[acyl-carrier-protein] reductase [NADH] (ENR) (EC 1.3.1.9)	fabV ETA_17430	Erwinia tasmaniensis (strain DSM 17950 / CIP 109463 / Et1/99)	399	09100 Metabolism	09101 Carbohydrate metabolism	00650 Butanoate metabolism [PATH:ko00650]	fabV, ter; enoyl-[acyl-carrier protein] reductase / trans-2-enoyl-CoA reductase (NAD+) [EC:1.3.1.9 1.3.1.44]
K00209	FABV_ERWT9	0	0	0	NA	NA	K00209	NA	NA	NA	NA	NA	NA	NA	NA	Enoyl-[acyl-carrier-protein] reductase [NADH] (ENR) (EC 1.3.1.9)	fabV ETA_17430	Erwinia tasmaniensis (strain DSM 17950 / CIP 109463 / Et1/99)	399	09100 Metabolism	09103 Lipid metabolism	00061 Fatty acid biosynthesis [PATH:ko00061]	fabV, ter; enoyl-[acyl-carrier protein] reductase / trans-2-enoyl-CoA reductase (NAD+) [EC:1.3.1.9 1.3.1.44]
K00209	FABV_ERWT9	0	0	0	NA	NA	K00209	NA	NA	NA	NA	NA	NA	NA	NA	Enoyl-[acyl-carrier-protein] reductase [NADH] (ENR) (EC 1.3.1.9)	fabV ETA_17430	Erwinia tasmaniensis (strain DSM 17950 / CIP 109463 / Et1/99)	399	09180 Brite Hierarchies	09181 Protein families: metabolism	01004 Lipid biosynthesis proteins [BR:ko01004]	fabV, ter; enoyl-[acyl-carrier protein] reductase / trans-2-enoyl-CoA reductase (NAD+) [EC:1.3.1.9 1.3.1.44]
K00209	FABV_FLAPJ	1.07655	0	0	K00209	NA	NA	Enoyl-[acyl-carrier-protein] reductase [NADH] (ENR) (EC 1.3.1.9)	fabV FP1842	Flavobacterium psychrophilum (strain JIP02/86 / ATCC 49511)	396	NA	NA	NA	NA	NA	NA	NA	NA	09100 Metabolism	09101 Carbohydrate metabolism	00650 Butanoate metabolism [PATH:ko00650]	fabV, ter; enoyl-[acyl-carrier protein] reductase / trans-2-enoyl-CoA reductase (NAD+) [EC:1.3.1.9 1.3.1.44]
K00209	FABV_FLAPJ	1.07655	0	0	K00209	NA	NA	Enoyl-[acyl-carrier-protein] reductase [NADH] (ENR) (EC 1.3.1.9)	fabV FP1842	Flavobacterium psychrophilum (strain JIP02/86 / ATCC 49511)	396	NA	NA	NA	NA	NA	NA	NA	NA	09100 Metabolism	09103 Lipid metabolism	00061 Fatty acid biosynthesis [PATH:ko00061]	fabV, ter; enoyl-[acyl-carrier protein] reductase / trans-2-enoyl-CoA reductase (NAD+) [EC:1.3.1.9 1.3.1.44]
K00209	FABV_FLAPJ	1.07655	0	0	K00209	NA	NA	Enoyl-[acyl-carrier-protein] reductase [NADH] (ENR) (EC 1.3.1.9)	fabV FP1842	Flavobacterium psychrophilum (strain JIP02/86 / ATCC 49511)	396	NA	NA	NA	NA	NA	NA	NA	NA	09180 Brite Hierarchies	09181 Protein families: metabolism	01004 Lipid biosynthesis proteins [BR:ko01004]	fabV, ter; enoyl-[acyl-carrier protein] reductase / trans-2-enoyl-CoA reductase (NAD+) [EC:1.3.1.9 1.3.1.44]
K00209	FABV_PSYIN	0	0	0	NA	NA	K00209	NA	NA	NA	NA	NA	NA	NA	NA	Enoyl-[acyl-carrier-protein] reductase [NADH] (ENR) (EC 1.3.1.9)	fabV Ping_0610	Psychromonas ingrahamii (strain 37)	400	09100 Metabolism	09101 Carbohydrate metabolism	00650 Butanoate metabolism [PATH:ko00650]	fabV, ter; enoyl-[acyl-carrier protein] reductase / trans-2-enoyl-CoA reductase (NAD+) [EC:1.3.1.9 1.3.1.44]
K00209	FABV_PSYIN	0	0	0	NA	NA	K00209	NA	NA	NA	NA	NA	NA	NA	NA	Enoyl-[acyl-carrier-protein] reductase [NADH] (ENR) (EC 1.3.1.9)	fabV Ping_0610	Psychromonas ingrahamii (strain 37)	400	09100 Metabolism	09103 Lipid metabolism	00061 Fatty acid biosynthesis [PATH:ko00061]	fabV, ter; enoyl-[acyl-carrier protein] reductase / trans-2-enoyl-CoA reductase (NAD+) [EC:1.3.1.9 1.3.1.44]
K00209	FABV_PSYIN	0	0	0	NA	NA	K00209	NA	NA	NA	NA	NA	NA	NA	NA	Enoyl-[acyl-carrier-protein] reductase [NADH] (ENR) (EC 1.3.1.9)	fabV Ping_0610	Psychromonas ingrahamii (strain 37)	400	09180 Brite Hierarchies	09181 Protein families: metabolism	01004 Lipid biosynthesis proteins [BR:ko01004]	fabV, ter; enoyl-[acyl-carrier protein] reductase / trans-2-enoyl-CoA reductase (NAD+) [EC:1.3.1.9 1.3.1.44]
K00215	DAPB_XANC5	0	0.880386	0	NA	K00215	NA	NA	NA	NA	NA	4-hydroxy-tetrahydrodipicolinate reductase (HTPA reductase) (EC 1.17.1.8)	dapB XCV1906	Xanthomonas campestris pv. vesicatoria (strain 85-10)	238	NA	NA	NA	NA	09100 Metabolism	09105 Amino acid metabolism	00300 Lysine biosynthesis [PATH:ko00300]	dapB; 4-hydroxy-tetrahydrodipicolinate reductase [EC:1.17.1.8]
K00215	DAPB_XANC5	0	0.880386	0	NA	K00215	NA	NA	NA	NA	NA	4-hydroxy-tetrahydrodipicolinate reductase (HTPA reductase) (EC 1.17.1.8)	dapB XCV1906	Xanthomonas campestris pv. vesicatoria (strain 85-10)	238	NA	NA	NA	NA	09100 Metabolism	09110 Biosynthesis of other secondary metabolites	00261 Monobactam biosynthesis [PATH:ko00261]	dapB; 4-hydroxy-tetrahydrodipicolinate reductase [EC:1.17.1.8]
K00215	DAPB_PHOLL	0	0	0	NA	K00215	NA	NA	NA	NA	NA	4-hydroxy-tetrahydrodipicolinate reductase (HTPA reductase) (EC 1.17.1.8)	dapB plu0602	Photorhabdus laumondii subsp. laumondii (strain DSM 15139 / CIP 105565 / TT01)	273	NA	NA	NA	NA	09100 Metabolism	09105 Amino acid metabolism	00300 Lysine biosynthesis [PATH:ko00300]	dapB; 4-hydroxy-tetrahydrodipicolinate reductase [EC:1.17.1.8]
K00215	DAPB_PHOLL	0	0	0	NA	K00215	NA	NA	NA	NA	NA	4-hydroxy-tetrahydrodipicolinate reductase (HTPA reductase) (EC 1.17.1.8)	dapB plu0602	Photorhabdus laumondii subsp. laumondii (strain DSM 15139 / CIP 105565 / TT01)	273	NA	NA	NA	NA	09100 Metabolism	09110 Biosynthesis of other secondary metabolites	00261 Monobactam biosynthesis [PATH:ko00261]	dapB; 4-hydroxy-tetrahydrodipicolinate reductase [EC:1.17.1.8]
K00215	DAPB_BRASO	1.07655	0	0	K00215	NA	NA	4-hydroxy-tetrahydrodipicolinate reductase (HTPA reductase) (EC 1.17.1.8)	dapB BRADO0158	Bradyrhizobium sp. (strain ORS 278)	272	NA	NA	NA	NA	NA	NA	NA	NA	09100 Metabolism	09105 Amino acid metabolism	00300 Lysine biosynthesis [PATH:ko00300]	dapB; 4-hydroxy-tetrahydrodipicolinate reductase [EC:1.17.1.8]
K00215	DAPB_BRASO	1.07655	0	0	K00215	NA	NA	4-hydroxy-tetrahydrodipicolinate reductase (HTPA reductase) (EC 1.17.1.8)	dapB BRADO0158	Bradyrhizobium sp. (strain ORS 278)	272	NA	NA	NA	NA	NA	NA	NA	NA	09100 Metabolism	09110 Biosynthesis of other secondary metabolites	00261 Monobactam biosynthesis [PATH:ko00261]	dapB; 4-hydroxy-tetrahydrodipicolinate reductase [EC:1.17.1.8]
K00215	DAPB_METBF	0	0	0	NA	NA	K00215	NA	NA	NA	NA	NA	NA	NA	NA	4-hydroxy-tetrahydrodipicolinate reductase (HTPA reductase) (EC 1.17.1.8)	dapB Mbar_A1151	Methanosarcina barkeri (strain Fusaro / DSM 804)	263	09100 Metabolism	09105 Amino acid metabolism	00300 Lysine biosynthesis [PATH:ko00300]	dapB; 4-hydroxy-tetrahydrodipicolinate reductase [EC:1.17.1.8]
K00215	DAPB_METBF	0	0	0	NA	NA	K00215	NA	NA	NA	NA	NA	NA	NA	NA	4-hydroxy-tetrahydrodipicolinate reductase (HTPA reductase) (EC 1.17.1.8)	dapB Mbar_A1151	Methanosarcina barkeri (strain Fusaro / DSM 804)	263	09100 Metabolism	09110 Biosynthesis of other secondary metabolites	00261 Monobactam biosynthesis [PATH:ko00261]	dapB; 4-hydroxy-tetrahydrodipicolinate reductase [EC:1.17.1.8]
K00215	DAPB_RICPR	0	0	0	NA	NA	K00215	NA	NA	NA	NA	NA	NA	NA	NA	4-hydroxy-tetrahydrodipicolinate reductase (HTPA reductase) (EC 1.17.1.8)	dapB RP148	Rickettsia prowazekii (strain Madrid E)	239	09100 Metabolism	09105 Amino acid metabolism	00300 Lysine biosynthesis [PATH:ko00300]	dapB; 4-hydroxy-tetrahydrodipicolinate reductase [EC:1.17.1.8]
K00215	DAPB_RICPR	0	0	0	NA	NA	K00215	NA	NA	NA	NA	NA	NA	NA	NA	4-hydroxy-tetrahydrodipicolinate reductase (HTPA reductase) (EC 1.17.1.8)	dapB RP148	Rickettsia prowazekii (strain Madrid E)	239	09100 Metabolism	09110 Biosynthesis of other secondary metabolites	00261 Monobactam biosynthesis [PATH:ko00261]	dapB; 4-hydroxy-tetrahydrodipicolinate reductase [EC:1.17.1.8]
K00215	DAPB_SACD2	0	0	0	NA	NA	K00215	NA	NA	NA	NA	NA	NA	NA	NA	4-hydroxy-tetrahydrodipicolinate reductase (HTPA reductase) (EC 1.17.1.8)	dapB Sde_2730	Saccharophagus degradans (strain 2-40 / ATCC 43961 / DSM 17024)	268	09100 Metabolism	09105 Amino acid metabolism	00300 Lysine biosynthesis [PATH:ko00300]	dapB; 4-hydroxy-tetrahydrodipicolinate reductase [EC:1.17.1.8]
K00215	DAPB_SACD2	0	0	0	NA	NA	K00215	NA	NA	NA	NA	NA	NA	NA	NA	4-hydroxy-tetrahydrodipicolinate reductase (HTPA reductase) (EC 1.17.1.8)	dapB Sde_2730	Saccharophagus degradans (strain 2-40 / ATCC 43961 / DSM 17024)	268	09100 Metabolism	09110 Biosynthesis of other secondary metabolites	00261 Monobactam biosynthesis [PATH:ko00261]	dapB; 4-hydroxy-tetrahydrodipicolinate reductase [EC:1.17.1.8]
K00215	DAPB_CARHZ	0	0	0	NA	NA	K00215	NA	NA	NA	NA	NA	NA	NA	NA	4-hydroxy-tetrahydrodipicolinate reductase (HTPA reductase) (EC 1.17.1.8)	dapB CHY_1151	Carboxydothermus hydrogenoformans (strain ATCC BAA-161 / DSM 6008 / Z-2901)	263	09100 Metabolism	09105 Amino acid metabolism	00300 Lysine biosynthesis [PATH:ko00300]	dapB; 4-hydroxy-tetrahydrodipicolinate reductase [EC:1.17.1.8]
K00215	DAPB_CARHZ	0	0	0	NA	NA	K00215	NA	NA	NA	NA	NA	NA	NA	NA	4-hydroxy-tetrahydrodipicolinate reductase (HTPA reductase) (EC 1.17.1.8)	dapB CHY_1151	Carboxydothermus hydrogenoformans (strain ATCC BAA-161 / DSM 6008 / Z-2901)	263	09100 Metabolism	09110 Biosynthesis of other secondary metabolites	00261 Monobactam biosynthesis [PATH:ko00261]	dapB; 4-hydroxy-tetrahydrodipicolinate reductase [EC:1.17.1.8]
K00215	DAPB_XANC8	0	0	0	NA	NA	K00215	NA	NA	NA	NA	NA	NA	NA	NA	4-hydroxy-tetrahydrodipicolinate reductase (HTPA reductase) (EC 1.17.1.8)	dapB XC_2349	Xanthomonas campestris pv. campestris (strain 8004)	238	09100 Metabolism	09105 Amino acid metabolism	00300 Lysine biosynthesis [PATH:ko00300]	dapB; 4-hydroxy-tetrahydrodipicolinate reductase [EC:1.17.1.8]
K00215	DAPB_XANC8	0	0	0	NA	NA	K00215	NA	NA	NA	NA	NA	NA	NA	NA	4-hydroxy-tetrahydrodipicolinate reductase (HTPA reductase) (EC 1.17.1.8)	dapB XC_2349	Xanthomonas campestris pv. campestris (strain 8004)	238	09100 Metabolism	09110 Biosynthesis of other secondary metabolites	00261 Monobactam biosynthesis [PATH:ko00261]	dapB; 4-hydroxy-tetrahydrodipicolinate reductase [EC:1.17.1.8]
K00215	DAPB_HISS2	0	0	0	NA	NA	K00215	NA	NA	NA	NA	NA	NA	NA	NA	4-hydroxy-tetrahydrodipicolinate reductase (HTPA reductase) (EC 1.17.1.8)	dapB HSM_1304	Histophilus somni (strain 2336) (Haemophilus somnus)	270	09100 Metabolism	09105 Amino acid metabolism	00300 Lysine biosynthesis [PATH:ko00300]	dapB; 4-hydroxy-tetrahydrodipicolinate reductase [EC:1.17.1.8]
K00215	DAPB_HISS2	0	0	0	NA	NA	K00215	NA	NA	NA	NA	NA	NA	NA	NA	4-hydroxy-tetrahydrodipicolinate reductase (HTPA reductase) (EC 1.17.1.8)	dapB HSM_1304	Histophilus somni (strain 2336) (Haemophilus somnus)	270	09100 Metabolism	09110 Biosynthesis of other secondary metabolites	00261 Monobactam biosynthesis [PATH:ko00261]	dapB; 4-hydroxy-tetrahydrodipicolinate reductase [EC:1.17.1.8]
K00215	DAPB_STRMU	0	0	0	NA	K00215	NA	NA	NA	NA	NA	4-hydroxy-tetrahydrodipicolinate reductase (HTPA reductase) (EC 1.17.1.8)	dapB SMU_900	Streptococcus mutans serotype c (strain ATCC 700610 / UA159)	255	NA	NA	NA	NA	09100 Metabolism	09105 Amino acid metabolism	00300 Lysine biosynthesis [PATH:ko00300]	dapB; 4-hydroxy-tetrahydrodipicolinate reductase [EC:1.17.1.8]
K00215	DAPB_STRMU	0	0	0	NA	K00215	NA	NA	NA	NA	NA	4-hydroxy-tetrahydrodipicolinate reductase (HTPA reductase) (EC 1.17.1.8)	dapB SMU_900	Streptococcus mutans serotype c (strain ATCC 700610 / UA159)	255	NA	NA	NA	NA	09100 Metabolism	09110 Biosynthesis of other secondary metabolites	00261 Monobactam biosynthesis [PATH:ko00261]	dapB; 4-hydroxy-tetrahydrodipicolinate reductase [EC:1.17.1.8]
K00215	DAPB_THERP	1.07655	0	0	K00215	NA	NA	4-hydroxy-tetrahydrodipicolinate reductase (HTPA reductase) (EC 1.17.1.8)	dapB trd_0413	Thermomicrobium roseum (strain ATCC 27502 / DSM 5159 / P-2)	258	NA	NA	NA	NA	NA	NA	NA	NA	09100 Metabolism	09105 Amino acid metabolism	00300 Lysine biosynthesis [PATH:ko00300]	dapB; 4-hydroxy-tetrahydrodipicolinate reductase [EC:1.17.1.8]
K00215	DAPB_THERP	1.07655	0	0	K00215	NA	NA	4-hydroxy-tetrahydrodipicolinate reductase (HTPA reductase) (EC 1.17.1.8)	dapB trd_0413	Thermomicrobium roseum (strain ATCC 27502 / DSM 5159 / P-2)	258	NA	NA	NA	NA	NA	NA	NA	NA	09100 Metabolism	09110 Biosynthesis of other secondary metabolites	00261 Monobactam biosynthesis [PATH:ko00261]	dapB; 4-hydroxy-tetrahydrodipicolinate reductase [EC:1.17.1.8]
K00215	DAPB_BRASB	1.07655	0	0	K00215	NA	NA	4-hydroxy-tetrahydrodipicolinate reductase (HTPA reductase) (EC 1.17.1.8)	dapB BBta_0197	Bradyrhizobium sp. (strain BTAi1 / ATCC BAA-1182)	272	NA	NA	NA	NA	NA	NA	NA	NA	09100 Metabolism	09105 Amino acid metabolism	00300 Lysine biosynthesis [PATH:ko00300]	dapB; 4-hydroxy-tetrahydrodipicolinate reductase [EC:1.17.1.8]
K00215	DAPB_BRASB	1.07655	0	0	K00215	NA	NA	4-hydroxy-tetrahydrodipicolinate reductase (HTPA reductase) (EC 1.17.1.8)	dapB BBta_0197	Bradyrhizobium sp. (strain BTAi1 / ATCC BAA-1182)	272	NA	NA	NA	NA	NA	NA	NA	NA	09100 Metabolism	09110 Biosynthesis of other secondary metabolites	00261 Monobactam biosynthesis [PATH:ko00261]	dapB; 4-hydroxy-tetrahydrodipicolinate reductase [EC:1.17.1.8]
K00215	DAPB_CLOTE	1.07655	0	0	K00215	NA	NA	4-hydroxy-tetrahydrodipicolinate reductase (HTPA reductase) (EC 1.17.1.8)	dapB CTC_02295	Clostridium tetani (strain Massachusetts / E88)	255	NA	NA	NA	NA	NA	NA	NA	NA	09100 Metabolism	09105 Amino acid metabolism	00300 Lysine biosynthesis [PATH:ko00300]	dapB; 4-hydroxy-tetrahydrodipicolinate reductase [EC:1.17.1.8]
K00215	DAPB_CLOTE	1.07655	0	0	K00215	NA	NA	4-hydroxy-tetrahydrodipicolinate reductase (HTPA reductase) (EC 1.17.1.8)	dapB CTC_02295	Clostridium tetani (strain Massachusetts / E88)	255	NA	NA	NA	NA	NA	NA	NA	NA	09100 Metabolism	09110 Biosynthesis of other secondary metabolites	00261 Monobactam biosynthesis [PATH:ko00261]	dapB; 4-hydroxy-tetrahydrodipicolinate reductase [EC:1.17.1.8]
K00215	DAPB_MOOTA	0	0	0	NA	NA	K00215	NA	NA	NA	NA	NA	NA	NA	NA	4-hydroxy-tetrahydrodipicolinate reductase (HTPA reductase) (EC 1.17.1.8)	dapB Moth_1063	Moorella thermoacetica (strain ATCC 39073 / JCM 9320)	267	09100 Metabolism	09105 Amino acid metabolism	00300 Lysine biosynthesis [PATH:ko00300]	dapB; 4-hydroxy-tetrahydrodipicolinate reductase [EC:1.17.1.8]
K00215	DAPB_MOOTA	0	0	0	NA	NA	K00215	NA	NA	NA	NA	NA	NA	NA	NA	4-hydroxy-tetrahydrodipicolinate reductase (HTPA reductase) (EC 1.17.1.8)	dapB Moth_1063	Moorella thermoacetica (strain ATCC 39073 / JCM 9320)	267	09100 Metabolism	09110 Biosynthesis of other secondary metabolites	00261 Monobactam biosynthesis [PATH:ko00261]	dapB; 4-hydroxy-tetrahydrodipicolinate reductase [EC:1.17.1.8]
K00217	LINF_SPHJU	0	0	0	NA	NA	K00217	NA	NA	NA	NA	NA	NA	NA	NA	Maleylacetate reductase (MA reductase) (EC 1.3.1.-)	linF SJA_C2-04820	Sphingobium japonicum (strain DSM 16413 / CCM 7287 / MTCC 6362 / UT26 / NBRC 101211 / UT26S)	352	09100 Metabolism	09111 Xenobiotics biodegradation and metabolism	00364 Fluorobenzoate degradation [PATH:ko00364]	E1.3.1.32; maleylacetate reductase [EC:1.3.1.32]
K00217	LINF_SPHJU	0	0	0	NA	NA	K00217	NA	NA	NA	NA	NA	NA	NA	NA	Maleylacetate reductase (MA reductase) (EC 1.3.1.-)	linF SJA_C2-04820	Sphingobium japonicum (strain DSM 16413 / CCM 7287 / MTCC 6362 / UT26 / NBRC 101211 / UT26S)	352	09100 Metabolism	09111 Xenobiotics biodegradation and metabolism	00623 Toluene degradation [PATH:ko00623]	E1.3.1.32; maleylacetate reductase [EC:1.3.1.32]
K00217	LINF_SPHJU	0	0	0	NA	NA	K00217	NA	NA	NA	NA	NA	NA	NA	NA	Maleylacetate reductase (MA reductase) (EC 1.3.1.-)	linF SJA_C2-04820	Sphingobium japonicum (strain DSM 16413 / CCM 7287 / MTCC 6362 / UT26 / NBRC 101211 / UT26S)	352	09100 Metabolism	09111 Xenobiotics biodegradation and metabolism	00362 Benzoate degradation [PATH:ko00362]	E1.3.1.32; maleylacetate reductase [EC:1.3.1.32]
K00217	LINF_SPHJU	0	0	0	NA	NA	K00217	NA	NA	NA	NA	NA	NA	NA	NA	Maleylacetate reductase (MA reductase) (EC 1.3.1.-)	linF SJA_C2-04820	Sphingobium japonicum (strain DSM 16413 / CCM 7287 / MTCC 6362 / UT26 / NBRC 101211 / UT26S)	352	09100 Metabolism	09111 Xenobiotics biodegradation and metabolism	00361 Chlorocyclohexane and chlorobenzene degradation [PATH:ko00361]	E1.3.1.32; maleylacetate reductase [EC:1.3.1.32]
K00228	HEM6_AERS4	0	0	0	NA	NA	K00228	NA	NA	NA	NA	NA	NA	NA	NA	Oxygen-dependent coproporphyrinogen-III oxidase (CPO) (Coprogen oxidase) (Coproporphyrinogenase) (EC 1.3.3.3)	hemF ASA_4133	Aeromonas salmonicida (strain A449)	302	09100 Metabolism	09108 Metabolism of cofactors and vitamins	00860 Porphyrin and chlorophyll metabolism [PATH:ko00860]	CPOX, hemF; coproporphyrinogen III oxidase [EC:1.3.3.3]
K00228	HEM6_PROMH	1.07655	0	0	K00228	NA	NA	Oxygen-dependent coproporphyrinogen-III oxidase (CPO) (Coprogen oxidase) (Coproporphyrinogenase) (EC 1.3.3.3)	hemF PMI1839	Proteus mirabilis (strain HI4320)	302	NA	NA	NA	NA	NA	NA	NA	NA	09100 Metabolism	09108 Metabolism of cofactors and vitamins	00860 Porphyrin and chlorophyll metabolism [PATH:ko00860]	CPOX, hemF; coproporphyrinogen III oxidase [EC:1.3.3.3]
K00228	HEM6_PSE14	0	0	0	NA	NA	K00228	NA	NA	NA	NA	NA	NA	NA	NA	Oxygen-dependent coproporphyrinogen-III oxidase (CPO) (Coprogen oxidase) (Coproporphyrinogenase) (EC 1.3.3.3)	hemF PSPPH_0026	Pseudomonas savastanoi pv. phaseolicola (strain 1448A / Race 6) (Pseudomonas syringae pv. phaseolicola (strain 1448A / Race 6))	304	09100 Metabolism	09108 Metabolism of cofactors and vitamins	00860 Porphyrin and chlorophyll metabolism [PATH:ko00860]	CPOX, hemF; coproporphyrinogen III oxidase [EC:1.3.3.3]
K00228	HEM6_AGRRK	0	0	0	NA	NA	K00228	NA	NA	NA	NA	NA	NA	NA	NA	Oxygen-dependent coproporphyrinogen-III oxidase (CPO) (Coprogen oxidase) (Coproporphyrinogenase) (EC 1.3.3.3)	hemF Arad_3212	Agrobacterium radiobacter (strain K84 / ATCC BAA-868)	303	09100 Metabolism	09108 Metabolism of cofactors and vitamins	00860 Porphyrin and chlorophyll metabolism [PATH:ko00860]	CPOX, hemF; coproporphyrinogen III oxidase [EC:1.3.3.3]
K00228	HEM6_BRADU	1.07655	0	0	K00228	NA	NA	Oxygen-dependent coproporphyrinogen-III oxidase (CPO) (Coprogen oxidase) (Coproporphyrinogenase) (EC 1.3.3.3)	hemF bll2481	Bradyrhizobium diazoefficiens (strain JCM 10833 / IAM 13628 / NBRC 14792 / USDA 110)	316	NA	NA	NA	NA	NA	NA	NA	NA	09100 Metabolism	09108 Metabolism of cofactors and vitamins	00860 Porphyrin and chlorophyll metabolism [PATH:ko00860]	CPOX, hemF; coproporphyrinogen III oxidase [EC:1.3.3.3]
K00228	HEM6_RHIME	0	0.880386	0	NA	K00228	NA	NA	NA	NA	NA	Oxygen-dependent coproporphyrinogen-III oxidase (CPO) (Coprogen oxidase) (Coproporphyrinogenase) (EC 1.3.3.3)	hemF R01827 SMc00180	Rhizobium meliloti (strain 1021) (Ensifer meliloti) (Sinorhizobium meliloti)	303	NA	NA	NA	NA	09100 Metabolism	09108 Metabolism of cofactors and vitamins	00860 Porphyrin and chlorophyll metabolism [PATH:ko00860]	CPOX, hemF; coproporphyrinogen III oxidase [EC:1.3.3.3]
K00240	SDHB_RICBR	0	0	0	NA	NA	K00240	NA	NA	NA	NA	NA	NA	NA	NA	Succinate dehydrogenase iron-sulfur subunit (EC 1.3.5.1)	sdhB RBE_1390	Rickettsia bellii (strain RML369-C)	261	09100 Metabolism	09101 Carbohydrate metabolism	00020 Citrate cycle (TCA cycle) [PATH:ko00020]	sdhB, frdB; succinate dehydrogenase / fumarate reductase, iron-sulfur subunit [EC:1.3.5.1 1.3.5.4]
K00240	SDHB_RICBR	0	0	0	NA	NA	K00240	NA	NA	NA	NA	NA	NA	NA	NA	Succinate dehydrogenase iron-sulfur subunit (EC 1.3.5.1)	sdhB RBE_1390	Rickettsia bellii (strain RML369-C)	261	09100 Metabolism	09102 Energy metabolism	00190 Oxidative phosphorylation [PATH:ko00190]	sdhB, frdB; succinate dehydrogenase / fumarate reductase, iron-sulfur subunit [EC:1.3.5.1 1.3.5.4]
K00240	SDHB_RICBR	0	0	0	NA	NA	K00240	NA	NA	NA	NA	NA	NA	NA	NA	Succinate dehydrogenase iron-sulfur subunit (EC 1.3.5.1)	sdhB RBE_1390	Rickettsia bellii (strain RML369-C)	261	09100 Metabolism	09102 Energy metabolism	00720 Carbon fixation pathways in prokaryotes [PATH:ko00720]	sdhB, frdB; succinate dehydrogenase / fumarate reductase, iron-sulfur subunit [EC:1.3.5.1 1.3.5.4]
K00240	SDHB_RICBR	0	0	0	NA	NA	K00240	NA	NA	NA	NA	NA	NA	NA	NA	Succinate dehydrogenase iron-sulfur subunit (EC 1.3.5.1)	sdhB RBE_1390	Rickettsia bellii (strain RML369-C)	261	09100 Metabolism	09101 Carbohydrate metabolism	00650 Butanoate metabolism [PATH:ko00650]	sdhB, frdB; succinate dehydrogenase / fumarate reductase, iron-sulfur subunit [EC:1.3.5.1 1.3.5.4]
K00242	DHSD_RICFE	0	0	0	NA	NA	K00242	NA	NA	NA	NA	NA	NA	NA	NA	Succinate dehydrogenase hydrophobic membrane anchor subunit	sdhD RF_1161	Rickettsia felis (strain ATCC VR-1525 / URRWXCal2) (Rickettsia azadi)	120	09100 Metabolism	09102 Energy metabolism	00190 Oxidative phosphorylation [PATH:ko00190]	sdhD, frdD; succinate dehydrogenase / fumarate reductase, membrane anchor subunit
K00242	DHSD_RICFE	0	0	0	NA	NA	K00242	NA	NA	NA	NA	NA	NA	NA	NA	Succinate dehydrogenase hydrophobic membrane anchor subunit	sdhD RF_1161	Rickettsia felis (strain ATCC VR-1525 / URRWXCal2) (Rickettsia azadi)	120	09100 Metabolism	09102 Energy metabolism	00720 Carbon fixation pathways in prokaryotes [PATH:ko00720]	sdhD, frdD; succinate dehydrogenase / fumarate reductase, membrane anchor subunit
K00242	DHSD_RICFE	0	0	0	NA	NA	K00242	NA	NA	NA	NA	NA	NA	NA	NA	Succinate dehydrogenase hydrophobic membrane anchor subunit	sdhD RF_1161	Rickettsia felis (strain ATCC VR-1525 / URRWXCal2) (Rickettsia azadi)	120	09100 Metabolism	09101 Carbohydrate metabolism	00650 Butanoate metabolism [PATH:ko00650]	sdhD, frdD; succinate dehydrogenase / fumarate reductase, membrane anchor subunit
K00242	DHSD_RICFE	0	0	0	NA	NA	K00242	NA	NA	NA	NA	NA	NA	NA	NA	Succinate dehydrogenase hydrophobic membrane anchor subunit	sdhD RF_1161	Rickettsia felis (strain ATCC VR-1525 / URRWXCal2) (Rickettsia azadi)	120	09100 Metabolism	09101 Carbohydrate metabolism	00020 Citrate cycle (TCA cycle) [PATH:ko00020]	sdhD, frdD; succinate dehydrogenase / fumarate reductase, membrane anchor subunit
K00244	FRDA_WOLSU	1.07655	0	0	K00244	NA	NA	Fumarate reductase flavoprotein subunit (EC 1.3.5.4)	frdA WS0831	Wolinella succinogenes (strain ATCC 29543 / DSM 1740 / LMG 7466 / NCTC 11488 / FDC 602W) (Vibrio succinogenes)	656	NA	NA	NA	NA	NA	NA	NA	NA	09100 Metabolism	09101 Carbohydrate metabolism	00620 Pyruvate metabolism [PATH:ko00620]	frdA; fumarate reductase flavoprotein subunit [EC:1.3.5.4]
K00244	FRDA_WOLSU	1.07655	0	0	K00244	NA	NA	Fumarate reductase flavoprotein subunit (EC 1.3.5.4)	frdA WS0831	Wolinella succinogenes (strain ATCC 29543 / DSM 1740 / LMG 7466 / NCTC 11488 / FDC 602W) (Vibrio succinogenes)	656	NA	NA	NA	NA	NA	NA	NA	NA	09130 Environmental Information Processing	09132 Signal transduction	02020 Two-component system [PATH:ko02020]	frdA; fumarate reductase flavoprotein subunit [EC:1.3.5.4]
K00244	FRDA_WOLSU	1.07655	0	0	K00244	NA	NA	Fumarate reductase flavoprotein subunit (EC 1.3.5.4)	frdA WS0831	Wolinella succinogenes (strain ATCC 29543 / DSM 1740 / LMG 7466 / NCTC 11488 / FDC 602W) (Vibrio succinogenes)	656	NA	NA	NA	NA	NA	NA	NA	NA	09100 Metabolism	09101 Carbohydrate metabolism	00650 Butanoate metabolism [PATH:ko00650]	frdA; fumarate reductase flavoprotein subunit [EC:1.3.5.4]
K00244	FRDA_WOLSU	1.07655	0	0	K00244	NA	NA	Fumarate reductase flavoprotein subunit (EC 1.3.5.4)	frdA WS0831	Wolinella succinogenes (strain ATCC 29543 / DSM 1740 / LMG 7466 / NCTC 11488 / FDC 602W) (Vibrio succinogenes)	656	NA	NA	NA	NA	NA	NA	NA	NA	09100 Metabolism	09102 Energy metabolism	00190 Oxidative phosphorylation [PATH:ko00190]	frdA; fumarate reductase flavoprotein subunit [EC:1.3.5.4]
K00244	FRDA_WOLSU	1.07655	0	0	K00244	NA	NA	Fumarate reductase flavoprotein subunit (EC 1.3.5.4)	frdA WS0831	Wolinella succinogenes (strain ATCC 29543 / DSM 1740 / LMG 7466 / NCTC 11488 / FDC 602W) (Vibrio succinogenes)	656	NA	NA	NA	NA	NA	NA	NA	NA	09100 Metabolism	09101 Carbohydrate metabolism	00020 Citrate cycle (TCA cycle) [PATH:ko00020]	frdA; fumarate reductase flavoprotein subunit [EC:1.3.5.4]
K00244	FRDA_WOLSU	1.07655	0	0	K00244	NA	NA	Fumarate reductase flavoprotein subunit (EC 1.3.5.4)	frdA WS0831	Wolinella succinogenes (strain ATCC 29543 / DSM 1740 / LMG 7466 / NCTC 11488 / FDC 602W) (Vibrio succinogenes)	656	NA	NA	NA	NA	NA	NA	NA	NA	09100 Metabolism	09102 Energy metabolism	00720 Carbon fixation pathways in prokaryotes [PATH:ko00720]	frdA; fumarate reductase flavoprotein subunit [EC:1.3.5.4]
K00246	FRDC_ALIF1	1.07655	0	0	K00246	NA	NA	Fumarate reductase subunit C	frdC VF_2336	Aliivibrio fischeri (strain ATCC 700601 / ES114) (Vibrio fischeri)	127	NA	NA	NA	NA	NA	NA	NA	NA	09100 Metabolism	09101 Carbohydrate metabolism	00650 Butanoate metabolism [PATH:ko00650]	frdC; fumarate reductase subunit C
K00246	FRDC_ALIF1	1.07655	0	0	K00246	NA	NA	Fumarate reductase subunit C	frdC VF_2336	Aliivibrio fischeri (strain ATCC 700601 / ES114) (Vibrio fischeri)	127	NA	NA	NA	NA	NA	NA	NA	NA	09100 Metabolism	09102 Energy metabolism	00190 Oxidative phosphorylation [PATH:ko00190]	frdC; fumarate reductase subunit C
K00246	FRDC_ALIF1	1.07655	0	0	K00246	NA	NA	Fumarate reductase subunit C	frdC VF_2336	Aliivibrio fischeri (strain ATCC 700601 / ES114) (Vibrio fischeri)	127	NA	NA	NA	NA	NA	NA	NA	NA	09100 Metabolism	09101 Carbohydrate metabolism	00020 Citrate cycle (TCA cycle) [PATH:ko00020]	frdC; fumarate reductase subunit C
K00246	FRDC_ALIF1	1.07655	0	0	K00246	NA	NA	Fumarate reductase subunit C	frdC VF_2336	Aliivibrio fischeri (strain ATCC 700601 / ES114) (Vibrio fischeri)	127	NA	NA	NA	NA	NA	NA	NA	NA	09130 Environmental Information Processing	09132 Signal transduction	02020 Two-component system [PATH:ko02020]	frdC; fumarate reductase subunit C
K00246	FRDC_ALIF1	1.07655	0	0	K00246	NA	NA	Fumarate reductase subunit C	frdC VF_2336	Aliivibrio fischeri (strain ATCC 700601 / ES114) (Vibrio fischeri)	127	NA	NA	NA	NA	NA	NA	NA	NA	09100 Metabolism	09101 Carbohydrate metabolism	00620 Pyruvate metabolism [PATH:ko00620]	frdC; fumarate reductase subunit C
K00246	FRDC_ALIF1	1.07655	0	0	K00246	NA	NA	Fumarate reductase subunit C	frdC VF_2336	Aliivibrio fischeri (strain ATCC 700601 / ES114) (Vibrio fischeri)	127	NA	NA	NA	NA	NA	NA	NA	NA	09100 Metabolism	09102 Energy metabolism	00720 Carbon fixation pathways in prokaryotes [PATH:ko00720]	frdC; fumarate reductase subunit C
K00254	PYRD_NITEC	0	0	0	NA	NA	K00254	NA	NA	NA	NA	NA	NA	NA	NA	Dihydroorotate dehydrogenase (quinone) (EC 1.3.5.2) (DHOdehase) (DHOD) (DHODase) (Dihydroorotate oxidase)	pyrD Neut_0646	Nitrosomonas eutropha (strain DSM 101675 / C91)	342	09100 Metabolism	09104 Nucleotide metabolism	00240 Pyrimidine metabolism [PATH:ko00240]	DHODH, pyrD; dihydroorotate dehydrogenase [EC:1.3.5.2]
K00254	PYRD_NOSS1	0	0	0	NA	NA	K00254	NA	NA	NA	NA	NA	NA	NA	NA	Dihydroorotate dehydrogenase (quinone) (EC 1.3.5.2) (DHOdehase) (DHOD) (DHODase) (Dihydroorotate oxidase)	pyrD all4272	Nostoc sp. (strain PCC 7120 / SAG 25.82 / UTEX 2576)	376	09100 Metabolism	09104 Nucleotide metabolism	00240 Pyrimidine metabolism [PATH:ko00240]	DHODH, pyrD; dihydroorotate dehydrogenase [EC:1.3.5.2]
K00254	PYRD_ARTS2	0	0	0	NA	NA	K00254	NA	NA	NA	NA	NA	NA	NA	NA	Dihydroorotate dehydrogenase (quinone) (EC 1.3.5.2) (DHOdehase) (DHOD) (DHODase) (Dihydroorotate oxidase)	pyrD Arth_2221	Arthrobacter sp. (strain FB24)	357	09100 Metabolism	09104 Nucleotide metabolism	00240 Pyrimidine metabolism [PATH:ko00240]	DHODH, pyrD; dihydroorotate dehydrogenase [EC:1.3.5.2]
K00254	PYRD_AERS4	0	0	0	NA	NA	K00254	NA	NA	NA	NA	NA	NA	NA	NA	Dihydroorotate dehydrogenase (quinone) (EC 1.3.5.2) (DHOdehase) (DHOD) (DHODase) (Dihydroorotate oxidase)	pyrD ASA_1993	Aeromonas salmonicida (strain A449)	336	09100 Metabolism	09104 Nucleotide metabolism	00240 Pyrimidine metabolism [PATH:ko00240]	DHODH, pyrD; dihydroorotate dehydrogenase [EC:1.3.5.2]
K00254	PYRD_EDWI9	0	0	0	NA	NA	K00254	NA	NA	NA	NA	NA	NA	NA	NA	Dihydroorotate dehydrogenase (quinone) (EC 1.3.5.2) (DHOdehase) (DHOD) (DHODase) (Dihydroorotate oxidase)	pyrD NT01EI_1376	Edwardsiella ictaluri (strain 93-146)	336	09100 Metabolism	09104 Nucleotide metabolism	00240 Pyrimidine metabolism [PATH:ko00240]	DHODH, pyrD; dihydroorotate dehydrogenase [EC:1.3.5.2]
K00254	PYRD_CROS5	0	0	0	NA	NA	K00254	NA	NA	NA	NA	NA	NA	NA	NA	Dihydroorotate dehydrogenase (quinone) (EC 1.3.5.2) (DHOdehase) (DHOD) (DHODase) (Dihydroorotate oxidase)	pyrD cce_1125	Crocosphaera subtropica (strain ATCC 51142 / BH68) (Cyanothece sp. (strain ATCC 51142))	379	09100 Metabolism	09104 Nucleotide metabolism	00240 Pyrimidine metabolism [PATH:ko00240]	DHODH, pyrD; dihydroorotate dehydrogenase [EC:1.3.5.2]
K00254	PYRD_NATPD	0	0	0	NA	NA	K00254	NA	NA	NA	NA	NA	NA	NA	NA	Dihydroorotate dehydrogenase (quinone) (EC 1.3.5.2) (DHOdehase) (DHOD) (DHODase) (Dihydroorotate oxidase)	pyrD NP_0428A	Natronomonas pharaonis (strain ATCC 35678 / DSM 2160 / CIP 103997 / NBRC 14720 / NCIMB 2260 / Gabara) (Halobacterium pharaonis)	350	09100 Metabolism	09104 Nucleotide metabolism	00240 Pyrimidine metabolism [PATH:ko00240]	DHODH, pyrD; dihydroorotate dehydrogenase [EC:1.3.5.2]
K00262	DHE2_PORG3	0	0.880386	0	NA	K00262	NA	NA	NA	NA	NA	NAD-specific glutamate dehydrogenase (NAD-GDH) (EC 1.4.1.2) (Surface-associated protein PGAG1)	gdh PGN_1367	Porphyromonas gingivalis (strain ATCC 33277 / DSM 20709 / CIP 103683 / JCM 12257 / NCTC 11834 / 2561)	445	NA	NA	NA	NA	09100 Metabolism	09105 Amino acid metabolism	00250 Alanine, aspartate and glutamate metabolism [PATH:ko00250]	E1.4.1.4, gdhA; glutamate dehydrogenase (NADP+) [EC:1.4.1.4]
K00262	DHE2_PORG3	0	0.880386	0	NA	K00262	NA	NA	NA	NA	NA	NAD-specific glutamate dehydrogenase (NAD-GDH) (EC 1.4.1.2) (Surface-associated protein PGAG1)	gdh PGN_1367	Porphyromonas gingivalis (strain ATCC 33277 / DSM 20709 / CIP 103683 / JCM 12257 / NCTC 11834 / 2561)	445	NA	NA	NA	NA	09100 Metabolism	09102 Energy metabolism	00910 Nitrogen metabolism [PATH:ko00910]	E1.4.1.4, gdhA; glutamate dehydrogenase (NADP+) [EC:1.4.1.4]
K00262	DHE2_PORG3	0	0.880386	0	NA	K00262	NA	NA	NA	NA	NA	NAD-specific glutamate dehydrogenase (NAD-GDH) (EC 1.4.1.2) (Surface-associated protein PGAG1)	gdh PGN_1367	Porphyromonas gingivalis (strain ATCC 33277 / DSM 20709 / CIP 103683 / JCM 12257 / NCTC 11834 / 2561)	445	NA	NA	NA	NA	09100 Metabolism	09105 Amino acid metabolism	00220 Arginine biosynthesis [PATH:ko00220]	E1.4.1.4, gdhA; glutamate dehydrogenase (NADP+) [EC:1.4.1.4]
K00265	GLTB_HALED	0	5.28232	0	NA	K00265	NA	NA	NA	NA	NA	Glutamate synthase [NADPH] large chain (EC 1.4.1.13) (GOGAT) (Glutamate synthase subunit alpha) (GLTS alpha chain)	gltB HELO_3753	Halomonas elongata (strain ATCC 33173 / DSM 2581 / NBRC 15536 / NCIMB 2198 / 1H9)	1482	NA	NA	NA	NA	09100 Metabolism	09105 Amino acid metabolism	00250 Alanine, aspartate and glutamate metabolism [PATH:ko00250]	gltB; glutamate synthase (NADPH) large chain [EC:1.4.1.13]
K00265	GLTB_HALED	0	5.28232	0	NA	K00265	NA	NA	NA	NA	NA	Glutamate synthase [NADPH] large chain (EC 1.4.1.13) (GOGAT) (Glutamate synthase subunit alpha) (GLTS alpha chain)	gltB HELO_3753	Halomonas elongata (strain ATCC 33173 / DSM 2581 / NBRC 15536 / NCIMB 2198 / 1H9)	1482	NA	NA	NA	NA	09100 Metabolism	09102 Energy metabolism	00910 Nitrogen metabolism [PATH:ko00910]	gltB; glutamate synthase (NADPH) large chain [EC:1.4.1.13]
K00265	GLTB_HALED	0	5.28232	0	NA	K00265	NA	NA	NA	NA	NA	Glutamate synthase [NADPH] large chain (EC 1.4.1.13) (GOGAT) (Glutamate synthase subunit alpha) (GLTS alpha chain)	gltB HELO_3753	Halomonas elongata (strain ATCC 33173 / DSM 2581 / NBRC 15536 / NCIMB 2198 / 1H9)	1482	NA	NA	NA	NA	09180 Brite Hierarchies	09181 Protein families: metabolism	01002 Peptidases [BR:ko01002]	gltB; glutamate synthase (NADPH) large chain [EC:1.4.1.13]
K00275	PDXH_SPHAL	0	0	0	NA	K00275	NA	NA	NA	NA	NA	Pyridoxine/pyridoxamine 5'-phosphate oxidase (EC 1.4.3.5) (PNP/PMP oxidase) (PNPOx) (Pyridoxal 5'-phosphate synthase)	pdxH Sala_0654	Sphingopyxis alaskensis (strain DSM 13593 / LMG 18877 / RB2256) (Sphingomonas alaskensis)	216	NA	NA	NA	NA	09100 Metabolism	09108 Metabolism of cofactors and vitamins	00750 Vitamin B6 metabolism [PATH:ko00750]	pdxH, PNPO; pyridoxamine 5'-phosphate oxidase [EC:1.4.3.5]
K00275	PDXH_TERTT	0	0	0	NA	NA	K00275	NA	NA	NA	NA	NA	NA	NA	NA	Pyridoxine/pyridoxamine 5'-phosphate oxidase (EC 1.4.3.5) (PNP/PMP oxidase) (PNPOx) (Pyridoxal 5'-phosphate synthase)	pdxH TERTU_2874	Teredinibacter turnerae (strain ATCC 39867 / T7901)	211	09100 Metabolism	09108 Metabolism of cofactors and vitamins	00750 Vitamin B6 metabolism [PATH:ko00750]	pdxH, PNPO; pyridoxamine 5'-phosphate oxidase [EC:1.4.3.5]
K00275	PDXH_GRAFK	0	0	0	NA	K00275	NA	NA	NA	NA	NA	Pyridoxine/pyridoxamine 5'-phosphate oxidase (EC 1.4.3.5) (PNP/PMP oxidase) (PNPOx) (Pyridoxal 5'-phosphate synthase)	pdxH GFO_1835	Gramella forsetii (strain KT0803)	214	NA	NA	NA	NA	09100 Metabolism	09108 Metabolism of cofactors and vitamins	00750 Vitamin B6 metabolism [PATH:ko00750]	pdxH, PNPO; pyridoxamine 5'-phosphate oxidase [EC:1.4.3.5]
K00275	PDXH_PSYIN	0	0	0	NA	NA	K00275	NA	NA	NA	NA	NA	NA	NA	NA	Pyridoxine/pyridoxamine 5'-phosphate oxidase (EC 1.4.3.5) (PNP/PMP oxidase) (PNPOx) (Pyridoxal 5'-phosphate synthase)	pdxH Ping_1481	Psychromonas ingrahamii (strain 37)	217	09100 Metabolism	09108 Metabolism of cofactors and vitamins	00750 Vitamin B6 metabolism [PATH:ko00750]	pdxH, PNPO; pyridoxamine 5'-phosphate oxidase [EC:1.4.3.5]
K00275	PDXH_NOSS1	1.07655	0	0	K00275	NA	NA	Pyridoxine/pyridoxamine 5'-phosphate oxidase (EC 1.4.3.5) (PNP/PMP oxidase) (PNPOx) (Pyridoxal 5'-phosphate synthase)	pdxH all1248	Nostoc sp. (strain PCC 7120 / SAG 25.82 / UTEX 2576)	214	NA	NA	NA	NA	NA	NA	NA	NA	09100 Metabolism	09108 Metabolism of cofactors and vitamins	00750 Vitamin B6 metabolism [PATH:ko00750]	pdxH, PNPO; pyridoxamine 5'-phosphate oxidase [EC:1.4.3.5]
K00275	PDXH_KINRD	0	0	0	NA	NA	K00275	NA	NA	NA	NA	NA	NA	NA	NA	Pyridoxine/pyridoxamine 5'-phosphate oxidase (EC 1.4.3.5) (PNP/PMP oxidase) (PNPOx) (Pyridoxal 5'-phosphate synthase)	pdxH Krad_3597	Kineococcus radiotolerans (strain ATCC BAA-149 / DSM 14245 / SRS30216)	223	09100 Metabolism	09108 Metabolism of cofactors and vitamins	00750 Vitamin B6 metabolism [PATH:ko00750]	pdxH, PNPO; pyridoxamine 5'-phosphate oxidase [EC:1.4.3.5]
[truncated: 11,754 more rows]

## Sheet: bacterial heatmap
Supplemental Dataset 2. Transcript read abundances
[truncated: 108 more rows]

## Sheet: fungi.KEGGmap.all
ko	uniprot_ID	L93_count.x	L96_count.x	L101_count.x	KO_ID.L93	KO_ID.L96	KO_ID.L101	Protein.names.L93	Gene.names.L93	Organism.L93	Length.L93	Protein.names.L96	Gene.names.L96	Organism.L96	Length.L96	Protein.names.L101	Gene.names.L101	Organism.L101	Length.L101	level_1	level_2	level_3	level_4
[truncated: 3,896 more rows]

[truncated: 2 more sheets: fungal heatmap, top15]
