# Supplementary material for: Evaluating the lettuce metatranscriptome with MinION sequencing for future spaceflight food production applications
Source: NPJ Microgravity. 2021 Jun 17;7:22. doi: 10.1038/s41526-021-00151-x (PMC8211661; doi:10.1038/s41526-021-00151-x)
Supplement: Supplementary file 3 — Supplementary Data 2 [file 41526_2021_151_MOESM3_ESM.xlsx]

## Sheet: Phyla_counts
Supplemental Dataset 2: Transcript read abundances based on taxa
Phylum	Category	L93_raw_counts	L96_raw_counts	L101_raw_counts	L93_normalized_cpm	L96_normalized_cpm	L101_normalized_cpm	L93_normalized_percent	L96_normalized_percent	L101_normalized_percent	L93_normalized_abund	L96_normalized_abund	L101_normalized_abund
Unclassified		314041	1533025	727087	659980	672984	607800	65.998	67.2984	60.78	0.65998	0.672984	0.6078
Cyanobacteria	Bacteria	70303	381731	250775	147747	167576	209632	14.7747	16.7576	20.9632	0.147747	0.167576	0.209632		TOP 5 Bacterial and Fungal Phyla	L93	L96	L101
Firmicutes	Bacteria	45830	183344	107686	96315.1	80486.4	90018.8	9.63151	8.04864	9.00188	0.0963151	0.0804864	0.0900188			15.4833	13.1264	15.042
Proteobacteria	Bacteria	14376	47740	33696	30212.2	20957.4	28167.8	3.02122	2.09574	2.81678	0.0302122	0.0209574	0.0281678
Actinobacteria	Bacteria	4510	29619	19870	9478.1	13002.5	16610.1	0.94781	1.30025	1.66101	0.0094781	0.0130025	0.0166101
Apicomplexa	Alveolates	8719	26190	12081	18323.6	11497.2	10099	1.83236	1.14972	1.0099	0.0183236	0.0114972	0.010099
Ascomycota	Fungi	6366	24387	10244	13378.6	10705.7	8563.35	1.33786	1.07057	0.856335	0.0133786	0.0107057	0.00856335
Bacteroidetes	Bacteria	2593	13923	8445	5449.38	6112.07	7059.5	0.544938	0.611207	0.70595	0.00544938	0.00611207	0.0070595
Dictyoglomi	Bacteria	1642	12518	7429	3450.78	5495.29	6210.18	0.345078	0.549529	0.621018	0.00345078	0.00549529	0.00621018
Tenericutes	Bacteria	2091	9356	5517	4394.39	4107.2	4611.87	0.439439	0.41072	0.461187	0.00439439	0.0041072	0.00461187
Deinococcus-Thermus	Bacteria	391	2970	2294	821.715	1303.8	1917.64	0.0821715	0.13038	0.191764	0.000821715	0.0013038	0.00191764
Synergistetes	Bacteria	1154	2562	2023	2425.22	1124.69	1691.1	0.242522	0.112469	0.16911	0.00242522	0.00112469	0.0016911
Spirochaetes	Bacteria	831	2380	2778	1746.41	1044.8	2322.24	0.174641	0.10448	0.232224	0.00174641	0.0010448	0.00232224
Euryarchaeota	Archaea	708	1400	1244	1487.91	614.587	1039.91	0.148791	0.0614587	0.103991	0.00148791	0.000614587	0.00103991
Verrucomicrobia	Bacteria	173	1127	707	363.572	494.743	591.008	0.0363572	0.0494743	0.0591008	0.000363572	0.000494743	0.000591008
Bacillariophyta	Diatoms	511	1107	527	1073.9	485.963	440.539	0.10739	0.0485963	0.0440539	0.0010739	0.000485963	0.000440539
Chloroflexi	Bacteria	405	1022	926	851.137	448.649	774.079	0.0851137	0.0448649	0.0774079	0.000851137	0.000448649	0.000774079
Basidiomycota	Fungi	346	1020	437	727.144	447.771	365.305	0.0727144	0.0447771	0.0365305	0.000727144	0.000447771	0.000365305
Planctomycetes	Bacteria	355	885	992	746.058	388.507	829.25	0.0746059	0.0388507	0.082925	0.000746058	0.000388507	0.00082925
Gemmatimonadetes	Bacteria	67	418	334	140.805	183.498	279.203	0.0140805	0.0183498	0.0279203	0.000140805	0.000183498	0.000279203
Acidobacteria	Bacteria	25	198	151	52.5393	86.9202	126.227	0.00525393	0.00869202	0.0126227	5.25e-05	8.69e-05	0.000126227
Thermotogae	Bacteria	64	162	158	134.501	71.1165	132.078	0.0134501	0.00711165	0.0132078	0.000134501	7.11e-05	0.000132078
Fusobacteria	Bacteria	82	137	191	172.329	60.1418	159.664	0.0172329	0.00601418	0.0159664	0.000172329	6.01e-05	0.000159664
Aquificae	Bacteria	47	115	132	98.7739	50.484	110.344	0.00987739	0.0050484	0.0110344	9.88e-05	5.05e-05	0.000110344
Coprothermobacterota	Bacteria	11	101	39	23.1173	44.3381	32.6016	0.00231173	0.00443381	0.00326016	2.31e-05	4.43e-05	3.26e-05
Crenarchaeota	Archaea	34	93	63	71.4535	40.8262	52.6641	0.00714535	0.00408262	0.00526641	7.15e-05	4.08e-05	5.27e-05
Nitrospirae	Bacteria	10	79	78	21.0157	34.6803	65.2032	0.00210157	0.00346803	0.00652032	2.1e-05	3.47e-05	6.52e-05
Armatimonadetes	Bacteria	17	69	50	35.7267	30.2904	41.7969	0.00357267	0.00302904	0.00417969	3.57e-05	3.03e-05	4.18e-05
Chlamydiae	Bacteria	39	63	92	81.9614	27.6564	76.9063	0.00819614	0.00276564	0.00769063	8.2e-05	2.77e-05	7.69e-05
Chlorobi	Bacteria	30	41	42	63.0472	17.9986	35.1094	0.00630472	0.00179986	0.00351094	6.3e-05	1.8e-05	3.51e-05
Elusimicrobia	Bacteria	4	35	36	8.40629	15.3647	30.0938	0.000840629	0.00153647	0.00300938	8.41e-06	1.54e-05	3.01e-05
Candidatus Saccharibacteria	Bacteria	16	33	35	33.6252	14.4867	29.2578	0.00336252	0.00144867	0.00292578	3.36e-05	1.45e-05	2.93e-05
Deferribacteres	Bacteria	5	20	17	10.5079	8.77982	14.2109	0.00105079	0.000877982	0.0014211	1.05e-05	8.78e-06	1.42e-05
Microsporidia	Fungi	8	17	12	16.8126	7.46285	10.0313	0.00168126	0.000746285	0.00100313	1.68e-05	7.46e-06	1e-05
Thermodesulfobacteria	Bacteria	4	15	28	8.40629	6.58487	23.4063	0.000840629	0.000658487	0.00234063	8.41e-06	6.58e-06	2.34e-05
Lentisphaerae	Bacteria	2	13	6	4.20315	5.70688	5.01563	0.000420315	0.000570688	0.000501563	4.2e-06	5.71e-06	5.02e-06
Chrysiogenetes	Bacteria	4	7	9	8.40629	3.07294	7.52344	0.000840629	0.000307294	0.000752344	8.41e-06	3.07e-06	7.52e-06
Thaumarchaeota	Archaea	5	7	5	10.5079	3.07294	4.17969	0.00105079	0.000307294	0.000417969	1.05e-05	3.07e-06	4.18e-06
Candidatus Cloacimonetes	Bacteria	5	6	3	10.5079	2.63395	2.50781	0.00105079	0.000263395	0.000250781	1.05e-05	2.63e-06	2.51e-06
Kiritimatiellaeota	Bacteria	2	5	3	4.20315	2.19496	2.50781	0.000420315	0.000219496	0.000250781	4.2e-06	2.19e-06	2.51e-06
Calditrichaeota	Bacteria	1	4	2	2.10157	1.75596	1.67188	0.000210157	0.000175596	0.000167188	2.1e-06	1.76e-06	1.67e-06
Ignavibacteriae	Bacteria	4	4	7	8.40629	1.75596	5.85157	0.000840629	0.000175596	0.000585157	8.41e-06	1.76e-06	5.85e-06
Fibrobacteres	Bacteria	1	2	1	2.10157	0.877982	0.835938	0.000210157	8.78e-05	8.36e-05	2.1e-06	8.78e-07	8.36e-07
Caldiserica	Bacteria	2	1	9	4.20315	0.438991	7.52344	0.000420315	4.39e-05	0.000752344	4.2e-06	4.39e-07	7.52e-06
TOTAL:		475834	2277951	1196261	1e+06	1e+06	1e+06	100	100	100	1	1	1

## Sheet: Genera_counts
Supplemental Dataset 2: Transcript read abundances based on taxa
Phylum	Family	Genera	L93_raw_counts	L96_raw_counts	L101_raw_counts	L93_normalized_cpm	L96_normalized_cpm	L101_normalized_cpm	L93_normalized_percent	L96_normalized_percent	L101_normalized_percent	L93_normalized_abund	L96_normalized_abund	L101_normalized_abund
Firmicutes	Peptoniphilaceae	Peptoniphilus	10706	83577	43972	87546.7	157994	133752	8.75467	15.7994	13.3752	0.0875467	0.157994	0.133752
Firmicutes	Clostridiaceae	Clostridium	24134	60717	33212	197352	114780	101023	19.7352	11.478	10.1023	0.197352	0.11478	0.101023
Cyanobacteria	Oscillatoriaceae	Oscillatoria	7752	57452	35468	63390.8	108607	107885	6.33908	10.8607	10.7885	0.0633908	0.108607	0.107885
Cyanobacteria	Gloeomargaritaceae	Gloeomargarita	4763	33929	17752	38948.7	64139.5	53997.2	3.89487	6.41395	5.39972	0.0389487	0.0641395	0.0539972
Cyanobacteria	Nostocaceae	Nostoc	6501	33240	24828	53161	62837	75520.6	5.3161	6.2837	7.55206	0.053161	0.062837	0.0755206
Cyanobacteria	Synechococcaceae	Synechococcus	4702	19573	13567	38449.9	37000.8	41267.4	3.84499	3.70008	4.12674	0.0384499	0.0370008	0.0412674
Cyanobacteria	Hapalosiphonaceae	Fischerella	2941	17082	13336	24049.6	32291.8	40564.8	2.40496	3.22918	4.05648	0.0240496	0.0322918	0.0405648
Actinobacteria	Microbacteriaceae	Frondihabitans	1989	15287	9594	16264.7	28898.6	29182.6	1.62647	2.88986	2.91826	0.0162647	0.0288986	0.0291826
Cyanobacteria	Scytonemataceae	Scytonema	2421	13613	9470	19797.4	25734	28805.4	1.97974	2.5734	2.88054	0.0197974	0.025734	0.0288054
Apicomplexa	Plasmodiidae	Plasmodium	3406	13192	5156	27852.1	24938.2	15683.3	2.78521	2.49382	1.56833	0.0278521	0.0249382	0.0156833
Dictyoglomi	Dictyoglomaceae	Dictyoglomus	1642	12518	7429	13427.2	23664.1	22597.2	1.34272	2.36641	2.25972	0.0134272	0.0236641	0.0225972
Basidiomycota	Cryptomonadaceae	Cryptomonas	3337	9690	5768	27287.8	18318	17544.8	2.72878	1.8318	1.75448	0.0272878	0.018318	0.0175448
Tenericutes	Mycoplasmataceae	Mycoplasma	2023	9140	5326	16542.8	17278.3	16200.4	1.65428	1.72783	1.62004	0.0165428	0.0172783	0.0162004
Ascomycota	Nectriaceae	Fusarium	1112	8794	2980	9093.21	16624.2	9064.42	0.909321	1.66242	0.906442	0.00909321	0.0166242	0.00906442
Firmicutes	Streptococcaceae	Lactococcus	1351	8450	6617	11047.6	15973.9	20127.3	1.10476	1.59739	2.01273	0.0110476	0.0159739	0.0201273
Bacteroidetes	Cyclobacteriaceae	Algoriphagus	1155	8280	4337	9444.84	15652.5	13192.1	0.944484	1.56525	1.31921	0.00944484	0.0156525	0.0131921
Apicomplexa	Sarcocystidae	Toxoplasma	2848	7549	4164	23289.1	14270.6	12665.9	2.32891	1.42706	1.26659	0.0232891	0.0142706	0.0126659
Microsporidia	Rhizaria	Bigelowiella	1344	6250	4052	10990.4	11815	12325.2	1.09904	1.1815	1.23252	0.0109904	0.011815	0.0123252
Cyanobacteria	Leptolyngbyaceae	Leptolyngbya	677	5547	2758	5536.07	10486.1	8389.15	0.553607	1.04861	0.838915	0.00553607	0.0104861	0.00838915
Ascomycota	Glomerellaceae	Colletotrichum	1837	4919	2357	15021.8	9298.89	7169.41	1.50218	0.929889	0.716941	0.0150218	0.00929889	0.00716941
Ascomycota	Schizosaccharomycetaceae	Schizosaccharomyces	1069	4854	1683	8741.59	9176.01	5119.27	0.874159	0.917601	0.511927	0.00874159	0.00917601	0.00511927
Cyanobacteria	Rivulariaceae	Calothrix	894	4782	3444	7310.55	9039.9	10475.8	0.731055	0.90399	1.04758	0.00731055	0.0090399	0.0104758
Actinobacteria	Actinomycetaceae	Actinomyces	617	4602	3609	5045.43	8699.63	10977.7	0.504543	0.869963	1.09777	0.00504543	0.00869963	0.0109777
Firmicutes	Bacillaceae	Bacillus	2494	4013	3927	20394.3	7586.18	11945	2.03943	0.758618	1.1945	0.0203943	0.00758618	0.011945
Apicomplexa	Cryptosporidiidae	Cryptosporidium	1620	3323	1669	13247.3	6281.81	5076.68	1.32473	0.628181	0.507668	0.0132473	0.00628181	0.00507668
Proteobacteria	Chromatiaceae	Nitrosococcus	1539	2827	2108	12584.9	5344.17	6412.01	1.25849	0.534417	0.641201	0.0125849	0.00534417	0.00641201
Cyanobacteria	Gloeobacteraceae	Gloeobacter	516	2669	1683	4219.51	5045.48	5119.27	0.421951	0.504548	0.511927	0.00421951	0.00504548	0.00511927
Cyanobacteria	Oscillatoriaceae	Moorea	363	2586	2077	2968.38	4888.58	6317.72	0.296838	0.488858	0.631772	0.00296838	0.00488858	0.00631772
Deinococcus-Thermus	Deinococcaceae	Deinococcus	278	2470	1944	2273.3	4669.29	5913.16	0.22733	0.466929	0.591316	0.0022733	0.00466929	0.00591316
Synergistetes	Synergistaceae	Acetomicrobium	1002	2335	1774	8193.71	4414.09	5396.07	0.819371	0.441409	0.539607	0.00819371	0.00441409	0.00539607
Cryptophyta	Geminigeraceae	Guillardia	858	2030	1843	7016.17	3837.52	5605.95	0.701617	0.383752	0.560595	0.00701617	0.00383752	0.00560595
Proteobacteria	Rhodobacteraceae	Pannonibacter	898	2005	1466	7343.26	3790.26	4459.21	0.734326	0.379026	0.445921	0.00734326	0.00379026	0.00445921
Firmicutes	Lactobacillus	Lactobacillus	364	1918	1107	2976.56	3625.79	3367.22	0.297656	0.362579	0.336722	0.00297656	0.00362579	0.00336722
Firmicutes	Streptomycetaceae	Streptomyces	414	1790	1006	3385.42	3383.82	3060	0.338542	0.338382	0.306	0.00338542	0.00338382	0.00306
Cyanobacteria	Prochloraceae	Prochlorococcus	442	1760	1115	3614.39	3327.11	3391.55	0.361439	0.332711	0.339155	0.00361439	0.00332711	0.00339155
Proteobacteria	Nitrosomonadaceae	Nitrosomonas	569	1692	1217	4652.91	3198.56	3701.81	0.465291	0.319856	0.370181	0.00465291	0.00319856	0.00370181
Cyanobacteria	Microcystaceae	Microcystis	381	1656	915	3115.57	3130.51	2783.2	0.311557	0.313051	0.27832	0.00311557	0.00313051	0.0027832
Cyanobacteria	Pseudanabaenaceae	Pseudanabaena	231	1639	697	1888.97	3098.37	2120.1	0.188897	0.309837	0.21201	0.00188897	0.00309837	0.0021201
Proteobacteria	Burkholderiaceae	Polynucleobacter	599	1629	1019	4898.23	3079.46	3099.54	0.489823	0.307946	0.309954	0.00489823	0.00307946	0.00309954
Cyanobacteria	Cyanothecaceae	Cyanothece	220	1495	1262	1799.02	2826.15	3838.69	0.179902	0.282615	0.383869	0.00179902	0.00282615	0.00383869
Firmicutes	Paenibacillaceae	Paenibacillus	267	1387	1189	2183.35	2621.99	3616.64	0.218335	0.262199	0.361664	0.00218335	0.00262199	0.00361664
Firmicutes	Limnochordaceae	Limnochorda	775	1324	1792	6337.45	2502.89	5450.82	0.633745	0.250289	0.545082	0.00633745	0.00250289	0.00545082
Firmicutes	Streptococcaceae	Streptococcus	334	1297	867	2731.24	2451.85	2637.2	0.273124	0.245185	0.26372	0.00273124	0.00245185	0.0026372
Firmicutes	Heliobacteriaceae	Heliobacterium	324	1018	690	2649.46	1924.43	2098.81	0.264946	0.192443	0.209881	0.00264946	0.00192443	0.00209881
Proteobacteria	Sphingomonadaceae	Sphingomonas	348	1003	498	2845.72	1896.07	1514.79	0.284572	0.189607	0.151479	0.00284572	0.00189607	0.00151479
Basidiomycota	Cryptococcaceae	Cryptococcus	315	953	392	2575.87	1801.55	1192.37	0.257587	0.180155	0.119237	0.00257587	0.00180155	0.00119237
Verrucomicrobia	Methylacidiphilaceae	Methylacidiphilum	134	888	550	1095.76	1678.68	1672.96	0.109576	0.167868	0.167296	0.00109576	0.00167868	0.00167296
Amoebozoa	Dictyosteliaceae	Dictyostelium	371	821	510	3033.8	1552.02	1551.29	0.30338	0.155202	0.155129	0.0030338	0.00155202	0.00155129
Actinobacteria	Corynebacteriaceae	Corynebacterium	128	804	444	1046.7	1519.88	1350.54	0.10467	0.151988	0.135054	0.0010467	0.00151988	0.00135054
Ascomycota	Trichomonascaceae	Sugiyamaella	185	800	325	1512.81	1512.32	988.569	0.151281	0.151232	0.0988569	0.00151281	0.00151232	0.000988569
Cyanobacteria	Chroococcaceae	Chondrocystis	114	776	779	932.218	1466.95	2369.52	0.0932218	0.146695	0.236952	0.000932218	0.00146695	0.00236952
Proteobacteria	Comamonadaceae	Limnohabitans	55	768	199	449.754	1451.83	605.308	0.0449754	0.145183	0.0605308	0.000449754	0.00145183	0.000605308
Cyanobacteria	Microcoleaceae	Planktothrix	328	768	997	2682.17	1451.83	3032.63	0.268217	0.145183	0.303263	0.00268217	0.00145183	0.00303263
ssRNA viruses	Tospoviridae	Orthotospovirus	312	739	285	2551.33	1397.01	866.899	0.255133	0.139701	0.0866899	0.00255133	0.00139701	0.000866899
Bacillariophyta	Phaeodactylaceae	Phaeodactylum	257	708	277	2101.58	1338.4	842.565	0.210158	0.13384	0.0842565	0.00210158	0.0013384	0.000842565
Cyanobacteria	Hyellaceae	Pleurocapsa	134	648	463	1095.76	1224.98	1408.33	0.109576	0.122498	0.140833	0.00109576	0.00122498	0.00140833
Proteobacteria	Pseudomonadaceae	Pseudomonas	197	638	630	1610.94	1206.08	1916.3	0.161094	0.120608	0.19163	0.00161094	0.00120608	0.0019163
Chloroflexi	Dehalococcoidaceae	Dehalogenimonas	218	624	521	1782.66	1179.61	1584.75	0.178266	0.117961	0.158475	0.00178266	0.00117961	0.00158475
Firmicutes	Eubacteriaceae	Acetobacterium	113	540	463	924.041	1020.82	1408.33	0.0924041	0.102082	0.140833	0.000924041	0.00102082	0.00140833
Cyanobacteria	Microcoleaceae	Trichodesmium	841	523	453	6877.15	988.68	1377.91	0.687715	0.098868	0.137791	0.00687715	0.00098868	0.00137791
Microsporidia	Hemiselmidaceae	Hemiselmis	285	509	329	2330.54	962.215	1000.74	0.233054	0.0962215	0.100074	0.00233054	0.000962215	0.00100074
Planctomycetes	Gemmataceae	Gemmata	75	473	454	613.301	894.16	1380.95	0.0613301	0.089416	0.138095	0.000613301	0.00089416	0.00138095
Firmicutes	Alicyclobacillaceae	Kyrpidia	248	469	459	2027.98	886.599	1396.16	0.202798	0.0886599	0.139616	0.00202798	0.000886599	0.00139616
unclassified Terrabacteria group		Thermobaculum	142	462	492	1161.18	873.366	1496.54	0.116118	0.0873366	0.149654	0.00116118	0.000873366	0.00149654
Proteobacteria	Myxococcaceae	Myxococcus	50	456	98	408.868	862.023	298.092	0.0408868	0.0862023	0.0298092	0.000408868	0.000862023	0.000298092
Proteobacteria	Enterobacteriaceae	Enterobacter	109	452	215	891.331	854.462	653.976	0.0891331	0.0854462	0.0653976	0.000891331	0.000854462	0.000653976
Proteobacteria	Saccharospirillaceae	Gynuella	533	447	599	4358.53	845.01	1822.01	0.435853	0.084501	0.182201	0.00435853	0.00084501	0.00182201
Proteobacteria	Burkholderiaceae	Burkholderia	93	442	263	760.494	835.558	799.981	0.0760494	0.0835558	0.0799981	0.000760494	0.000835558	0.000799981
Cyanobacteria	Chroococcaceae	Geminocystis	842	437	471	6885.33	826.106	1432.66	0.688533	0.0826106	0.143266	0.00688533	0.000826106	0.00143266
Cyanobacteria	Prochlorotrichaceae	Halomicronema	244	408	398	1995.27	771.284	1210.62	0.199527	0.0771284	0.121062	0.00199527	0.000771284	0.00121062
Spirochaetes	Spirochaetaceae	Salinispira	84	406	412	686.897	767.503	1253.2	0.0686897	0.0767503	0.12532	0.000686897	0.000767503	0.0012532
Firmicutes	Staphylococcaceae	Staphylococcus	192	401	390	1570.05	758.051	1186.28	0.157005	0.0758051	0.118628	0.00157005	0.000758051	0.00118628
Proteobacteria	Vibrionaceae	Vibrio	212	386	439	1733.6	729.695	1335.33	0.17336	0.0729695	0.133533	0.0017336	0.000729695	0.00133533
Proteobacteria	Enterobacteriaceae	Escherichia	192	373	475	1570.05	705.12	1444.83	0.157005	0.070512	0.144483	0.00157005	0.00070512	0.00144483
Firmicutes	Selenomonadaceae	Selenomonas	166	372	296	1357.44	703.23	900.358	0.135744	0.070323	0.0900358	0.00135744	0.00070323	0.000900358
Euryarchaeota	Methanobacteriaceae	Methanobrevibacter	58	371	270	474.286	701.339	821.273	0.0474286	0.0701339	0.0821273	0.000474286	0.000701339	0.000821273
Proteobacteria	Enterobacteriaceae	Salmonella	205	365	535	1676.36	689.997	1627.34	0.167636	0.0689997	0.162734	0.00167636	0.000689997	0.00162734
Firmicutes	Erysipelotrichaceae	Erysipelothrix	75	351	254	613.301	663.531	772.605	0.0613301	0.0663531	0.0772605	0.000613301	0.000663531	0.000772605
Firmicutes	Peptococcaceae	Desulfotomaculum	188	326	285	1537.34	616.271	866.899	0.153734	0.0616271	0.0866899	0.00153734	0.000616271	0.000866899
Cyanobacteria	Thermoanaerobacteraceae	Ammonifex	96	315	265	785.026	595.477	806.064	0.0785026	0.0595477	0.0806064	0.000785026	0.000595477	0.000806064
Gemmatimonadetes	Gemmatimonadaceae	Gemmatirosa	40	315	291	327.094	595.477	885.15	0.0327094	0.0595477	0.088515	0.000327094	0.000595477	0.00088515
Actinobacteria	Micrococcaceae	Arthrobacter	112	309	290	915.863	584.134	882.108	0.0915863	0.0584134	0.0882108	0.000915863	0.000584134	0.000882108
Cyanobacteria	Chroococcidiopsidaceae	Chroococcidiopsis	48	283	169	392.513	534.984	514.056	0.0392513	0.0534984	0.0514056	0.000392513	0.000534984	0.000514056
Chloroflexi	Dehalococcoidaceae	Dehalococcoides	127	274	237	1038.52	517.97	720.895	0.103852	0.051797	0.0720895	0.00103852	0.00051797	0.000720895
Firmicutes	Lachnospiraceae	Anaerostipes	246	271	287	2011.63	512.299	872.983	0.201163	0.0512299	0.0872983	0.00201163	0.000512299	0.000872983
Bacillariophyta	Thalassiosiraceae	Thalassiosira	208	271	170	1700.89	512.299	517.098	0.170089	0.0512299	0.0517098	0.00170089	0.000512299	0.000517098
Firmicutes	Leuconostocaceae	Weissella	42	265	206	343.449	500.957	626.601	0.0343449	0.0500957	0.0626601	0.000343449	0.000500957	0.000626601
Firmicutes	Bacillaceae	Geobacillus	69	248	139	564.237	468.82	422.803	0.0564237	0.046882	0.0422803	0.000564237	0.00046882	0.000422803
Euryarchaeota	Methanobacteriaceae	Methanobacterium	402	239	238	3287.29	451.806	723.937	0.328729	0.0451806	0.0723937	0.00328729	0.000451806	0.000723937
Bacteroidetes	Amoebophilaceae	Candidatus Cardinium	48	237	204	392.513	448.025	620.517	0.0392513	0.0448025	0.0620517	0.000392513	0.000448025	0.000620517
Euryarchaeota	Methanococcaceae	Methanothermococcus	47	234	184	384.335	442.354	559.682	0.0384335	0.0442354	0.0559682	0.000384335	0.000442354	0.000559682
Proteobacteria	Halomonadaceae	Halomonas	31	227	113	253.498	429.121	343.718	0.0253498	0.0429121	0.0343718	0.000253498	0.000429121	0.000343718
Deinococcus-Thermus	Trueperaceae	Truepera	29	220	132	237.143	415.888	401.511	0.0237143	0.0415888	0.0401511	0.000237143	0.000415888	0.000401511
Proteobacteria	Piscirickettsiaceae	Methylophaga	101	205	146	825.912	387.532	444.096	0.0825912	0.0387532	0.0444096	0.000825912	0.000387532	0.000444096
Bacteroidetes	Flavobacteriaceae	Robiginitalea	22	199	68	179.902	376.19	206.839	0.0179902	0.037619	0.0206839	0.000179902	0.00037619	0.000206839
Proteobacteria	Hyphomicrobiaceae	Devosia	24	195	31	196.256	368.628	94.2943	0.0196256	0.0368628	0.00942943	0.000196256	0.000368628	9.42943e-05
Cyanobacteria	Microcoleaceae	Microcoleus	31	190	116	253.498	359.176	352.843	0.0253498	0.0359176	0.0352843	0.000253498	0.000359176	0.000352843
Actinobacteria	Dermabacteraceae	Brachybacterium	18	187	61	147.192	353.505	185.547	0.0147192	0.0353505	0.0185547	0.000147192	0.000353505	0.000185547
Cyanobacteria	Synechococcaceae	Thermosynechococcus	1260	187	1108	10303.5	353.505	3370.26	1.03035	0.0353505	0.337026	0.0103035	0.000353505	0.00337026
Proteobacteria	Helicobacteraceae	Helicobacter	101	185	215	825.912	349.724	653.976	0.0825912	0.0349724	0.0653976	0.000825912	0.000349724	0.000653976
Firmicutes	Listeriaceae	Listeria	62	185	179	506.996	349.724	544.473	0.0506996	0.0349724	0.0544473	0.000506996	0.000349724	0.000544473
Ascomycota	Aspergillaceae	Aspergillus	79	184	158	646.011	347.834	480.597	0.0646011	0.0347834	0.0480597	0.000646011	0.000347834	0.000480597
Proteobacteria	Alcaligenaceae	Achromobacter	49	181	77	400.69	342.163	234.215	0.040069	0.0342163	0.0234215	0.00040069	0.000342163	0.000234215
Planctomycetes	Puniceicoccaceae	Coraliomargarita	18	181	96	147.192	342.163	292.008	0.0147192	0.0342163	0.0292008	0.000147192	0.000342163	0.000292008
Ascomycota	Sordariaceae	Neurospora	80	177	115	654.188	334.601	349.801	0.0654188	0.0334601	0.0349801	0.000654188	0.000334601	0.000349801
Proteobacteria	Desulfuromonadaceae	Pelobacter	73	177	97	596.947	334.601	295.05	0.0596947	0.0334601	0.029505	0.000596947	0.000334601	0.00029505
Firmicutes	Natranaerobiaceae	Natranaerobius	57	170	204	466.109	321.368	620.517	0.0466109	0.0321368	0.0620517	0.000466109	0.000321368	0.000620517
Cyanobacteria	Dermocarpellaceae	Stanieria	57	165	116	466.109	311.916	352.843	0.0466109	0.0311916	0.0352843	0.000466109	0.000311916	0.000352843
Apicomplexa	Babesiidae	Babesia	56	162	98	457.932	306.245	298.092	0.0457932	0.0306245	0.0298092	0.000457932	0.000306245	0.000298092
Firmicutes	Ruminococcaceae	Ruminococcus	22	162	55	179.902	306.245	167.296	0.0179902	0.0306245	0.0167296	0.000179902	0.000306245	0.000167296
Proteobacteria	Enterobacteriaceae	Klebsiella	46	161	207	376.158	304.355	629.642	0.0376158	0.0304355	0.0629642	0.000376158	0.000304355	0.000629642
Ascomycota	Saccharomycetaceae	Kluyveromyces	58	153	77	474.286	289.232	234.215	0.0474286	0.0289232	0.0234215	0.000474286	0.000289232	0.000234215
Cyanobacteria	Merismopediaceae	Synechocystis	38	151	118	310.739	285.451	358.927	0.0310739	0.0285451	0.0358927	0.000310739	0.000285451	0.000358927
Cyanobacteria	Aphanothecaceae	Halothece	79	144	110	646.011	272.218	334.593	0.0646011	0.0272218	0.0334593	0.000646011	0.000272218	0.000334593
Acidobacteria	Acidobacteriaceae	Candidatus Koribacter	12	143	90	98.1282	270.327	273.758	0.00981282	0.0270327	0.0273758	9.81282e-05	0.000270327	0.000273758
Bacteroidetes	Cytophagaceae	Spirosoma	20	141	65	163.547	266.547	197.714	0.0163547	0.0266547	0.0197714	0.000163547	0.000266547	0.000197714
Euryarchaeota	Methanosaetaceae	Methanothrix	24	138	116	196.256	260.875	352.843	0.0196256	0.0260875	0.0352843	0.000196256	0.000260875	0.000352843
Bacteroidetes	Prevotellaceae	Prevotella	70	137	144	572.415	258.985	438.012	0.0572415	0.0258985	0.0438012	0.000572415	0.000258985	0.000438012
Firmicutes	Planococcaceae	Planococcus	72	132	172	588.769	249.533	523.181	0.0588769	0.0249533	0.0523181	0.000588769	0.000249533	0.000523181
Ascomycota	Magnaporthaceae	Magnaporthe	36	129	65	294.385	243.862	197.714	0.0294385	0.0243862	0.0197714	0.000294385	0.000243862	0.000197714
Firmicutes	Veillonellaceae	Megasphaera	35	129	77	286.207	243.862	234.215	0.0286207	0.0243862	0.0234215	0.000286207	0.000243862	0.000234215
Bacteroidetes	Flavobacteriaceae	Olleya	68	128	105	556.06	241.971	319.384	0.055606	0.0241971	0.0319384	0.00055606	0.000241971	0.000319384
Firmicutes	Staphylococcaceae	Macrococcus	45	127	66	367.981	240.081	200.756	0.0367981	0.0240081	0.0200756	0.000367981	0.000240081	0.000200756
Firmicutes	Peptococcaceae	Desulfitobacterium	57	126	92	466.109	238.191	279.841	0.0466109	0.0238191	0.0279841	0.000466109	0.000238191	0.000279841
Firmicutes	Peptoniphilaceae	Finegoldia	39	120	98	318.917	226.848	298.092	0.0318917	0.0226848	0.0298092	0.000318917	0.000226848	0.000298092
Proteobacteria	Xanthomonadaceae	Stenotrophomonas	42	116	79	343.449	219.287	240.298	0.0343449	0.0219287	0.0240298	0.000343449	0.000219287	0.000240298
Actinobacteria	Bifidobacteriaceae	Bifidobacterium	34	113	106	278.03	213.615	322.426	0.027803	0.0213615	0.0322426	0.00027803	0.000213615	0.000322426
Proteobacteria	Rhodobiaceae	Candidatus Phaeomarinobacter	18	113	48	147.192	213.615	146.004	0.0147192	0.0213615	0.0146004	0.000147192	0.000213615	0.000146004
Euryarchaeota	Methanomicrobiaceae	Methanolacinia	10	113	90	81.7735	213.615	273.758	0.00817735	0.0213615	0.0273758	8.17735e-05	0.000213615	0.000273758
Actinobacteria	Pseudonocardiaceae	Saccharomonospora	31	113	118	253.498	213.615	358.927	0.0253498	0.0213615	0.0358927	0.000253498	0.000213615	0.000358927
Actinobacteria	Dermacoccaceae	Kytococcus	14	112	50	114.483	211.725	152.088	0.0114483	0.0211725	0.0152088	0.000114483	0.000211725	0.000152088
Spirochaetes	Borreliaceae	Borrelia	29	111	219	237.143	209.835	666.143	0.0237143	0.0209835	0.0666143	0.000237143	0.000209835	0.000666143
Actinobacteria	Coriobacteriaceae	Coriobacterium	60	111	237	490.641	209.835	720.895	0.0490641	0.0209835	0.0720895	0.000490641	0.000209835	0.000720895
Proteobacteria	Halomonadaceae	Candidatus Portiera	45	108	130	367.981	204.163	395.428	0.0367981	0.0204163	0.0395428	0.000367981	0.000204163	0.000395428
Proteobacteria	Legionellaceae	Legionella	61	108	153	498.818	204.163	465.388	0.0498818	0.0204163	0.0465388	0.000498818	0.000204163	0.000465388
Firmicutes	Alicyclobacillaceae	Tumebacillus	50	108	95	408.868	204.163	288.966	0.0408868	0.0204163	0.0288966	0.000408868	0.000204163	0.000288966
Firmicutes	Thermoanaerobacterales Family III. Incertae Sedis	Caldicellulosiruptor	45	107	157	367.981	202.273	477.555	0.0367981	0.0202273	0.0477555	0.000367981	0.000202273	0.000477555
Proteobacteria	Rhizobiaceae	Liberibacter	43	106	137	351.626	200.383	416.72	0.0351626	0.0200383	0.041672	0.000351626	0.000200383	0.00041672
Firmicutes	Selenomonadaceae	Megamonas	38	106	70	310.739	200.383	212.923	0.0310739	0.0200383	0.0212923	0.000310739	0.000200383	0.000212923
Proteobacteria	Comamonadaceae	Ottowia	13	105	95	106.306	198.492	288.966	0.0106306	0.0198492	0.0288966	0.000106306	0.000198492	0.000288966
Proteobacteria	Sphingomonadaceae	Novosphingobium	18	104	48	147.192	196.602	146.004	0.0147192	0.0196602	0.0146004	0.000147192	0.000196602	0.000146004
Chlorobi	Gemmatimonadaceae	Gemmatimonas	21	102	37	171.724	192.821	112.545	0.0171724	0.0192821	0.0112545	0.000171724	0.000192821	0.000112545
Coprothermobacterota	Coprothermobacteraceae	Coprothermobacter	11	101	39	89.9509	190.931	118.628	0.00899509	0.0190931	0.0118628	8.99509e-05	0.000190931	0.000118628
Firmicutes	Veillonellaceae	Dialister	167	100	85	1365.62	189.04	258.549	0.136562	0.018904	0.0258549	0.00136562	0.00018904	0.000258549
Synergistetes	Synergistaceae	Thermanaerovibrio	130	100	82	1063.06	189.04	249.424	0.106306	0.018904	0.0249424	0.00106306	0.00018904	0.000249424
Actinobacteria	Frankiaceae	Frankia	11	97	56	89.9509	183.369	170.338	0.00899509	0.0183369	0.0170338	8.99509e-05	0.000183369	0.000170338
Proteobacteria	Sphingomonadaceae	Sphingobium	18	97	69	147.192	183.369	209.881	0.0147192	0.0183369	0.0209881	0.000147192	0.000183369	0.000209881
Fusobacteria	Fusobacteriaceae	Fusobacterium	53	95	140	433.4	179.588	425.845	0.04334	0.0179588	0.0425845	0.0004334	0.000179588	0.000425845
Proteobacteria	Neisseriaceae	Neisseria	32	95	79	261.675	179.588	240.298	0.0261675	0.0179588	0.0240298	0.000261675	0.000179588	0.000240298
Proteobacteria	Rhodospirillaceae	Azospirillum	32	94	57	261.675	177.698	173.38	0.0261675	0.0177698	0.017338	0.000261675	0.000177698	0.00017338
Cyanobacteria	Aphanizomenonaceae	Raphidiopsis	51	94	151	417.045	177.698	459.304	0.0417045	0.0177698	0.0459304	0.000417045	0.000177698	0.000459304
Firmicutes	Halobacteroidaceae	Acetohalobium	110	92	120	899.509	173.917	365.01	0.0899509	0.0173917	0.036501	0.000899509	0.000173917	0.00036501
Cyanobacteria	Acaryochloridaceae	Chamaesiphon	16	92	48	130.838	173.917	146.004	0.0130838	0.0173917	0.0146004	0.000130838	0.000173917	0.000146004
Cyanobacteria	Synechococcaceae	Dactylococcopsis	109	92	58	891.331	173.917	176.422	0.0891331	0.0173917	0.0176422	0.000891331	0.000173917	0.000176422
Proteobacteria	Erythrobacteraceae	Erythrobacter	72	92	65	588.769	173.917	197.714	0.0588769	0.0173917	0.0197714	0.000588769	0.000173917	0.000197714
Proteobacteria	Moraxellaceae	Acinetobacter	75	90	122	613.301	170.136	371.094	0.0613301	0.0170136	0.0371094	0.000613301	0.000170136	0.000371094
Proteobacteria	Nautiliaceae	Nautilia	50	90	84	408.868	170.136	255.507	0.0408868	0.0170136	0.0255507	0.000408868	0.000170136	0.000255507
Firmicutes	Thermodesulfobiaceae	Thermodesulfobium	47	90	137	384.335	170.136	416.72	0.0384335	0.0170136	0.041672	0.000384335	0.000170136	0.00041672
Proteobacteria	Methylobacteriaceae	Methylobacterium	18	86	50	147.192	162.575	152.088	0.0147192	0.0162575	0.0152088	0.000147192	0.000162575	0.000152088
Proteobacteria	Rhodospirillaceae	Candidatus Endolissoclinum	37	85	77	302.562	160.684	234.215	0.0302562	0.0160684	0.0234215	0.000302562	0.000160684	0.000234215
Cyanobacteria	Gomontiellaceae	Crinalium	191	84	92	1561.87	158.794	279.841	0.156187	0.0158794	0.0279841	0.00156187	0.000158794	0.000279841
Firmicutes	Bacillaceae	Oceanobacillus	7	83	50	57.2415	156.903	152.088	0.00572415	0.0156903	0.0152088	5.72415e-05	0.000156903	0.000152088
Cyanobacteria	Chroococcaceae	Gloeocapsa	46	80	79	376.158	151.232	240.298	0.0376158	0.0151232	0.0240298	0.000376158	0.000151232	0.000240298
Firmicutes	Bacillaceae	Aneurinibacillus	9	79	48	73.5962	149.342	146.004	0.00735962	0.0149342	0.0146004	7.35962e-05	0.000149342	0.000146004
Firmicutes	Bacillaceae	Cloacibacillus	11	79	74	89.9509	149.342	225.09	0.00899509	0.0149342	0.022509	8.99509e-05	0.000149342	0.00022509
Proteobacteria	Morganellaceae	Providencia	33	79	85	269.853	149.342	258.549	0.0269853	0.0149342	0.0258549	0.000269853	0.000149342	0.000258549
Bacteroidetes	Rhodothermaceae	Rhodothermus	32	79	74	261.675	149.342	225.09	0.0261675	0.0149342	0.022509	0.000261675	0.000149342	0.00022509
Ascomycota	Chaetomiaceae	Thielavia	29	79	42	237.143	149.342	127.754	0.0237143	0.0149342	0.0127754	0.000237143	0.000149342	0.000127754
Proteobacteria	Campylobacteraceae	Campylobacter	32	78	79	261.675	147.451	240.298	0.0261675	0.0147451	0.0240298	0.000261675	0.000147451	0.000240298
Actinobacteria	Mycobacteriaceae	Mycobacterium	22	78	58	179.902	147.451	176.422	0.0179902	0.0147451	0.0176422	0.000179902	0.000147451	0.000176422
Proteobacteria	Bradyrhizobiaceae	Rhodopseudomonas	21	78	82	171.724	147.451	249.424	0.0171724	0.0147451	0.0249424	0.000171724	0.000147451	0.000249424
Proteobacteria	Caedimonadaceae	Candidatus Nucleicultrix	10	75	67	81.7735	141.78	203.797	0.00817735	0.014178	0.0203797	8.17735e-05	0.00014178	0.000203797
Proteobacteria	Sphingomonadaceae	Zymomonas	32	72	52	261.675	136.109	158.171	0.0261675	0.0136109	0.0158171	0.000261675	0.000136109	0.000158171
Apicomplexa	Sarcocystidae	Neospora	37	71	58	302.562	134.219	176.422	0.0302562	0.0134219	0.0176422	0.000302562	0.000134219	0.000176422
Actinobacteria	Micrococcaceae	Sinomonas	7	71	21	57.2415	134.219	63.8768	0.00572415	0.0134219	0.00638768	5.72415e-05	0.000134219	6.38768e-05
Bacteroidetes	Bernardetiaceae	Bernardetia	19	70	34	155.37	132.328	103.42	0.015537	0.0132328	0.010342	0.00015537	0.000132328	0.00010342
Euglenozoa	Trypanosomatidae	Leishmania	49	70	91	400.69	132.328	276.799	0.040069	0.0132328	0.0276799	0.00040069	0.000132328	0.000276799
Firmicutes	Halanaerobiaceae	Halothermothrix	15	69	76	122.66	130.438	231.173	0.012266	0.0130438	0.0231173	0.00012266	0.000130438	0.000231173
dsDNA viruses	Baculoviridae	Alphabaculovirus	18	68	34	147.192	128.547	103.42	0.0147192	0.0128547	0.010342	0.000147192	0.000128547	0.00010342
Proteobacteria	Erythrobacteraceae	Altererythrobacter	15	68	38	122.66	128.547	115.587	0.012266	0.0128547	0.0115587	0.00012266	0.000128547	0.000115587
Actinobacteria	Propionibacteriaceae	Cutibacterium	14	68	56	114.483	128.547	170.338	0.0114483	0.0128547	0.0170338	0.000114483	0.000128547	0.000170338
Basidiomycota	Ustilaginaceae	Ustilago	31	67	45	253.498	126.657	136.879	0.0253498	0.0126657	0.0136879	0.000253498	0.000126657	0.000136879
Proteobacteria	Rhizobiaceae	Agrobacterium	11	66	38	89.9509	124.767	115.587	0.00899509	0.0124767	0.0115587	8.99509e-05	0.000124767	0.000115587
Actinobacteria	Mycobacteriaceae	Mycolicibacterium	13	66	61	106.306	124.767	185.547	0.0106306	0.0124767	0.0185547	0.000106306	0.000124767	0.000185547
Apicomplexa	Theileriidae	Theileria	69	66	125	564.237	124.767	380.219	0.0564237	0.0124767	0.0380219	0.000564237	0.000124767	0.000380219
Cyanobacteria	Acaryochloridaceae	Acaryochloris	27	65	56	220.788	122.876	170.338	0.0220788	0.0122876	0.0170338	0.000220788	0.000122876	0.000170338
Actinobacteria	Micromonosporaceae	Micromonospora	10	65	48	81.7735	122.876	146.004	0.00817735	0.0122876	0.0146004	8.17735e-05	0.000122876	0.000146004
Proteobacteria	Rhizobiaceae	Rhizobium	6	63	48	49.0641	119.095	146.004	0.00490641	0.0119095	0.0146004	4.90641e-05	0.000119095	0.000146004
Proteobacteria	Desulfovibrionaceae	Desulfovibrio	26	61	61	212.611	115.315	185.547	0.0212611	0.0115315	0.0185547	0.000212611	0.000115315	0.000185547
Proteobacteria	Erwiniaceae	Erwinia	11	60	91	89.9509	113.424	276.799	0.00899509	0.0113424	0.0276799	8.99509e-05	0.000113424	0.000276799
Firmicutes	Eubacteriaceae	Eubacterium	41	60	74	335.271	113.424	225.09	0.0335271	0.0113424	0.022509	0.000335271	0.000113424	0.00022509
Deinococcus-Thermus	Thermaceae	Thermus	28	59	69	228.966	111.534	209.881	0.0228966	0.0111534	0.0209881	0.000228966	0.000111534	0.000209881
Cyanobacteria	Aphanizomenonaceae	Sphaerospermopsis	108	58	61	883.154	109.643	185.547	0.0883154	0.0109643	0.0185547	0.000883154	0.000109643	0.000185547
Cyanobacteria	Cyanobacteriaceae	Cyanobacterium	21	57	66	171.724	107.753	200.756	0.0171724	0.0107753	0.0200756	0.000171724	0.000107753	0.000200756
Deinococcus-Thermus	Thermaceae	Meiothermus	17	57	40	139.015	107.753	121.67	0.0139015	0.0107753	0.012167	0.000139015	0.000107753	0.00012167
Firmicutes	Peptoniphilaceae	Anaerococcus	11	56	48	89.9509	105.863	146.004	0.00899509	0.0105863	0.0146004	8.99509e-05	0.000105863	0.000146004
Actinobacteria	Microbacteriaceae	Mycetocola	5	56	22	40.8868	105.863	66.9185	0.00408868	0.0105863	0.00669185	4.08868e-05	0.000105863	6.69185e-05
Firmicutes	Peptoniphilaceae	Murdochiella	18	55	55	147.192	103.972	167.296	0.0147192	0.0103972	0.0167296	0.000147192	0.000103972	0.000167296
Thermotogae	Fervidobacteriaceae	Thermosipho	21	55	28	171.724	103.972	85.169	0.0171724	0.0103972	0.0085169	0.000171724	0.000103972	8.5169e-05
Ascomycota	Sclerotiniaceae	Botrytis	32	54	47	261.675	102.082	142.962	0.0261675	0.0102082	0.0142962	0.000261675	0.000102082	0.000142962
Firmicutes	Lactobacillaceae	Pediococcus	17	54	56	139.015	102.082	170.338	0.0139015	0.0102082	0.0170338	0.000139015	0.000102082	0.000170338
Ascomycota	Chaetomiaceae	Thermothelomyces	21	54	24	171.724	102.082	73.002	0.0171724	0.0102082	0.0073002	0.000171724	0.000102082	7.3002e-05
Proteobacteria	Bradyrhizobiaceae	Bradyrhizobium	16	53	59	130.838	100.191	179.463	0.0130838	0.0100191	0.0179463	0.000130838	0.000100191	0.000179463
Proteobacteria	Pseudoalteromonadaceae	Pseudoalteromonas	12	53	48	98.1282	100.191	146.004	0.00981282	0.0100191	0.0146004	9.81282e-05	0.000100191	0.000146004
Firmicutes	Acidaminococcaceae	Acidaminococcus	11	52	41	89.9509	98.3009	124.712	0.00899509	0.00983009	0.0124712	8.99509e-05	9.83009e-05	0.000124712
Euryarchaeota	Methanomicrobiaceae	Methanofollis	16	51	52	130.838	96.4105	158.171	0.0130838	0.00964105	0.0158171	0.000130838	9.64105e-05	0.000158171
Firmicutes	Thermoanaerobacteraceae	Moorella	29	51	44	237.143	96.4105	133.837	0.0237143	0.00964105	0.0133837	0.000237143	9.64105e-05	0.000133837
Proteobacteria	Shewanellaceae	Shewanella	25	51	62	204.434	96.4105	188.589	0.0204434	0.00964105	0.0188589	0.000204434	9.64105e-05	0.000188589
Proteobacteria	Francisellaceae	Francisella	24	50	54	196.256	94.5201	164.255	0.0196256	0.00945201	0.0164255	0.000196256	9.45201e-05	0.000164255
Nitrospirae	Nitrospiraceae	Nitrospira	4	48	55	32.7094	90.7393	167.296	0.00327094	0.00907393	0.0167296	3.27094e-05	9.07393e-05	0.000167296
Proteobacteria	Burkholderiaceae	Ralstonia	10	48	33	81.7735	90.7393	100.378	0.00817735	0.00907393	0.0100378	8.17735e-05	9.07393e-05	0.000100378
Actinobacteria	Nocardiaceae	Rhodococcus	24	48	73	196.256	90.7393	222.048	0.0196256	0.00907393	0.0222048	0.000196256	9.07393e-05	0.000222048
Bacteroidetes	Sphingobacteriaceae	Solitalea	13	48	55	106.306	90.7393	167.296	0.0106306	0.00907393	0.0167296	0.000106306	9.07393e-05	0.000167296
Spirochaetes	Spirochaetaceae	Treponema	12	48	43	98.1282	90.7393	130.795	0.00981282	0.00907393	0.0130795	9.81282e-05	9.07393e-05	0.000130795
Proteobacteria	Yersiniaceae	Yersinia	62	48	78	506.996	90.7393	237.257	0.0506996	0.00907393	0.0237257	0.000506996	9.07393e-05	0.000237257
Ascomycota	Saccharomycetaceae	Saccharomyces	115	47	46	940.395	88.8489	139.921	0.0940395	0.00888489	0.0139921	0.000940395	8.88489e-05	0.000139921
Armatimonadetes	Chthonomonadaceae	Chthonomonas	11	46	41	89.9509	86.9585	124.712	0.00899509	0.00869585	0.0124712	8.99509e-05	8.69585e-05	0.000124712
Firmicutes	Bacillaceae	Parageobacillus	24	46	42	196.256	86.9585	127.754	0.0196256	0.00869585	0.0127754	0.000196256	8.69585e-05	0.000127754
Tenericutes	Spiroplasmataceae	Spiroplasma	18	46	32	147.192	86.9585	97.336	0.0147192	0.00869585	0.0097336	0.000147192	8.69585e-05	9.7336e-05
Aquificae	Aquificae	Thermosulfidibacter	14	46	68	114.483	86.9585	206.839	0.0114483	0.00869585	0.0206839	0.000114483	8.69585e-05	0.000206839
Proteobacteria	Alteromonadaceae	Alteromonas	14	45	58	114.483	85.0681	176.422	0.0114483	0.00850681	0.0176422	0.000114483	8.50681e-05	0.000176422
Firmicutes	Thermoactinomycetaceae	Laceyella	12	45	42	98.1282	85.0681	127.754	0.00981282	0.00850681	0.0127754	9.81282e-05	8.50681e-05	0.000127754
Firmicutes	Lachnospiraceae	Lachnoclostridium	8	45	49	65.4188	85.0681	149.046	0.00654188	0.00850681	0.0149046	6.54188e-05	8.50681e-05	0.000149046
Chlamydiae	Chlamydiaceae	Chlamydia	23	44	74	188.079	83.1777	225.09	0.0188079	0.00831777	0.022509	0.000188079	8.31777e-05	0.00022509
Chloroflexi	Thermomicrobiaceae	Thermomicrobium	24	44	67	196.256	83.1777	203.797	0.0196256	0.00831777	0.0203797	0.000196256	8.31777e-05	0.000203797
Firmicutes	Halobacteroidaceae	Bacteroides	12	43	49	98.1282	81.2873	149.046	0.00981282	0.00812873	0.0149046	9.81282e-05	8.12873e-05	0.000149046
Ascomycota	Debaryomycetaceae	Candida	77	43	77	629.656	81.2873	234.215	0.0629656	0.00812873	0.0234215	0.000629656	8.12873e-05	0.000234215
Proteobacteria	Chromobacteriaceae	Chromobacterium	5	43	15	40.8868	81.2873	45.6263	0.00408868	0.00812873	0.00456263	4.08868e-05	8.12873e-05	4.56263e-05
Cyanobacteria	Aphanizomenonaceae	Dolichospermum	15	43	33	122.66	81.2873	100.378	0.012266	0.00812873	0.0100378	0.00012266	8.12873e-05	0.000100378
Proteobacteria	Acetobacteraceae	Gluconobacter	29	43	40	237.143	81.2873	121.67	0.0237143	0.00812873	0.012167	0.000237143	8.12873e-05	0.00012167
Planctomycetes	Planctomycetaceae	Planctomyces	18	43	49	147.192	81.2873	149.046	0.0147192	0.00812873	0.0149046	0.000147192	8.12873e-05	0.000149046
Proteobacteria	Campylobacteraceae	Arcobacter	5	42	12	40.8868	79.3969	36.501	0.00408868	0.00793969	0.0036501	4.08868e-05	7.93969e-05	3.6501e-05
Tenericutes	Acholeplasmataceae	Candidatus Phytoplasma	11	41	18	89.9509	77.5065	54.7515	0.00899509	0.00775065	0.00547515	8.99509e-05	7.75065e-05	5.47515e-05
Proteobacteria	Enterobacteriaceae	Lelliottia	5	41	28	40.8868	77.5065	85.169	0.00408868	0.00775065	0.0085169	4.08868e-05	7.75065e-05	8.5169e-05
Proteobacteria	Phyllobacteriaceae	Mesorhizobium	6	41	22	49.0641	77.5065	66.9185	0.00490641	0.00775065	0.00669185	4.90641e-05	7.75065e-05	6.69185e-05
Proteobacteria	Aeromonadaceae	Aeromonas	18	40	45	147.192	75.6161	136.879	0.0147192	0.00756161	0.0136879	0.000147192	7.56161e-05	0.000136879
Actinobacteria	Microbacteriaceae	Leifsonia	5	40	41	40.8868	75.6161	124.712	0.00408868	0.00756161	0.0124712	4.08868e-05	7.56161e-05	0.000124712
Actinobacteria	Eggerthellaceae	Denitrobacterium	6	39	38	49.0641	73.7257	115.587	0.00490641	0.00737257	0.0115587	4.90641e-05	7.37257e-05	0.000115587
Spirochaetes	Borreliaceae	Borreliella	7	38	47	57.2415	71.8353	142.962	0.00572415	0.00718353	0.0142962	5.72415e-05	7.18353e-05	0.000142962
Proteobacteria	Coxiellaceae	Coxiella	10	38	34	81.7735	71.8353	103.42	0.00817735	0.00718353	0.010342	8.17735e-05	7.18353e-05	0.00010342
Proteobacteria	Desulfobacteraceae	Desulfococcus	5	38	26	40.8868	71.8353	79.0855	0.00408868	0.00718353	0.00790855	4.08868e-05	7.18353e-05	7.90855e-05
Cyanobacteria	Nostocaceae	Trichormus	12	38	51	98.1282	71.8353	155.129	0.00981282	0.00718353	0.0155129	9.81282e-05	7.18353e-05	0.000155129
Bacteroidetes	Sphingobacteriaceae	Mucilaginibacter	12	37	38	98.1282	69.9449	115.587	0.00981282	0.00699449	0.0115587	9.81282e-05	6.99449e-05	0.000115587
Proteobacteria	Sphingomonadaceae	Sphingopyxis	15	37	31	122.66	69.9449	94.2943	0.012266	0.00699449	0.00942943	0.00012266	6.99449e-05	9.42943e-05
Bacteroidetes	Chitinophagaceae	Chitinophaga	11	36	57	89.9509	68.0545	173.38	0.00899509	0.00680545	0.017338	8.99509e-05	6.80545e-05	0.00017338
Proteobacteria	Burkholderiaceae	Cupriavidus	8	36	48	65.4188	68.0545	146.004	0.00654188	0.00680545	0.0146004	6.54188e-05	6.80545e-05	0.000146004
Actinobacteria	Jonesiaceae	Jonesia	5	36	7	40.8868	68.0545	21.2923	0.00408868	0.00680545	0.00212923	4.08868e-05	6.80545e-05	2.12923e-05
Actinobacteria	Nocardiopsaceae	Nocardiopsis	5	36	13	40.8868	68.0545	39.5428	0.00408868	0.00680545	0.00395428	4.08868e-05	6.80545e-05	3.95428e-05
Ascomycota	Mycosphaerellaceae	Zymoseptoria	13	36	31	106.306	68.0545	94.2943	0.0106306	0.00680545	0.00942943	0.000106306	6.80545e-05	9.42943e-05
Proteobacteria	Bartonellaceae	Bartonella	5	35	25	40.8868	66.1641	76.0438	0.00408868	0.00661641	0.00760438	4.08868e-05	6.61641e-05	7.60438e-05
Proteobacteria	Sphingomonadaceae	Citromicrobium	19	35	20	155.37	66.1641	60.835	0.015537	0.00661641	0.0060835	0.00015537	6.61641e-05	6.0835e-05
Firmicutes	Enterococcaceae	Enterococcus	11	35	50	89.9509	66.1641	152.088	0.00899509	0.00661641	0.0152088	8.99509e-05	6.61641e-05	0.000152088
Actinobacteria	Promicromonosporaceae	Xylanimonas	7	35	27	57.2415	66.1641	82.1273	0.00572415	0.00661641	0.00821273	5.72415e-05	6.61641e-05	8.21273e-05
Proteobacteria	Acetobacteraceae	Acetobacter	13	34	34	106.306	64.2737	103.42	0.0106306	0.00642737	0.010342	0.000106306	6.42737e-05	0.00010342
Proteobacteria	Geobacteraceae	Geobacter	6	34	31	49.0641	64.2737	94.2943	0.00490641	0.00642737	0.00942943	4.90641e-05	6.42737e-05	9.42943e-05
Euryarchaeota	Halorubraceae	Salinigranum	3	34	4	24.5321	64.2737	12.167	0.00245321	0.00642737	0.0012167	2.45321e-05	6.42737e-05	1.2167e-05
Synergistetes	Synergistaceae	Aminobacterium	9	33	74	73.5962	62.3833	225.09	0.00735962	0.00623833	0.022509	7.35962e-05	6.23833e-05	0.00022509
Actinobacteria	Pseudonocardiaceae	Amycolatopsis	7	33	30	57.2415	62.3833	91.2525	0.00572415	0.00623833	0.00912525	5.72415e-05	6.23833e-05	9.12525e-05
Proteobacteria	Hafniaceae	Edwardsiella	7	33	40	57.2415	62.3833	121.67	0.00572415	0.00623833	0.012167	5.72415e-05	6.23833e-05	0.00012167
Viruses	Parvoviridae	Erythroparvovirus	2	33	7	16.3547	62.3833	21.2923	0.00163547	0.00623833	0.00212923	1.63547e-05	6.23833e-05	2.12923e-05
Firmicutes	Bacillaceae	Lysinibacillus	19	33	28	155.37	62.3833	85.169	0.015537	0.00623833	0.0085169	0.00015537	6.23833e-05	8.5169e-05
Proteobacteria	Xanthomonadaceae	Xanthomonas	10	33	50	81.7735	62.3833	152.088	0.00817735	0.00623833	0.0152088	8.17735e-05	6.23833e-05	0.000152088
Proteobacteria	Pasteurellaceae	Actinobacillus	5	32	33	40.8868	60.4929	100.378	0.00408868	0.00604929	0.0100378	4.08868e-05	6.04929e-05	0.000100378
Actinobacteria	Actinopolysporaceae	Actinopolyspora	3	32	43	24.5321	60.4929	130.795	0.00245321	0.00604929	0.0130795	2.45321e-05	6.04929e-05	0.000130795
Elusimicrobia	Elusimicrobiaceae	Elusimicrobium	4	32	28	32.7094	60.4929	85.169	0.00327094	0.00604929	0.0085169	3.27094e-05	6.04929e-05	8.5169e-05
Euryarchaeota	Methanosarcinaceae	Methanohalobium	4	32	28	32.7094	60.4929	85.169	0.00327094	0.00604929	0.0085169	3.27094e-05	6.04929e-05	8.5169e-05
Planctomycetes	Planctomycetaceae	Planctopirus	15	32	33	122.66	60.4929	100.378	0.012266	0.00604929	0.0100378	0.00012266	6.04929e-05	0.000100378
Proteobacteria	Pelagibacteraceae	Candidatus Pelagibacter	9	31	16	73.5962	58.6025	48.668	0.00735962	0.00586025	0.0048668	7.35962e-05	5.86025e-05	4.8668e-05
Bacteroidetes	Flavobacteriaceae	Chryseobacterium	7	31	34	57.2415	58.6025	103.42	0.00572415	0.00586025	0.010342	5.72415e-05	5.86025e-05	0.00010342
Proteobacteria	Comamonadaceae	Comamonas	6	31	40	49.0641	58.6025	121.67	0.00490641	0.00586025	0.012167	4.90641e-05	5.86025e-05	0.00012167
Proteobacteria	Rhodobacteraceae	Gemmobacter	14	31	39	114.483	58.6025	118.628	0.0114483	0.00586025	0.0118628	0.000114483	5.86025e-05	0.000118628
Firmicutes	Peptococcaceae	Desulfofarcimen	7	30	15	57.2415	56.7121	45.6263	0.00572415	0.00567121	0.00456263	5.72415e-05	5.67121e-05	4.56263e-05
Actinobacteria	Mycobacteriaceae	Lawsonella	3	30	39	24.5321	56.7121	118.628	0.00245321	0.00567121	0.0118628	2.45321e-05	5.67121e-05	0.000118628
Proteobacteria	Rhodospirillaceae	Rhodospirillum	5	30	9	40.8868	56.7121	27.3758	0.00408868	0.00567121	0.00273758	4.08868e-05	5.67121e-05	2.73758e-05
Proteobacteria	Burkholderiaceae	Paraburkholderia	21	29	48	171.724	54.8217	146.004	0.0171724	0.00548217	0.0146004	0.000171724	5.48217e-05	0.000146004
Proteobacteria	Morganellaceae	Xenorhabdus	16	29	24	130.838	54.8217	73.002	0.0130838	0.00548217	0.0073002	0.000130838	5.48217e-05	7.3002e-05
Proteobacteria	Pasteurellaceae	Aggregatibacter	11	28	17	89.9509	52.9313	51.7098	0.00899509	0.00529313	0.00517098	8.99509e-05	5.29313e-05	5.17098e-05
Proteobacteria	Alcaligenaceae	Bordetella	13	28	21	106.306	52.9313	63.8768	0.0106306	0.00529313	0.00638768	0.000106306	5.29313e-05	6.38768e-05
Ascomycota	Saccharomycetaceae	Eremothecium	21	28	20	171.724	52.9313	60.835	0.0171724	0.00529313	0.0060835	0.000171724	5.29313e-05	6.0835e-05
Bacteroidetes	Flavobacteriaceae	Flavobacterium	8	28	27	65.4188	52.9313	82.1273	0.00654188	0.00529313	0.00821273	6.54188e-05	5.29313e-05	8.21273e-05
Proteobacteria	Morganellaceae	Proteus	13	28	39	106.306	52.9313	118.628	0.0106306	0.00529313	0.0118628	0.000106306	5.29313e-05	0.000118628
Proteobacteria	Rhodobacteraceae	Sulfitobacter	10	28	17	81.7735	52.9313	51.7098	0.00817735	0.00529313	0.00517098	8.17735e-05	5.29313e-05	5.17098e-05
Firmicutes	Peptostreptococcaceae	Clostridioides	17	27	32	139.015	51.0409	97.336	0.0139015	0.00510409	0.0097336	0.000139015	5.10409e-05	9.7336e-05
Proteobacteria	Granulosicoccaceae	Granulosicoccus	5	27	23	40.8868	51.0409	69.9603	0.00408868	0.00510409	0.00699603	4.08868e-05	5.10409e-05	6.99603e-05
Cyanobacteria	Microcoleaceae	Arthrospira	9	26	29	73.5962	49.1505	88.2108	0.00735962	0.00491505	0.00882108	7.35962e-05	4.91505e-05	8.82108e-05
Cyanobacteria	Aphanothecaceae	Candidatus Atelocyanobacterium	7	26	28	57.2415	49.1505	85.169	0.00572415	0.00491505	0.0085169	5.72415e-05	4.91505e-05	8.5169e-05
Planctomycetes	Candidatus Brocadiaceae	Candidatus Kuenenia	7	26	32	57.2415	49.1505	97.336	0.00572415	0.00491505	0.0097336	5.72415e-05	4.91505e-05	9.7336e-05
Proteobacteria	Rickettsiaceae	Rickettsia	11	26	22	89.9509	49.1505	66.9185	0.00899509	0.00491505	0.00669185	8.99509e-05	4.91505e-05	6.69185e-05
Chloroflexi	Roseiflexaceae	Roseiflexus	16	26	35	130.838	49.1505	106.461	0.0130838	0.00491505	0.0106461	0.000130838	4.91505e-05	0.000106461
Firmicutes	Bacillaceae	Salimicrobium	11	26	25	89.9509	49.1505	76.0438	0.00899509	0.00491505	0.00760438	8.99509e-05	4.91505e-05	7.60438e-05
Proteobacteria	Phyllobacteriaceae	Aminobacter	6	25	13	49.0641	47.2601	39.5428	0.00490641	0.00472601	0.00395428	4.90641e-05	4.72601e-05	3.95428e-05
Firmicutes	Carnobacteriaceae	Carnobacterium	8	25	23	65.4188	47.2601	69.9603	0.00654188	0.00472601	0.00699603	6.54188e-05	4.72601e-05	6.99603e-05
Proteobacteria	Oxalobacteraceae	Janthinobacterium	6	25	19	49.0641	47.2601	57.7933	0.00490641	0.00472601	0.00577933	4.90641e-05	4.72601e-05	5.77933e-05
Proteobacteria	Oceanospirillaceae	Marinomonas	9	25	33	73.5962	47.2601	100.378	0.00735962	0.00472601	0.0100378	7.35962e-05	4.72601e-05	0.000100378
Ascomycota	Clavicipitaceae	Pochonia	12	25	23	98.1282	47.2601	69.9603	0.00981282	0.00472601	0.00699603	9.81282e-05	4.72601e-05	6.99603e-05
Proteobacteria	Moraxellaceae	Psychrobacter	7	25	9	57.2415	47.2601	27.3758	0.00572415	0.00472601	0.00273758	5.72415e-05	4.72601e-05	2.73758e-05
Proteobacteria	Psychromonadaceae	Psychromonas	4	25	21	32.7094	47.2601	63.8768	0.00327094	0.00472601	0.00638768	3.27094e-05	4.72601e-05	6.38768e-05
Actinobacteria	Pseudonocardiaceae	Actinosynnema	7	24	14	57.2415	45.3696	42.5845	0.00572415	0.00453696	0.00425845	5.72415e-05	4.53696e-05	4.25845e-05
Fusobacteria	Leptotrichiaceae	Leptotrichia	7	24	24	57.2415	45.3696	73.002	0.00572415	0.00453696	0.0073002	5.72415e-05	4.53696e-05	7.3002e-05
Proteobacteria	Rhodospirillaceae	Magnetospirillum	7	24	17	57.2415	45.3696	51.7098	0.00572415	0.00453696	0.00517098	5.72415e-05	4.53696e-05	5.17098e-05
Euryarchaeota	Methanobacteriaceae	Methanothermobacter	20	24	15	163.547	45.3696	45.6263	0.0163547	0.00453696	0.00456263	0.000163547	4.53696e-05	4.56263e-05
Proteobacteria	Yersiniaceae	Serratia	18	24	52	147.192	45.3696	158.171	0.0147192	0.00453696	0.0158171	0.000147192	4.53696e-05	0.000158171
Firmicutes	Clostridiales Family XVII. Incertae Sedis	Thermaerobacter	14	24	35	114.483	45.3696	106.461	0.0114483	0.00453696	0.0106461	0.000114483	4.53696e-05	0.000106461
Nitrospirae	Nitrospiraceae	Thermodesulfovibrio	6	24	17	49.0641	45.3696	51.7098	0.00490641	0.00453696	0.00517098	4.90641e-05	4.53696e-05	5.17098e-05
Firmicutes	Thermoanaerobacterales Family III. Incertae Sedis	Thermosediminibacter	13	24	15	106.306	45.3696	45.6263	0.0106306	0.00453696	0.00456263	0.000106306	4.53696e-05	4.56263e-05
Actinobacteria	Propionibacteriaceae	Acidipropionibacterium	5	23	17	40.8868	43.4792	51.7098	0.00408868	0.00434792	0.00517098	4.08868e-05	4.34792e-05	5.17098e-05
Proteobacteria	Acidithiobacillaceae	Acidithiobacillus	7	23	22	57.2415	43.4792	66.9185	0.00572415	0.00434792	0.00669185	5.72415e-05	4.34792e-05	6.69185e-05
Actinobacteria	Micromonosporaceae	Actinoplanes	7	23	19	57.2415	43.4792	57.7933	0.00572415	0.00434792	0.00577933	5.72415e-05	4.34792e-05	5.77933e-05
Proteobacteria	unclassified Betaproteobacteria	Candidatus Nasuia	41	23	42	335.271	43.4792	127.754	0.0335271	0.00434792	0.0127754	0.000335271	4.34792e-05	0.000127754
Chloroflexi	Fimbriimonadaceae	Fimbriimonas	6	23	9	49.0641	43.4792	27.3758	0.00490641	0.00434792	0.00273758	4.90641e-05	4.34792e-05	2.73758e-05
Bacteroidetes	Hymenobacteraceae	Hymenobacter	8	23	15	65.4188	43.4792	45.6263	0.00654188	0.00434792	0.00456263	6.54188e-05	4.34792e-05	4.56263e-05
Proteobacteria	Pectobacteriaceae	Pectobacterium	3	23	25	24.5321	43.4792	76.0438	0.00245321	0.00434792	0.00760438	2.45321e-05	4.34792e-05	7.60438e-05
Proteobacteria	Sphingomonadaceae	Sphingorhabdus	8	23	33	65.4188	43.4792	100.378	0.00654188	0.00434792	0.0100378	6.54188e-05	4.34792e-05	0.000100378
Euglenozoa	Trypanosomatidae	Trypanosoma	36	23	27	294.385	43.4792	82.1273	0.0294385	0.00434792	0.00821273	0.000294385	4.34792e-05	8.21273e-05
Proteobacteria	Comamonadaceae	Variovorax	10	23	21	81.7735	43.4792	63.8768	0.00817735	0.00434792	0.00638768	8.17735e-05	4.34792e-05	6.38768e-05
Bacteroidetes	Flavobacteriaceae	Candidatus Sulcia	26	22	24	212.611	41.5888	73.002	0.0212611	0.00415888	0.0073002	0.000212611	4.15888e-05	7.3002e-05
Verrucomicrobia	Opitutaceae	Candidatus Xiphinematobacter	2	22	11	16.3547	41.5888	33.4593	0.00163547	0.00415888	0.00334593	1.63547e-05	4.15888e-05	3.34593e-05
Actinobacteria	Coriobacteriaceae	Collinsella	5	22	12	40.8868	41.5888	36.501	0.00408868	0.00415888	0.0036501	4.08868e-05	4.15888e-05	3.6501e-05
Actinobacteria	Eggerthellaceae	Eggerthella	3	22	9	24.5321	41.5888	27.3758	0.00245321	0.00415888	0.00273758	2.45321e-05	4.15888e-05	2.73758e-05
Cyanobacteria	Rivulariaceae	Rivularia	12	22	21	98.1282	41.5888	63.8768	0.00981282	0.00415888	0.00638768	9.81282e-05	4.15888e-05	6.38768e-05
Proteobacteria	Rhizobiaceae	Sinorhizobium	8	22	24	65.4188	41.5888	73.002	0.00654188	0.00415888	0.0073002	6.54188e-05	4.15888e-05	7.3002e-05
Planctomycetes	Planctomycetaceae	Fuerstia	4	21	9	32.7094	39.6984	27.3758	0.00327094	0.00396984	0.00273758	3.27094e-05	3.96984e-05	2.73758e-05
Firmicutes	Halanaerobiaceae	Halanaerobium	7	21	18	57.2415	39.6984	54.7515	0.00572415	0.00396984	0.00547515	5.72415e-05	3.96984e-05	5.47515e-05
Proteobacteria	Halothiobacillaceae	Halothiobacillus	5	21	24	40.8868	39.6984	73.002	0.00408868	0.00396984	0.0073002	4.08868e-05	3.96984e-05	7.3002e-05
Proteobacteria	Anaplasmataceae	Neorickettsia	14	21	17	114.483	39.6984	51.7098	0.0114483	0.00396984	0.00517098	0.000114483	3.96984e-05	5.17098e-05
Proteobacteria	Erwiniaceae	Pantoea	5	21	17	40.8868	39.6984	51.7098	0.00408868	0.00396984	0.00517098	4.08868e-05	3.96984e-05	5.17098e-05
Proteobacteria	Enterobacteriaceae	Pluralibacter	2	21	2	16.3547	39.6984	6.0835	0.00163547	0.00396984	0.00060835	1.63547e-05	3.96984e-05	6.0835e-06
Bacteroidetes	Porphyromonadaceae	Porphyromonas	6	21	37	49.0641	39.6984	112.545	0.00490641	0.00396984	0.0112545	4.90641e-05	3.96984e-05	0.000112545
Actinobacteria	Brevibacteriaceae	Brevibacterium	3	20	19	24.5321	37.808	57.7933	0.00245321	0.0037808	0.00577933	2.45321e-05	3.7808e-05	5.77933e-05
Proteobacteria	Enterobacteriaceae	Citrobacter	6	20	22	49.0641	37.808	66.9185	0.00490641	0.0037808	0.00669185	4.90641e-05	3.7808e-05	6.69185e-05
dsDNA viruses	Iridovirus	Iridovirus	36	20	13	294.385	37.808	39.5428	0.0294385	0.0037808	0.00395428	0.000294385	3.7808e-05	3.95428e-05
Proteobacteria	Oxalobacteraceae	Massilia	9	20	17	73.5962	37.808	51.7098	0.00735962	0.0037808	0.00517098	7.35962e-05	3.7808e-05	5.17098e-05
Euryarchaeota	Methanosaetaceae	Methanosarcina	9	20	23	73.5962	37.808	69.9603	0.00735962	0.0037808	0.00699603	7.35962e-05	3.7808e-05	6.99603e-05
Proteobacteria	Burkholderiaceae	Pandoraea	4	20	12	32.7094	37.808	36.501	0.00327094	0.0037808	0.0036501	3.27094e-05	3.7808e-05	3.6501e-05
Proteobacteria	Archangiaceae	Stigmatella	4	20	16	32.7094	37.808	48.668	0.00327094	0.0037808	0.0048668	3.27094e-05	3.7808e-05	4.8668e-05
Firmicutes	Syntrophomonadaceae	Syntrophomonas	10	20	21	81.7735	37.808	63.8768	0.00817735	0.0037808	0.00638768	8.17735e-05	3.7808e-05	6.38768e-05
Cyanobacteria	Rhodospirillaceae	Thalassospira	4	20	13	32.7094	37.808	39.5428	0.00327094	0.0037808	0.00395428	3.27094e-05	3.7808e-05	3.95428e-05
Cyanobacteria	Nostocaceae	Anabaena	23	19	31	188.079	35.9176	94.2943	0.0188079	0.00359176	0.00942943	0.000188079	3.59176e-05	9.42943e-05
Proteobacteria	Oceanospirillaceae	Bacterioplanes	4	19	20	32.7094	35.9176	60.835	0.00327094	0.00359176	0.0060835	3.27094e-05	3.59176e-05	6.0835e-05
Proteobacteria	Brucellaceae	Brucella	10	19	26	81.7735	35.9176	79.0855	0.00817735	0.00359176	0.00790855	8.17735e-05	3.59176e-05	7.90855e-05
Proteobacteria	Pectobacteriaceae	Dickeya	7	18	17	57.2415	34.0272	51.7098	0.00572415	0.00340272	0.00517098	5.72415e-05	3.40272e-05	5.17098e-05
Bacteroidetes	Cytophagaceae	Fibrella	6	18	31	49.0641	34.0272	94.2943	0.00490641	0.00340272	0.00942943	4.90641e-05	3.40272e-05	9.42943e-05
Ascomycota	Saccharomycetaceae	Kazachstania	21	18	31	171.724	34.0272	94.2943	0.0171724	0.00340272	0.00942943	0.000171724	3.40272e-05	9.42943e-05
Actinobacteria	Nocardioidaceae	Kribbella	2	18	10	16.3547	34.0272	30.4175	0.00163547	0.00340272	0.00304175	1.63547e-05	3.40272e-05	3.04175e-05
Proteobacteria	Oceanospirillaceae	Marinobacter	2	18	12	16.3547	34.0272	36.501	0.00163547	0.00340272	0.0036501	1.63547e-05	3.40272e-05	3.6501e-05
Actinobacteria	Microbacteriaceae	Microbacterium	6	18	16	49.0641	34.0272	48.668	0.00490641	0.00340272	0.0048668	4.90641e-05	3.40272e-05	4.8668e-05
Bacteroidetes	Sphingobacteriaceae	Pedobacter	7	18	17	57.2415	34.0272	51.7098	0.00572415	0.00340272	0.00517098	5.72415e-05	3.40272e-05	5.17098e-05
Thermotogae	Petrotogaceae	Petrotoga	8	18	21	65.4188	34.0272	63.8768	0.00654188	0.00340272	0.00638768	6.54188e-05	3.40272e-05	6.38768e-05
Actinobacteria	Nocardioidaceae	Aeromicrobium	3	17	14	24.5321	32.1368	42.5845	0.00245321	0.00321368	0.00425845	2.45321e-05	3.21368e-05	4.25845e-05
Microsporidia	Unikaryonidae	Encephalitozoon	8	17	12	65.4188	32.1368	36.501	0.00654188	0.00321368	0.0036501	6.54188e-05	3.21368e-05	3.6501e-05
Bacteroidetes	Haliscomenobacteraceae	Haliscomenobacter	2	17	8	16.3547	32.1368	24.334	0.00163547	0.00321368	0.0024334	1.63547e-05	3.21368e-05	2.4334e-05
Proteobacteria	Oxalobacteraceae	Herbaspirillum	2	17	11	16.3547	32.1368	33.4593	0.00163547	0.00321368	0.00334593	1.63547e-05	3.21368e-05	3.34593e-05
Proteobacteria	Hyphomonadaceae	Hyphomonas	4	17	12	32.7094	32.1368	36.501	0.00327094	0.00321368	0.0036501	3.27094e-05	3.21368e-05	3.6501e-05
Proteobacteria	Morganellaceae	Photorhabdus	7	17	12	57.2415	32.1368	36.501	0.00572415	0.00321368	0.0036501	5.72415e-05	3.21368e-05	3.6501e-05
Proteobacteria	Budviciaceae	Pragia	6	17	23	49.0641	32.1368	69.9603	0.00490641	0.00321368	0.00699603	4.90641e-05	3.21368e-05	6.99603e-05
Aquificae	Hydrogenothermaceae	Sulfurihydrogenibium	5	17	13	40.8868	32.1368	39.5428	0.00408868	0.00321368	0.00395428	4.08868e-05	3.21368e-05	3.95428e-05
Proteobacteria	Zoogloeaceae	Thauera	5	17	14	40.8868	32.1368	42.5845	0.00408868	0.00321368	0.00425845	4.08868e-05	3.21368e-05	4.25845e-05
Ascomycota	Dipodascaceae	Yarrowia	15	17	17	122.66	32.1368	51.7098	0.012266	0.00321368	0.00517098	0.00012266	3.21368e-05	5.17098e-05
Proteobacteria	Rhodobiaceae	Anderseniella	5	16	13	40.8868	30.2464	39.5428	0.00408868	0.00302464	0.00395428	4.08868e-05	3.02464e-05	3.95428e-05
Proteobacteria	Rickettsiaceae	Candidatus Midichloria	6	16	11	49.0641	30.2464	33.4593	0.00490641	0.00302464	0.00334593	4.90641e-05	3.02464e-05	3.34593e-05
Firmicutes	Lachnospiraceae	Cellulosilyticum	17	16	22	139.015	30.2464	66.9185	0.0139015	0.00302464	0.00669185	0.000139015	3.02464e-05	6.69185e-05
Bacteroidetes	Persicobacteraceae	Persicobacter	3	16	14	24.5321	30.2464	42.5845	0.00245321	0.00302464	0.00425845	2.45321e-05	3.02464e-05	4.25845e-05
Proteobacteria	Alcaligenaceae	Advenella	11	15	15	89.9509	28.356	45.6263	0.00899509	0.0028356	0.00456263	8.99509e-05	2.8356e-05	4.56263e-05
Proteobacteria	Alteromonadaceae	Agarivorans	5	15	10	40.8868	28.356	30.4175	0.00408868	0.0028356	0.00304175	4.08868e-05	2.8356e-05	3.04175e-05
Proteobacteria	Comamonadaceae	Candidatus Symbiobacter	8	15	40	65.4188	28.356	121.67	0.00654188	0.0028356	0.012167	6.54188e-05	2.8356e-05	0.00012167
Chlorobi	Chlorobiaceae	Chlorobium	20	15	25	163.547	28.356	76.0438	0.0163547	0.0028356	0.00760438	0.000163547	2.8356e-05	7.60438e-05
Proteobacteria	Methylococcaceae	Methylovulum	6	15	10	49.0641	28.356	30.4175	0.00490641	0.0028356	0.00304175	4.90641e-05	2.8356e-05	3.04175e-05
Firmicutes	Planococcaceae	Sporosarcina	13	15	28	106.306	28.356	85.169	0.0106306	0.0028356	0.0085169	0.000106306	2.8356e-05	8.5169e-05
Firmicutes	Alicyclobacillaceae	Alicyclobacillus	9	14	23	73.5962	26.4656	69.9603	0.00735962	0.00264656	0.00699603	7.35962e-05	2.64656e-05	6.99603e-05
Spirochaetes	Brachyspiraceae	Brachyspira	22	14	23	179.902	26.4656	69.9603	0.0179902	0.00264656	0.00699603	0.000179902	2.64656e-05	6.99603e-05
Chlamydiae	Solibacteraceae	Candidatus Solibacter	2	14	6	16.3547	26.4656	18.2505	0.00163547	0.00264656	0.00182505	1.63547e-05	2.64656e-05	1.82505e-05
Proteobacteria	Syntrophaceae	Desulfomonile	NA	14	5	NA	26.4656	15.2088	NA	0.00264656	0.00152088	NA	2.64656e-05	1.52088e-05
Firmicutes	Peptococcaceae	Desulfosporosinus	4	14	19	32.7094	26.4656	57.7933	0.00327094	0.00264656	0.00577933	3.27094e-05	2.64656e-05	5.77933e-05
Proteobacteria	Anaplasmataceae	Ehrlichia	13	14	11	106.306	26.4656	33.4593	0.0106306	0.00264656	0.00334593	0.000106306	2.64656e-05	3.34593e-05
Crenarchaeota	Pyrodictiaceae	Hyperthermus	NA	14	5	NA	26.4656	15.2088	NA	0.00264656	0.00152088	NA	2.64656e-05	1.52088e-05
Proteobacteria	Rhodobacteraceae	Octadecabacter	NA	14	2	NA	26.4656	6.0835	NA	0.00264656	0.00060835	NA	2.64656e-05	6.0835e-06
Actinobacteria	Micrococcaceae	Pseudarthrobacter	NA	14	18	NA	26.4656	54.7515	NA	0.00264656	0.00547515	NA	2.64656e-05	5.47515e-05
Ascomycota	Saccharomycetaceae	Tetrapisispora	24	14	31	196.256	26.4656	94.2943	0.0196256	0.00264656	0.00942943	0.000196256	2.64656e-05	9.42943e-05
Chloroflexi	Anaerolineaceae	Brevefilum	4	13	13	32.7094	24.5752	39.5428	0.00327094	0.00245752	0.00395428	3.27094e-05	2.45752e-05	3.95428e-05
Proteobacteria	Caulobacteraceae	Brevundimonas	5	13	12	40.8868	24.5752	36.501	0.00408868	0.00245752	0.0036501	4.08868e-05	2.45752e-05	3.6501e-05
Proteobacteria	Caedimonadaceae	Candidatus Paracaedibacter	5	13	4	40.8868	24.5752	12.167	0.00408868	0.00245752	0.0012167	4.08868e-05	2.45752e-05	1.2167e-05
Actinobacteria	Conexibacteraceae	Conexibacter	2	13	7	16.3547	24.5752	21.2923	0.00163547	0.00245752	0.00212923	1.63547e-05	2.45752e-05	2.12923e-05
Proteobacteria	Rhodobacteraceae	Defluviimonas	3	13	10	24.5321	24.5752	30.4175	0.00245321	0.00245752	0.00304175	2.45321e-05	2.45752e-05	3.04175e-05
Deferribacteres	Deferribacteraceae	Denitrovibrio	1	13	9	8.17735	24.5752	27.3758	0.000817735	0.00245752	0.00273758	8.17735e-06	2.45752e-05	2.73758e-05
Proteobacteria	Pasteurellaceae	Haemophilus	8	13	9	65.4188	24.5752	27.3758	0.00654188	0.00245752	0.00273758	6.54188e-05	2.45752e-05	2.73758e-05
Proteobacteria	Phyllobacteriaceae	Hoeflea	6	13	29	49.0641	24.5752	88.2108	0.00490641	0.00245752	0.00882108	4.90641e-05	2.45752e-05	8.82108e-05
Thermotogae	Kosmotogaceae	Kosmotoga	6	13	18	49.0641	24.5752	54.7515	0.00490641	0.00245752	0.00547515	4.90641e-05	2.45752e-05	5.47515e-05
Firmicutes	Bacillaceae	Lentibacillus	11	13	22	89.9509	24.5752	66.9185	0.00899509	0.00245752	0.00669185	8.99509e-05	2.45752e-05	6.69185e-05
Acidobacteria	Vicinamibacteraceae	Luteitalea	2	13	20	16.3547	24.5752	60.835	0.00163547	0.00245752	0.0060835	1.63547e-05	2.45752e-05	6.0835e-05
Deinococcus-Thermus	Thermaceae	Marinithermus	5	13	9	40.8868	24.5752	27.3758	0.00408868	0.00245752	0.00273758	4.08868e-05	2.45752e-05	2.73758e-05
Proteobacteria	Mariprofundaceae	Mariprofundus	3	13	12	24.5321	24.5752	36.501	0.00245321	0.00245752	0.0036501	2.45321e-05	2.45752e-05	3.6501e-05
Actinobacteria	Atopobiaceae	Olsenella	1	13	19	8.17735	24.5752	57.7933	0.000817735	0.00245752	0.00577933	8.17735e-06	2.45752e-05	5.77933e-05
Proteobacteria	Rhodobacteraceae	Paracoccus	10	13	9	81.7735	24.5752	27.3758	0.00817735	0.00245752	0.00273758	8.17735e-05	2.45752e-05	2.73758e-05
Planctomycetes	Planctomycetaceae	Pirellula	4	13	13	32.7094	24.5752	39.5428	0.00327094	0.00245752	0.00395428	3.27094e-05	2.45752e-05	3.95428e-05
Bacteroidetes	Flavobacteriaceae	Polaribacter	12	13	17	98.1282	24.5752	51.7098	0.00981282	0.00245752	0.00517098	9.81282e-05	2.45752e-05	5.17098e-05
Spirochaetes	Spirochaetaceae	Spirochaeta	6	13	21	49.0641	24.5752	63.8768	0.00490641	0.00245752	0.00638768	4.90641e-05	2.45752e-05	6.38768e-05
Crenarchaeota	Sulfolobaceae	Sulfolobus	4	13	11	32.7094	24.5752	33.4593	0.00327094	0.00245752	0.00334593	3.27094e-05	2.45752e-05	3.34593e-05
Firmicutes	Bacillaceae	Virgibacillus	5	13	8	40.8868	24.5752	24.334	0.00408868	0.00245752	0.0024334	4.08868e-05	2.45752e-05	2.4334e-05
Tenericutes	Acholeplasmataceae	Acholeplasma	2	12	26	16.3547	22.6848	79.0855	0.00163547	0.00226848	0.00790855	1.63547e-05	2.26848e-05	7.90855e-05
Proteobacteria	Ectothiorhodospiraceae	Acidihalobacter	2	12	5	16.3547	22.6848	15.2088	0.00163547	0.00226848	0.00152088	1.63547e-05	2.26848e-05	1.52088e-05
Crenarchaeota	Acidilobaceae	Acidilobus	1	12	4	8.17735	22.6848	12.167	0.000817735	0.00226848	0.0012167	8.17735e-06	2.26848e-05	1.2167e-05
Proteobacteria	Comamonadaceae	Acidovorax	3	12	13	24.5321	22.6848	39.5428	0.00245321	0.00226848	0.00395428	2.45321e-05	2.26848e-05	3.95428e-05
Proteobacteria	Sphingomonadaceae	Blastomonas	1	12	5	8.17735	22.6848	15.2088	0.000817735	0.00226848	0.00152088	8.17735e-06	2.26848e-05	1.52088e-05
Bacteroidetes	Blattabacteriaceae	Blattabacterium	6	12	7	49.0641	22.6848	21.2923	0.00490641	0.00226848	0.00212923	4.90641e-05	2.26848e-05	2.12923e-05
Proteobacteria	Erwiniaceae	Buchnera	9	12	10	73.5962	22.6848	30.4175	0.00735962	0.00226848	0.00304175	7.35962e-05	2.26848e-05	3.04175e-05
Firmicutes	Lachnospiraceae	Butyrivibrio	7	12	6	57.2415	22.6848	18.2505	0.00572415	0.00226848	0.00182505	5.72415e-05	2.26848e-05	1.82505e-05
Proteobacteria	Caulobacteraceae	Candidatus Puniceispirillum	5	12	6	40.8868	22.6848	18.2505	0.00408868	0.00226848	0.00182505	4.08868e-05	2.26848e-05	1.82505e-05
Acidobacteria	Acidobacteriaceae	Chloracidobacterium	4	12	22	32.7094	22.6848	66.9185	0.00327094	0.00226848	0.00669185	3.27094e-05	2.26848e-05	6.69185e-05
Proteobacteria	Halomonadaceae	Chromohalobacter	1	12	23	8.17735	22.6848	69.9603	0.000817735	0.00226848	0.00699603	8.17735e-06	2.26848e-05	6.99603e-05
Bacteroidetes	Flavobacteriaceae	Croceibacter	4	12	7	32.7094	22.6848	21.2923	0.00327094	0.00226848	0.00212923	3.27094e-05	2.26848e-05	2.12923e-05
Firmicutes	Clostridiaceae	Geosporobacter	2	12	16	16.3547	22.6848	48.668	0.00163547	0.00226848	0.0048668	1.63547e-05	2.26848e-05	4.8668e-05
Aquificae	Aquificaceae	Hydrogenobaculum	13	12	13	106.306	22.6848	39.5428	0.0106306	0.00226848	0.00395428	0.000106306	2.26848e-05	3.95428e-05
Proteobacteria	Rhodobacteraceae	Ketogulonicigenium	NA	12	5	NA	22.6848	15.2088	NA	0.00226848	0.00152088	NA	2.26848e-05	1.52088e-05
Proteobacteria	Acetobacteraceae	Komagataeibacter	5	12	4	40.8868	22.6848	12.167	0.00408868	0.00226848	0.0012167	4.08868e-05	2.26848e-05	1.2167e-05
Spirochaetes	Leptospiraceae	Leptospira	4	12	10	32.7094	22.6848	30.4175	0.00327094	0.00226848	0.00304175	3.27094e-05	2.26848e-05	3.04175e-05
Proteobacteria	Methylobacteriaceae	Microvirga	5	12	6	40.8868	22.6848	18.2505	0.00408868	0.00226848	0.00182505	4.08868e-05	2.26848e-05	1.82505e-05
Firmicutes	Leuconostocaceae	Oenococcus	13	12	31	106.306	22.6848	94.2943	0.0106306	0.00226848	0.00942943	0.000106306	2.26848e-05	9.42943e-05
Verrucomicrobia	Opitutaceae	Opitutus	4	12	6	32.7094	22.6848	18.2505	0.00327094	0.00226848	0.00182505	3.27094e-05	2.26848e-05	1.82505e-05
Firmicutes	Sporomusaceae	Pelosinus	12	12	20	98.1282	22.6848	60.835	0.00981282	0.00226848	0.0060835	9.81282e-05	2.26848e-05	6.0835e-05
Aquificae	Hydrogenothermaceae	Persephonella	6	12	9	49.0641	22.6848	27.3758	0.00490641	0.00226848	0.00273758	4.90641e-05	2.26848e-05	2.73758e-05
Euryarchaeota	Picrophilaceae	Picrophilus	2	12	5	16.3547	22.6848	15.2088	0.00163547	0.00226848	0.00152088	1.63547e-05	2.26848e-05	1.52088e-05
Actinobacteria	Rubrobacteraceae	Rubrobacter	9	12	9	73.5962	22.6848	27.3758	0.00735962	0.00226848	0.00273758	7.35962e-05	2.26848e-05	2.73758e-05
Proteobacteria	Pectobacteriaceae	Sodalis	6	12	18	49.0641	22.6848	54.7515	0.00490641	0.00226848	0.00547515	4.90641e-05	2.26848e-05	5.47515e-05
Firmicutes	Staphylococcaceae	Auricoccus	5	11	9	40.8868	20.7944	27.3758	0.00408868	0.00207944	0.00273758	4.08868e-05	2.07944e-05	2.73758e-05
Bacteroidetes	Flavobacteriaceae	Capnocytophaga	5	11	17	40.8868	20.7944	51.7098	0.00408868	0.00207944	0.00517098	4.08868e-05	2.07944e-05	5.17098e-05
Proteobacteria	Oxalobacteraceae	Collimonas	4	11	8	32.7094	20.7944	24.334	0.00327094	0.00207944	0.0024334	3.27094e-05	2.07944e-05	2.4334e-05
Bacteroidetes	Flavobacteriaceae	Dokdonia	9	11	17	73.5962	20.7944	51.7098	0.00735962	0.00207944	0.00517098	7.35962e-05	2.07944e-05	5.17098e-05
Firmicutes	Hungateiclostridiaceae	Fastidiosipila	16	11	11	130.838	20.7944	33.4593	0.0130838	0.00207944	0.00334593	0.000130838	2.07944e-05	3.34593e-05
Euryarchaeota	Halobacteriaceae	Halobacterium	NA	11	2	NA	20.7944	6.0835	NA	0.00207944	0.00060835	NA	2.07944e-05	6.0835e-06
Planctomycetes	Isosphaeraceae	Isosphaera	5	11	3	40.8868	20.7944	9.12525	0.00408868	0.00207944	0.000912525	4.08868e-05	2.07944e-05	9.12525e-06
Actinobacteria	Streptomycetaceae	Kitasatospora	7	11	11	57.2415	20.7944	33.4593	0.00572415	0.00207944	0.00334593	5.72415e-05	2.07944e-05	3.34593e-05
Ascomycota	Phaffomycetaceae	Komagataella	20	11	14	163.547	20.7944	42.5845	0.0163547	0.00207944	0.00425845	0.000163547	2.07944e-05	4.25845e-05
Proteobacteria	Methylobacteriaceae	Methylorubrum	1	11	6	8.17735	20.7944	18.2505	0.000817735	0.00207944	0.00182505	8.17735e-06	2.07944e-05	1.82505e-05
Actinobacteria	Nocardiaceae	Nocardia	7	11	12	57.2415	20.7944	36.501	0.00572415	0.00207944	0.0036501	5.72415e-05	2.07944e-05	3.6501e-05
Actinobacteria	Nocardioidaceae	Nocardioides	2	11	8	16.3547	20.7944	24.334	0.00163547	0.00207944	0.0024334	1.63547e-05	2.07944e-05	2.4334e-05
Actinobacteria	Streptosporangiaceae	Nonomuraea	2	11	3	16.3547	20.7944	9.12525	0.00163547	0.00207944	0.000912525	1.63547e-05	2.07944e-05	9.12525e-06
Proteobacteria	Acetobacteraceae	Parasaccharibacter	4	11	7	32.7094	20.7944	21.2923	0.00327094	0.00207944	0.00212923	3.27094e-05	2.07944e-05	2.12923e-05
Firmicutes	Planococcaceae	Solibacillus	3	11	15	24.5321	20.7944	45.6263	0.00245321	0.00207944	0.00456263	2.45321e-05	2.07944e-05	4.56263e-05
Euryarchaeota	Thermococcaceae	Thermococcus	4	11	17	32.7094	20.7944	51.7098	0.00327094	0.00207944	0.00517098	3.27094e-05	2.07944e-05	5.17098e-05
Proteobacteria	Ectothiorhodospiraceae	Thioalkalivibrio	4	11	8	32.7094	20.7944	24.334	0.00327094	0.00207944	0.0024334	3.27094e-05	2.07944e-05	2.4334e-05
Proteobacteria	Burkholderiaceae	Thiomonas	2	11	6	16.3547	20.7944	18.2505	0.00163547	0.00207944	0.00182505	1.63547e-05	2.07944e-05	1.82505e-05
Crenarchaeota	Thermoproteaceae	Vulcanisaeta	2	11	11	16.3547	20.7944	33.4593	0.00163547	0.00207944	0.00334593	1.63547e-05	2.07944e-05	3.34593e-05
Proteobacteria	Wolbachia	Wolbachia	6	11	16	49.0641	20.7944	48.668	0.00490641	0.00207944	0.0048668	4.90641e-05	2.07944e-05	4.8668e-05
Proteobacteria	Helicobacteraceae	Wolinella	1	11	8	8.17735	20.7944	24.334	0.000817735	0.00207944	0.0024334	8.17735e-06	2.07944e-05	2.4334e-05
Chloroflexi	Anaerolineaceae	Anaerolinea	1	10	14	8.17735	18.904	42.5845	0.000817735	0.0018904	0.00425845	8.17735e-06	1.8904e-05	4.25845e-05
Firmicutes	Paenibacillaceae	Brevibacillus	8	10	9	65.4188	18.904	27.3758	0.00654188	0.0018904	0.00273758	6.54188e-05	1.8904e-05	2.73758e-05
Proteobacteria	Enterobacteriaceae	Candidatus Hoaglandella	2	10	11	16.3547	18.904	33.4593	0.00163547	0.0018904	0.00334593	1.63547e-05	1.8904e-05	3.34593e-05
Proteobacteria	Enterobacteriaceae	Cronobacter	2	10	9	16.3547	18.904	27.3758	0.00163547	0.0018904	0.00273758	1.63547e-05	1.8904e-05	2.73758e-05
Bacteroidetes	Flavobacteriaceae	Maribacter	8	10	21	65.4188	18.904	63.8768	0.00654188	0.0018904	0.00638768	6.54188e-05	1.8904e-05	6.38768e-05
Actinobacteria	Nocardioidaceae	Marmoricola	5	10	13	40.8868	18.904	39.5428	0.00408868	0.0018904	0.00395428	4.08868e-05	1.8904e-05	3.95428e-05
Proteobacteria	Moraxellaceae	Moraxella	3	10	14	24.5321	18.904	42.5845	0.00245321	0.0018904	0.00425845	2.45321e-05	1.8904e-05	4.25845e-05
Firmicutes	Peptoniphilaceae	Parvimonas	1	10	3	8.17735	18.904	9.12525	0.000817735	0.0018904	0.000912525	8.17735e-06	1.8904e-05	9.12525e-06
Proteobacteria	Rhodobacteraceae	Phaeobacter	5	10	14	40.8868	18.904	42.5845	0.00408868	0.0018904	0.00425845	4.08868e-05	1.8904e-05	4.25845e-05
Proteobacteria	Vibrionaceae	Photobacterium	4	10	11	32.7094	18.904	33.4593	0.00327094	0.0018904	0.00334593	3.27094e-05	1.8904e-05	3.34593e-05
Actinobacteria	Pseudonocardiaceae	Pseudonocardia	5	10	9	40.8868	18.904	27.3758	0.00408868	0.0018904	0.00273758	4.08868e-05	1.8904e-05	2.73758e-05
Proteobacteria	Comamonadaceae	Rhodoferax	NA	10	7	NA	18.904	21.2923	NA	0.0018904	0.00212923	NA	1.8904e-05	2.12923e-05
Proteobacteria	Rhodobacteraceae	Ruegeria	3	10	11	24.5321	18.904	33.4593	0.00245321	0.0018904	0.00334593	2.45321e-05	1.8904e-05	3.34593e-05
Bacteroidetes	Cytophagaceae	Runella	6	10	15	49.0641	18.904	45.6263	0.00490641	0.0018904	0.00456263	4.90641e-05	1.8904e-05	4.56263e-05
Proteobacteria	Polyangiaceae	Sorangium	9	10	13	73.5962	18.904	39.5428	0.00735962	0.0018904	0.00395428	7.35962e-05	1.8904e-05	3.95428e-05
Proteobacteria	Chromatiaceae	Thioflavicoccus	1	10	8	8.17735	18.904	24.334	0.000817735	0.0018904	0.0024334	8.17735e-06	1.8904e-05	2.4334e-05
Spirochaetes	Leptospiraceae	Turneriella	4	10	11	32.7094	18.904	33.4593	0.00327094	0.0018904	0.00334593	3.27094e-05	1.8904e-05	3.34593e-05
Actinobacteria	Acidimicrobiaceae	Acidimicrobium	1	9	3	8.17735	17.0136	9.12525	0.000817735	0.00170136	0.000912525	8.17735e-06	1.70136e-05	9.12525e-06
Actinobacteria	Atopobiaceae	Atopobium	NA	9	3	NA	17.0136	9.12525	NA	0.00170136	0.000912525	NA	1.70136e-05	9.12525e-06
Firmicutes	Lachnospiraceae	Blautia	2	9	15	16.3547	17.0136	45.6263	0.00163547	0.00170136	0.00456263	1.63547e-05	1.70136e-05	4.56263e-05
Proteobacteria	Enterobacteriaceae	Cedecea	3	9	14	24.5321	17.0136	42.5845	0.00245321	0.00170136	0.00425845	2.45321e-05	1.70136e-05	4.25845e-05
Ascomycota	Mycosphaerellaceae	Cercospora	9	9	9	73.5962	17.0136	27.3758	0.00735962	0.00170136	0.00273758	7.35962e-05	1.70136e-05	2.73758e-05
Firmicutes	Peptococcaceae	Dehalobacterium	1	9	17	8.17735	17.0136	51.7098	0.000817735	0.00170136	0.00517098	8.17735e-06	1.70136e-05	5.17098e-05
Firmicutes	Ruminococcaceae	Faecalibacterium	3	9	12	24.5321	17.0136	36.501	0.00245321	0.00170136	0.0036501	2.45321e-05	1.70136e-05	3.6501e-05
Proteobacteria	Hyphomicrobiaceae	Hyphomicrobium	3	9	14	24.5321	17.0136	42.5845	0.00245321	0.00170136	0.00425845	2.45321e-05	1.70136e-05	4.25845e-05
Proteobacteria	Xanthomonadaceae	Lysobacter	5	9	10	40.8868	17.0136	30.4175	0.00408868	0.00170136	0.00304175	4.08868e-05	1.70136e-05	3.04175e-05
Proteobacteria	Brucellaceae	Ochrobactrum	NA	9	9	NA	17.0136	27.3758	NA	0.00170136	0.00273758	NA	1.70136e-05	2.73758e-05
Proteobacteria	Pasteurellaceae	Pasteurella	1	9	6	8.17735	17.0136	18.2505	0.000817735	0.00170136	0.00182505	8.17735e-06	1.70136e-05	1.82505e-05
Actinobacteria	Propionibacteriaceae	Propionibacterium	3	9	11	24.5321	17.0136	33.4593	0.00245321	0.00170136	0.00334593	2.45321e-05	1.70136e-05	3.34593e-05
Chlorobi	Chlorobiaceae	Prosthecochloris	3	9	6	24.5321	17.0136	18.2505	0.00245321	0.00170136	0.00182505	2.45321e-05	1.70136e-05	1.82505e-05
Proteobacteria	Rhodobacteraceae	Rhodobacter	2	9	4	16.3547	17.0136	12.167	0.00163547	0.00170136	0.0012167	1.63547e-05	1.70136e-05	1.2167e-05
Proteobacteria	Acetobacteraceae	Roseomonas	3	9	10	24.5321	17.0136	30.4175	0.00245321	0.00170136	0.00304175	2.45321e-05	1.70136e-05	3.04175e-05
Proteobacteria	Sandaracinaceae	Sandaracinus	4	9	2	32.7094	17.0136	6.0835	0.00327094	0.00170136	0.00060835	3.27094e-05	1.70136e-05	6.0835e-06
Actinobacteria	Pseudonocardiaceae	Thermobispora	2	9	5	16.3547	17.0136	15.2088	0.00163547	0.00170136	0.00152088	1.63547e-05	1.70136e-05	1.52088e-05
Firmicutes	Peptoniphilaceae	Aerococcus	3	8	7	24.5321	15.1232	21.2923	0.00245321	0.00151232	0.00212923	2.45321e-05	1.51232e-05	2.12923e-05
Synergistetes	Synergistaceae	Aminomonas	NA	8	10	NA	15.1232	30.4175	NA	0.00151232	0.00304175	NA	1.51232e-05	3.04175e-05
Firmicutes	Lachnospiraceae	Anaerotignum	7	8	7	57.2415	15.1232	21.2923	0.00572415	0.00151232	0.00212923	5.72415e-05	1.51232e-05	2.12923e-05
Proteobacteria	Zymobacter group	Candidatus Evansia	2	8	4	16.3547	15.1232	12.167	0.00163547	0.00151232	0.0012167	1.63547e-05	1.51232e-05	1.2167e-05
Actinobacteria	Candidatus Nanopelagicaceae	Candidatus Nanopelagicus	1	8	4	8.17735	15.1232	12.167	0.000817735	0.00151232	0.0012167	8.17735e-06	1.51232e-05	1.2167e-05
Actinobacteria	Catenulisporaceae	Catenulispora	1	8	6	8.17735	15.1232	18.2505	0.000817735	0.00151232	0.00182505	8.17735e-06	1.51232e-05	1.82505e-05
Proteobacteria	Caulobacteraceae	Caulobacter	3	8	6	24.5321	15.1232	18.2505	0.00245321	0.00151232	0.00182505	2.45321e-05	1.51232e-05	1.82505e-05
Proteobacteria	Rhodobacteraceae	Celeribacter	NA	8	2	NA	15.1232	6.0835	NA	0.00151232	0.00060835	NA	1.51232e-05	6.0835e-06
Bacteroidetes	Flavobacteriaceae	Cellulophaga	2	8	6	16.3547	15.1232	18.2505	0.00163547	0.00151232	0.00182505	1.63547e-05	1.51232e-05	1.82505e-05
Bacteroidetes	Cyclobacteriaceae	Cyclobacterium	2	8	11	16.3547	15.1232	33.4593	0.00163547	0.00151232	0.00334593	1.63547e-05	1.51232e-05	3.34593e-05
Proteobacteria	Desulfobacteraceae	Desulfobacula	1	8	8	8.17735	15.1232	24.334	0.000817735	0.00151232	0.0024334	8.17735e-06	1.51232e-05	2.4334e-05
Proteobacteria	Cardiobacteriaceae	Dichelobacter	2	8	7	16.3547	15.1232	21.2923	0.00163547	0.00151232	0.00212923	1.63547e-05	1.51232e-05	2.12923e-05
Proteobacteria	Rhodanobacteraceae	Dyella	1	8	2	8.17735	15.1232	6.0835	0.000817735	0.00151232	0.00060835	8.17735e-06	1.51232e-05	6.0835e-06
Bacteroidetes	Flammeovirgaceae	Flammeovirga	3	8	9	24.5321	15.1232	27.3758	0.00245321	0.00151232	0.00273758	2.45321e-05	1.51232e-05	2.73758e-05
Cyanobacteria	Coleofasciculaceae	Geitlerinema	5	8	9	40.8868	15.1232	27.3758	0.00408868	0.00151232	0.00273758	4.08868e-05	1.51232e-05	2.73758e-05
Actinobacteria	Jiangellaceae	Jiangella	5	8	6	40.8868	15.1232	18.2505	0.00408868	0.00151232	0.00182505	4.08868e-05	1.51232e-05	1.82505e-05
Proteobacteria	Pasteurellaceae	Mannheimia	7	8	7	57.2415	15.1232	21.2923	0.00572415	0.00151232	0.00212923	5.72415e-05	1.51232e-05	2.12923e-05
Thermotogae	Petrotogaceae	Marinitoga	1	8	7	8.17735	15.1232	21.2923	0.000817735	0.00151232	0.00212923	8.17735e-06	1.51232e-05	2.12923e-05
Proteobacteria	Moritellaceae	Moritella	2	8	3	16.3547	15.1232	9.12525	0.00163547	0.00151232	0.000912525	1.63547e-05	1.51232e-05	9.12525e-06
Ascomycota	Saccharomycetaceae	Naumovozyma	38	8	30	310.739	15.1232	91.2525	0.0310739	0.00151232	0.00912525	0.000310739	1.51232e-05	9.12525e-05
Firmicutes	unclassified Firmicutes sensu stricto	Ndongobacter	2	8	5	16.3547	15.1232	15.2088	0.00163547	0.00151232	0.00152088	1.63547e-05	1.51232e-05	1.52088e-05
Planctomycetes	Isosphaeraceae	Paludisphaera	1	8	4	8.17735	15.1232	12.167	0.000817735	0.00151232	0.0012167	8.17735e-06	1.51232e-05	1.2167e-05
Actinobacteria	Bifidobacteriaceae	Parascardovia	1	8	11	8.17735	15.1232	33.4593	0.000817735	0.00151232	0.00334593	8.17735e-06	1.51232e-05	3.34593e-05
Proteobacteria	Rhodobacteraceae	Pelagibaca	4	8	12	32.7094	15.1232	36.501	0.00327094	0.00151232	0.0036501	3.27094e-05	1.51232e-05	3.6501e-05
Bacteroidetes	Hymenobacteraceae	Pontibacter	NA	8	9	NA	15.1232	27.3758	NA	0.00151232	0.00273758	NA	1.51232e-05	2.73758e-05
Proteobacteria	Xanthomonadaceae	Pseudoxanthomonas	1	8	3	8.17735	15.1232	9.12525	0.000817735	0.00151232	0.000912525	8.17735e-06	1.51232e-05	9.12525e-06
Proteobacteria	Rhodobacteraceae	Salipiger	NA	8	6	NA	15.1232	18.2505	NA	0.00151232	0.00182505	NA	1.51232e-05	1.82505e-05
Firmicutes	Thermoanaerobacterales	Thermoanaerobacterium	2	8	12	16.3547	15.1232	36.501	0.00163547	0.00151232	0.0036501	1.63547e-05	1.51232e-05	3.6501e-05
Tenericutes	Mycoplasmataceae	Ureaplasma	6	8	13	49.0641	15.1232	39.5428	0.00490641	0.00151232	0.00395428	4.90641e-05	1.51232e-05	3.95428e-05
Actinobacteria	Nocardioidaceae	Actinopolymorpha	1	7	7	8.17735	13.2328	21.2923	0.000817735	0.00132328	0.00212923	8.17735e-06	1.32328e-05	2.12923e-05
Firmicutes	Bacillaceae	Anoxybacillus	9	7	11	73.5962	13.2328	33.4593	0.00735962	0.00132328	0.00334593	7.35962e-05	1.32328e-05	3.34593e-05
Proteobacteria	Oxalobacteraceae	Aquabacterium	3	7	1	24.5321	13.2328	3.04175	0.00245321	0.00132328	0.000304175	2.45321e-05	1.32328e-05	3.04175e-06
Proteobacteria	Pseudomonadaceae	Azotobacter	1	7	6	8.17735	13.2328	18.2505	0.000817735	0.00132328	0.00182505	8.17735e-06	1.32328e-05	1.82505e-05
Deferribacteres	Deferribacteraceae	Calditerrivibrio	2	7	5	16.3547	13.2328	15.2088	0.00163547	0.00132328	0.00152088	1.63547e-05	1.32328e-05	1.52088e-05
Proteobacteria	Peptococcaceae	Candidatus Desulforudis	NA	7	6	NA	13.2328	18.2505	NA	0.00132328	0.00182505	NA	1.32328e-05	1.82505e-05
Proteobacteria	unclassified Betaproteobacteria	Candidatus Profftella	1	7	6	8.17735	13.2328	18.2505	0.000817735	0.00132328	0.00182505	8.17735e-06	1.32328e-05	1.82505e-05
Chloroflexi	Ardenticatenaceae	Candidatus Promineofilum	NA	7	5	NA	13.2328	15.2088	NA	0.00132328	0.00152088	NA	1.32328e-05	1.52088e-05
Actinobacteria	Cellulomonadaceae	Cellulomonas	NA	7	6	NA	13.2328	18.2505	NA	0.00132328	0.00182505	NA	1.32328e-05	1.82505e-05
Chrysiogenetes	Chrysiogenaceae	Desulfurispirillum	4	7	9	32.7094	13.2328	27.3758	0.00327094	0.00132328	0.00273758	3.27094e-05	1.32328e-05	2.73758e-05
Firmicutes	Gottschalkiaceae	Ezakiella	1	7	2	8.17735	13.2328	6.0835	0.000817735	0.00132328	0.00060835	8.17735e-06	1.32328e-05	6.0835e-06
Bacteroidetes	unclassified Flavobacteriaceae	Flagellimonas	3	7	1	24.5321	13.2328	3.04175	0.00245321	0.00132328	0.000304175	2.45321e-05	1.32328e-05	3.04175e-06
Proteobacteria	Halieaceae	Halioglobus	1	7	4	8.17735	13.2328	12.167	0.000817735	0.00132328	0.0012167	8.17735e-06	1.32328e-05	1.2167e-05
Firmicutes	Lachnospiraceae	Herbinix	NA	7	8	NA	13.2328	24.334	NA	0.00132328	0.0024334	NA	1.32328e-05	2.4334e-05
Proteobacteria	Idiomarinaceae	Idiomarina	3	7	3	24.5321	13.2328	9.12525	0.00245321	0.00132328	0.000912525	2.45321e-05	1.32328e-05	9.12525e-06
Proteobacteria	Halomonadaceae	Kushneria	1	7	14	8.17735	13.2328	42.5845	0.000817735	0.00132328	0.00425845	8.17735e-06	1.32328e-05	4.25845e-05
Nitrospirae	Nitrospiraceae	Leptospirillum	NA	7	6	NA	13.2328	18.2505	NA	0.00132328	0.00182505	NA	1.32328e-05	1.82505e-05
Proteobacteria	Archangiaceae	Melittangium	1	7	2	8.17735	13.2328	6.0835	0.000817735	0.00132328	0.00060835	8.17735e-06	1.32328e-05	6.0835e-06
Proteobacteria	unclassified Alphaproteobacteria	Micavibrio	2	7	3	16.3547	13.2328	9.12525	0.00163547	0.00132328	0.000912525	1.63547e-05	1.32328e-05	9.12525e-06
Bacteroidetes	Flavobacteriaceae	Muricauda	2	7	13	16.3547	13.2328	39.5428	0.00163547	0.00132328	0.00395428	1.63547e-05	1.32328e-05	3.95428e-05
Chlorobi	Chlorobiaceae	Pelodictyon	1	7	3	8.17735	13.2328	9.12525	0.000817735	0.00132328	0.000912525	8.17735e-06	1.32328e-05	9.12525e-06
Planctomycetes	Phycisphaeraceae	Phycisphaera	12	7	13	98.1282	13.2328	39.5428	0.00981282	0.00132328	0.00395428	9.81282e-05	1.32328e-05	3.95428e-05
Proteobacteria	Rhodobacteraceae	Rhodovulum	2	7	9	16.3547	13.2328	27.3758	0.00163547	0.00132328	0.00273758	1.63547e-05	1.32328e-05	2.73758e-05
Actinobacteria	Pseudonocardiaceae	Saccharopolyspora	3	7	1	24.5321	13.2328	3.04175	0.00245321	0.00132328	0.000304175	2.45321e-05	1.32328e-05	3.04175e-06
Ascomycota	Debaryomycetaceae	Scheffersomyces	2	7	7	16.3547	13.2328	21.2923	0.00163547	0.00132328	0.00212923	1.63547e-05	1.32328e-05	2.12923e-05
Proteobacteria	Cellvibrionaceae	Simiduia	3	7	1	24.5321	13.2328	3.04175	0.00245321	0.00132328	0.000304175	2.45321e-05	1.32328e-05	3.04175e-06
Chloroflexi	Sphaerobacteraceae	Sphaerobacter	6	7	16	49.0641	13.2328	48.668	0.00490641	0.00132328	0.0048668	4.90641e-05	1.32328e-05	4.8668e-05
Proteobacteria	Campylobacteraceae	Sulfurospirillum	2	7	9	16.3547	13.2328	27.3758	0.00163547	0.00132328	0.00273758	1.63547e-05	1.32328e-05	2.73758e-05
Firmicutes	Symbiobacterium	Symbiobacterium	2	7	5	16.3547	13.2328	15.2088	0.00163547	0.00132328	0.00152088	1.63547e-05	1.32328e-05	1.52088e-05
Proteobacteria	Syntrophobacteraceae	Syntrophobacter	1	7	7	8.17735	13.2328	21.2923	0.000817735	0.00132328	0.00212923	8.17735e-06	1.32328e-05	2.12923e-05
Acidobacteria	Acidobacteriaceae	Terriglobus	2	7	5	16.3547	13.2328	15.2088	0.00163547	0.00132328	0.00152088	1.63547e-05	1.32328e-05	1.52088e-05
Firmicutes	Thermoanaerobacteraceae	Thermoanaerobacter	3	7	7	24.5321	13.2328	21.2923	0.00245321	0.00132328	0.00212923	2.45321e-05	1.32328e-05	2.12923e-05
Thermotogae	Thermotogaceae	Thermotoga	2	7	3	16.3547	13.2328	9.12525	0.00163547	0.00132328	0.000912525	1.63547e-05	1.32328e-05	9.12525e-06
Proteobacteria	Vibrionaceae	Aliivibrio	2	6	8	16.3547	11.3424	24.334	0.00163547	0.00113424	0.0024334	1.63547e-05	1.13424e-05	2.4334e-05
Bacteroidetes	Rikenellaceae	Alistipes	1	6	8	8.17735	11.3424	24.334	0.000817735	0.00113424	0.0024334	8.17735e-06	1.13424e-05	2.4334e-05
Firmicutes	Bacillaceae	Amphibacillus	2	6	4	16.3547	11.3424	12.167	0.00163547	0.00113424	0.0012167	1.63547e-05	1.13424e-05	1.2167e-05
Proteobacteria	Archangiaceae	Archangium	4	6	7	32.7094	11.3424	21.2923	0.00327094	0.00113424	0.00212923	3.27094e-05	1.13424e-05	2.12923e-05
Proteobacteria	Acetobacteraceae	Asaia	1	6	6	8.17735	11.3424	18.2505	0.000817735	0.00113424	0.00182505	8.17735e-06	1.13424e-05	1.82505e-05
Actinobacteria	Propionibacteriaceae	Auraticoccus	2	6	15	16.3547	11.3424	45.6263	0.00163547	0.00113424	0.00456263	1.63547e-05	1.13424e-05	4.56263e-05
Proteobacteria	Zoogloeaceae	Azoarcus	2	6	7	16.3547	11.3424	21.2923	0.00163547	0.00113424	0.00212923	1.63547e-05	1.13424e-05	2.12923e-05
Proteobacteria	Bdellovibrionaceae	Bdellovibrio	1	6	13	8.17735	11.3424	39.5428	0.000817735	0.00113424	0.00395428	8.17735e-06	1.13424e-05	3.95428e-05
Proteobacteria	Bradymonadaceae	Bradymonas	NA	6	1	NA	11.3424	3.04175	NA	0.00113424	0.000304175	NA	1.13424e-05	3.04175e-06
Firmicutes	Clostridiaceae	Candidatus Arthromitus	1	6	NA	8.17735	11.3424	NA	0.000817735	0.00113424	NA	8.17735e-06	1.13424e-05	NA
Proteobacteria	Enterobacteriaceae	Candidatus Blochmannia	1	6	6	8.17735	11.3424	18.2505	0.000817735	0.00113424	0.00182505	8.17735e-06	1.13424e-05	1.82505e-05
Candidatus Cloacimonetes	Candidatus Cloacimonetes	Candidatus Cloacimonas	5	6	3	40.8868	11.3424	9.12525	0.00408868	0.00113424	0.000912525	4.08868e-05	1.13424e-05	9.12525e-06
Proteobacteria	unclassified Betaproteobacteria (miscellaneous)	Candidatus Kinetoplastibacterium	4	6	15	32.7094	11.3424	45.6263	0.00327094	0.00113424	0.00456263	3.27094e-05	1.13424e-05	4.56263e-05
Actinobacteria	Promicromonosporaceae	Cellulosimicrobium	1	6	2	8.17735	11.3424	6.0835	0.000817735	0.00113424	0.00060835	8.17735e-06	1.13424e-05	6.0835e-06
Proteobacteria	Cellvibrionaceae	Cellvibrio	2	6	6	16.3547	11.3424	18.2505	0.00163547	0.00113424	0.00182505	1.63547e-05	1.13424e-05	1.82505e-05
Chloroflexi	Chloroflexaceae	Chloroflexus	5	6	10	40.8868	11.3424	30.4175	0.00408868	0.00113424	0.00304175	4.08868e-05	1.13424e-05	3.04175e-05
Ascomycota	Debaryomycetaceae	Debaryomyces	4	6	6	32.7094	11.3424	18.2505	0.00327094	0.00113424	0.00182505	3.27094e-05	1.13424e-05	1.82505e-05
Bacteroidetes	Flavobacteriaceae	Formosa	2	6	7	16.3547	11.3424	21.2923	0.00163547	0.00113424	0.00212923	1.63547e-05	1.13424e-05	2.12923e-05
Proteobacteria	Enterobacteriaceae	Gibbsiella	NA	6	NA	NA	11.3424	NA	NA	0.00113424	NA	NA	1.13424e-05	NA
Firmicutes	Bacillaceae	Halobacillus	NA	6	4	NA	11.3424	12.167	NA	0.00113424	0.0012167	NA	1.13424e-05	1.2167e-05
Proteobacteria	Ectothiorhodospiraceae	Halorhodospira	2	6	5	16.3547	11.3424	15.2088	0.00163547	0.00113424	0.00152088	1.63547e-05	1.13424e-05	1.52088e-05
Proteobacteria	Hyphomonadaceae	Hirschia	NA	6	9	NA	11.3424	27.3758	NA	0.00113424	0.00273758	NA	1.13424e-05	2.73758e-05
Proteobacteria	Pasteurellaceae	Histophilus	NA	6	4	NA	11.3424	12.167	NA	0.00113424	0.0012167	NA	1.13424e-05	1.2167e-05
Proteobacteria	Kangiellaceae	Kangiella	NA	6	3	NA	11.3424	9.12525	NA	0.00113424	0.000912525	NA	1.13424e-05	9.12525e-06
Proteobacteria	Rhodobacteraceae	Labrenzia	NA	6	3	NA	11.3424	9.12525	NA	0.00113424	0.000912525	NA	1.13424e-05	9.12525e-06
Ascomycota	Saccharomycetaceae	Lachancea	2	6	3	16.3547	11.3424	9.12525	0.00163547	0.00113424	0.000912525	1.63547e-05	1.13424e-05	9.12525e-06
Actinobacteria	Pseudonocardiaceae	Lentzea	NA	6	2	NA	11.3424	6.0835	NA	0.00113424	0.00060835	NA	1.13424e-05	6.0835e-06
Firmicutes	Leuconostocaceae	Leuconostoc	2	6	10	16.3547	11.3424	30.4175	0.00163547	0.00113424	0.00304175	1.63547e-05	1.13424e-05	3.04175e-05
Proteobacteria	Methylococcaceae	Methylomonas	NA	6	5	NA	11.3424	15.2088	NA	0.00113424	0.00152088	NA	1.13424e-05	1.52088e-05
Actinobacteria	Microbacteriaceae	Microterricola	2	6	5	16.3547	11.3424	15.2088	0.00163547	0.00113424	0.00152088	1.63547e-05	1.13424e-05	1.52088e-05
Actinobacteria	Mycobacteriaceae	Mycobacteroides	4	6	6	32.7094	11.3424	18.2505	0.00327094	0.00113424	0.00182505	3.27094e-05	1.13424e-05	1.82505e-05
Actinobacteria	Nakamurellaceae	Nakamurella	NA	6	3	NA	11.3424	9.12525	NA	0.00113424	0.000912525	NA	1.13424e-05	9.12525e-06
Bacteroidetes	Chitinophagaceae	Niastella	1	6	8	8.17735	11.3424	24.334	0.000817735	0.00113424	0.0024334	8.17735e-06	1.13424e-05	2.4334e-05
Proteobacteria	Nitrosomonadaceae	Nitrosospira	3	6	9	24.5321	11.3424	27.3758	0.00245321	0.00113424	0.00273758	2.45321e-05	1.13424e-05	2.73758e-05
Proteobacteria	Rhodospirillaceae	Niveispirillum	NA	6	4	NA	11.3424	12.167	NA	0.00113424	0.0012167	NA	1.13424e-05	1.2167e-05
Cyanobacteria	Aphanizomenonaceae	Nodularia	2	6	12	16.3547	11.3424	36.501	0.00163547	0.00113424	0.0036501	1.63547e-05	1.13424e-05	3.6501e-05
Firmicutes	Thermoactinomycetaceae	Novibacillus	3	6	4	24.5321	11.3424	12.167	0.00245321	0.00113424	0.0012167	2.45321e-05	1.13424e-05	1.2167e-05
Proteobacteria	unclassified Alphaproteobacteria	Phreatobacter	NA	6	1	NA	11.3424	3.04175	NA	0.00113424	0.000304175	NA	1.13424e-05	3.04175e-06
Euryarchaeota	Thermococcaceae	Pyrococcus	2	6	4	16.3547	11.3424	12.167	0.00163547	0.00113424	0.0012167	1.63547e-05	1.13424e-05	1.2167e-05
Bacteroidetes	Sphingobacteriaceae	Sphingobacterium	1	6	10	8.17735	11.3424	30.4175	0.000817735	0.00113424	0.00304175	8.17735e-06	1.13424e-05	3.04175e-05
Crenarchaeota	Sulfolobaceae	Sulfurisphaera	7	6	8	57.2415	11.3424	24.334	0.00572415	0.00113424	0.0024334	5.72415e-05	1.13424e-05	2.4334e-05
Ascomycota	Saccharomycetaceae	Zygosaccharomyces	6	6	8	49.0641	11.3424	24.334	0.00490641	0.00113424	0.0024334	4.90641e-05	1.13424e-05	2.4334e-05
Proteobacteria	Beijerinckiaceae	Beijerinckia	2	5	5	16.3547	9.45201	15.2088	0.00163547	0.000945201	0.00152088	1.63547e-05	9.45201e-06	1.52088e-05
Proteobacteria	Bradyrhizobiaceae	Bosea	3	5	7	24.5321	9.45201	21.2923	0.00245321	0.000945201	0.00212923	2.45321e-05	9.45201e-06	2.12923e-05
Proteobacteria	unclassified Chromatiaceae	Candidatus Nitrosoglobus	NA	5	4	NA	9.45201	12.167	NA	0.000945201	0.0012167	NA	9.45201e-06	1.2167e-05
Chlamydiae	Parachlamydiaceae	Candidatus Protochlamydia	1	5	2	8.17735	9.45201	6.0835	0.000817735	0.000945201	0.00060835	8.17735e-06	9.45201e-06	6.0835e-06
Firmicutes	Clostridiales Family XVI. Incertae Sedis	Carboxydocella	6	5	9	49.0641	9.45201	27.3758	0.00490641	0.000945201	0.00273758	4.90641e-05	9.45201e-06	2.73758e-05
Bacteroidetes	Cytophagaceae	Cytophaga	3	5	5	24.5321	9.45201	15.2088	0.00245321	0.000945201	0.00152088	2.45321e-05	9.45201e-06	1.52088e-05
Thermotogae	Thermotogaceae	Defluviitoga	1	5	6	8.17735	9.45201	18.2505	0.000817735	0.000945201	0.00182505	8.17735e-06	9.45201e-06	1.82505e-05
Crenarchaeota	Desulfurococcaceae	Desulfurococcus	10	5	4	81.7735	9.45201	12.167	0.00817735	0.000945201	0.0012167	8.17735e-05	9.45201e-06	1.2167e-05
Actinobacteria	Dietziaceae	Dietzia	1	5	5	8.17735	9.45201	15.2088	0.000817735	0.000945201	0.00152088	8.17735e-06	9.45201e-06	1.52088e-05
Bacteroidetes	Cyclobacteriaceae	Echinicola	4	5	2	32.7094	9.45201	6.0835	0.00327094	0.000945201	0.00060835	3.27094e-05	9.45201e-06	6.0835e-06
Bacteroidetes	Flavobacteriaceae	Elizabethkingia	3	5	10	24.5321	9.45201	30.4175	0.00245321	0.000945201	0.00304175	2.45321e-05	9.45201e-06	3.04175e-05
Firmicutes	Euzebyaceae	Euzebya	2	5	2	16.3547	9.45201	6.0835	0.00163547	0.000945201	0.00060835	1.63547e-05	9.45201e-06	6.0835e-06
Firmicutes	Erysipelotrichaceae	Faecalibaculum	5	5	6	40.8868	9.45201	18.2505	0.00408868	0.000945201	0.00182505	4.08868e-05	9.45201e-06	1.82505e-05
Actinobacteria	Eggerthellaceae	Gordonibacter	NA	5	4	NA	9.45201	12.167	NA	0.000945201	0.0012167	NA	9.45201e-06	1.2167e-05
Firmicutes	Halobacteroidaceae	Halobacteroides	6	5	7	49.0641	9.45201	21.2923	0.00490641	0.000945201	0.00212923	4.90641e-05	9.45201e-06	2.12923e-05
Proteobacteria	Comamonadaceae	Hydrogenophaga	NA	5	8	NA	9.45201	24.334	NA	0.000945201	0.0024334	NA	9.45201e-06	2.4334e-05
Firmicutes	Planococcaceae	Jeotgalibacillus	NA	5	2	NA	9.45201	6.0835	NA	0.000945201	0.00060835	NA	9.45201e-06	6.0835e-06
Kiritimatiellaeota	Kiritimatiellaceae	Kiritimatiella	2	5	3	16.3547	9.45201	9.12525	0.00163547	0.000945201	0.000912525	1.63547e-05	9.45201e-06	9.12525e-06
Bacteroidetes	Flavobacteriaceae	Kordia	2	5	4	16.3547	9.45201	12.167	0.00163547	0.000945201	0.0012167	1.63547e-05	9.45201e-06	1.2167e-05
Proteobacteria	Acetobacteraceae	Kozakia	1	5	4	8.17735	9.45201	12.167	0.000817735	0.000945201	0.0012167	8.17735e-06	9.45201e-06	1.2167e-05
dsDNA viruses, no RNA stage	Siphoviridae	L5virus	NA	5	3	NA	9.45201	9.12525	NA	0.000945201	0.000912525	NA	9.45201e-06	9.12525e-06
Proteobacteria	Magnetococcaceae	Magnetococcus	3	5	9	24.5321	9.45201	27.3758	0.00245321	0.000945201	0.00273758	2.45321e-05	9.45201e-06	2.73758e-05
Proteobacteria	Methylophilaceae	Methylotenera	NA	5	1	NA	9.45201	3.04175	NA	0.000945201	0.000304175	NA	9.45201e-06	3.04175e-06
Proteobacteria	Microbulbiferaceae	Microbulbifer	4	5	6	32.7094	9.45201	18.2505	0.00327094	0.000945201	0.00182505	3.27094e-05	9.45201e-06	1.82505e-05
Actinobacteria	Propionibacteriaceae	Microlunatus	6	5	5	49.0641	9.45201	15.2088	0.00490641	0.000945201	0.00152088	4.90641e-05	9.45201e-06	1.52088e-05
Bacteroidetes	unclassified Flavobacteriaceae	Myroides	1	5	5	8.17735	9.45201	15.2088	0.000817735	0.000945201	0.00152088	8.17735e-06	9.45201e-06	1.52088e-05
Proteobacteria	Alcaligenaceae	Paenalcaligenes	NA	5	2	NA	9.45201	6.0835	NA	0.000945201	0.00060835	NA	9.45201e-06	6.0835e-06
Proteobacteria	Rhodospirillaceae	Pararhodospirillum	3	5	4	24.5321	9.45201	12.167	0.00245321	0.000945201	0.0012167	2.45321e-05	9.45201e-06	1.2167e-05
Proteobacteria	Erythrobacteraceae	Porphyrobacter	2	5	5	16.3547	9.45201	15.2088	0.00163547	0.000945201	0.00152088	1.63547e-05	9.45201e-06	1.52088e-05
Proteobacteria	Desulfovibrionaceae	Pseudodesulfovibrio	2	5	7	16.3547	9.45201	21.2923	0.00163547	0.000945201	0.00212923	1.63547e-05	9.45201e-06	2.12923e-05
Planctomycetes	Planctomycetaceae	Rhodopirellula	1	5	4	8.17735	9.45201	12.167	0.000817735	0.000945201	0.0012167	8.17735e-06	9.45201e-06	1.2167e-05
Chlamydiae	Simkaniaceae	Simkania	1	5	3	8.17735	9.45201	9.12525	0.000817735	0.000945201	0.000912525	8.17735e-06	9.45201e-06	9.12525e-06
Spirochaetes	Spirochaetaceae	Sphaerochaeta	1	5	8	8.17735	9.45201	24.334	0.000817735	0.000945201	0.0024334	8.17735e-06	9.45201e-06	2.4334e-05
Proteobacteria	Erwiniaceae	Tatumella	NA	5	2	NA	9.45201	6.0835	NA	0.000945201	0.00060835	NA	9.45201e-06	6.0835e-06
Firmicutes	Enterococcaceae	Tetragenococcus	2	5	5	16.3547	9.45201	15.2088	0.00163547	0.000945201	0.00152088	1.63547e-05	9.45201e-06	1.52088e-05
Proteobacteria	Rhodobacteraceae	Thalassococcus	1	5	NA	8.17735	9.45201	NA	0.000817735	0.000945201	NA	8.17735e-06	9.45201e-06	NA
Proteobacteria	Rhodospirillaceae	Tistrella	3	5	5	24.5321	9.45201	15.2088	0.00245321	0.000945201	0.00152088	2.45321e-05	9.45201e-06	1.52088e-05
Firmicutes	Erysipelotrichaceae	Turicibacter	1	5	1	8.17735	9.45201	3.04175	0.000817735	0.000945201	0.000304175	8.17735e-06	9.45201e-06	3.04175e-06
Proteobacteria	Alcanivoracaceae	Alcanivorax	1	4	8	8.17735	7.56161	24.334	0.000817735	0.000756161	0.0024334	8.17735e-06	7.56161e-06	2.4334e-05
Proteobacteria	Chromatiaceae	Allochromatium	NA	4	1	NA	7.56161	3.04175	NA	0.000756161	0.000304175	NA	7.56161e-06	3.04175e-06
Proteobacteria	Anaeromyxobacteraceae	Anaeromyxobacter	NA	4	8	NA	7.56161	24.334	NA	0.000756161	0.0024334	NA	7.56161e-06	2.4334e-05
Actinobacteria	Intrasporangiaceae	Arsenicicoccus	NA	4	4	NA	7.56161	12.167	NA	0.000756161	0.0012167	NA	7.56161e-06	1.2167e-05
Proteobacteria	Pasteurellaceae	Bibersteinia	NA	4	7	NA	7.56161	21.2923	NA	0.000756161	0.00212923	NA	7.56161e-06	2.12923e-05
Firmicutes	Listeriaceae	Brochothrix	2	4	7	16.3547	7.56161	21.2923	0.00163547	0.000756161	0.00212923	1.63547e-05	7.56161e-06	2.12923e-05
Calditrichaeota	Calditrichaceae	Caldithrix	1	4	2	8.17735	7.56161	6.0835	0.000817735	0.000756161	0.00060835	8.17735e-06	7.56161e-06	6.0835e-06
Actinobacteria	Candidatus Nanopelagicaceae	Candidatus Planktophila	NA	4	4	NA	7.56161	12.167	NA	0.000756161	0.0012167	NA	7.56161e-06	1.2167e-05
Proteobacteria	Unclassified Gammaproteobacteria	Candidatus Thioglobus	1	4	1	8.17735	7.56161	3.04175	0.000817735	0.000756161	0.000304175	8.17735e-06	7.56161e-06	3.04175e-06
Bacteroidetes	Flavobacteriaceae	Candidatus Walczuchella	6	4	9	49.0641	7.56161	27.3758	0.00490641	0.000756161	0.00273758	4.90641e-05	7.56161e-06	2.73758e-05
Chlorobi	Chlorobiaceae	Chlorobaculum	NA	4	2	NA	7.56161	6.0835	NA	0.000756161	0.00060835	NA	7.56161e-06	6.0835e-06
Proteobacteria	Colwelliaceae	Colwellia	3	4	7	24.5321	7.56161	21.2923	0.00245321	0.000756161	0.00212923	2.45321e-05	7.56161e-06	2.12923e-05
Proteobacteria	Myxococcaceae	Corallococcus	NA	4	3	NA	7.56161	9.12525	NA	0.000756161	0.000912525	NA	7.56161e-06	9.12525e-06
Proteobacteria	Erythrobacteraceae	Croceicoccus	NA	4	2	NA	7.56161	6.0835	NA	0.000756161	0.00060835	NA	7.56161e-06	6.0835e-06
Cyanobacteria	Synechococcaceae	Cyanobium	1	4	6	8.17735	7.56161	18.2505	0.000817735	0.000756161	0.00182505	8.17735e-06	7.56161e-06	1.82505e-05
		Desulfobacterium	1	4	3	8.17735	7.56161	9.12525	0.000817735	0.000756161	0.000912525	8.17735e-06	7.56161e-06	9.12525e-06
		Desulfomicrobium	NA	4	6	NA	7.56161	18.2505	NA	0.000756161	0.00182505	NA	7.56161e-06	1.82505e-05
		Draconibacterium	1	4	3	8.17735	7.56161	9.12525	0.000817735	0.000756161	0.000912525	8.17735e-06	7.56161e-06	9.12525e-06
		Ectothiorhodospira	NA	4	4	NA	7.56161	12.167	NA	0.000756161	0.0012167	NA	7.56161e-06	1.2167e-05
		Gordonia	7	4	9	57.2415	7.56161	27.3758	0.00572415	0.000756161	0.00273758	5.72415e-05	7.56161e-06	2.73758e-05
		Gramella	3	4	6	24.5321	7.56161	18.2505	0.00245321	0.000756161	0.00182505	2.45321e-05	7.56161e-06	1.82505e-05
		Hahella	NA	4	6	NA	7.56161	18.2505	NA	0.000756161	0.00182505	NA	7.56161e-06	1.82505e-05
		Hartmannibacter	1	4	5	8.17735	7.56161	15.2088	0.000817735	0.000756161	0.00152088	8.17735e-06	7.56161e-06	1.52088e-05
		Hungateiclostridium	2	4	5	16.3547	7.56161	15.2088	0.00163547	0.000756161	0.00152088	1.63547e-05	7.56161e-06	1.52088e-05
		Kibdelosporangium	2	4	6	16.3547	7.56161	18.2505	0.00163547	0.000756161	0.00182505	1.63547e-05	7.56161e-06	1.82505e-05
		Kocuria	2	4	3	16.3547	7.56161	9.12525	0.00163547	0.000756161	0.000912525	1.63547e-05	7.56161e-06	9.12525e-06
		Kosakonia	1	4	11	8.17735	7.56161	33.4593	0.000817735	0.000756161	0.00334593	8.17735e-06	7.56161e-06	3.34593e-05
		Melioribacter	3	4	5	24.5321	7.56161	15.2088	0.00245321	0.000756161	0.00152088	2.45321e-05	7.56161e-06	1.52088e-05
		Methanosalsum	1	4	4	8.17735	7.56161	12.167	0.000817735	0.000756161	0.0012167	8.17735e-06	7.56161e-06	1.2167e-05
		Microcella	NA	4	1	NA	7.56161	3.04175	NA	0.000756161	0.000304175	NA	7.56161e-06	3.04175e-06
		Mitsuaria	2	4	4	16.3547	7.56161	12.167	0.00163547	0.000756161	0.0012167	1.63547e-05	7.56161e-06	1.2167e-05
		Mycolicibacter	NA	4	1	NA	7.56161	3.04175	NA	0.000756161	0.000304175	NA	7.56161e-06	3.04175e-06
		Natronococcus	2	4	2	16.3547	7.56161	6.0835	0.00163547	0.000756161	0.00060835	1.63547e-05	7.56161e-06	6.0835e-06
		Nitratifractor	5	4	6	40.8868	7.56161	18.2505	0.00408868	0.000756161	0.00182505	4.08868e-05	7.56161e-06	1.82505e-05
		Nitrosopumilus	NA	4	1	NA	7.56161	3.04175	NA	0.000756161	0.000304175	NA	7.56161e-06	3.04175e-06
		Oceanithermus	NA	4	9	NA	7.56161	27.3758	NA	0.000756161	0.00273758	NA	7.56161e-06	2.73758e-05
		Ogataea	2	4	4	16.3547	7.56161	12.167	0.00163547	0.000756161	0.0012167	1.63547e-05	7.56161e-06	1.2167e-05
		Oleiphilus	NA	4	2	NA	7.56161	6.0835	NA	0.000756161	0.00060835	NA	7.56161e-06	6.0835e-06
		Orientia	4	4	16	32.7094	7.56161	48.668	0.00327094	0.000756161	0.0048668	3.27094e-05	7.56161e-06	4.8668e-05
		Parachlamydia	1	4	1	8.17735	7.56161	3.04175	0.000817735	0.000756161	0.000304175	8.17735e-06	7.56161e-06	3.04175e-06
		Plantactinospora	2	4	3	16.3547	7.56161	9.12525	0.00163547	0.000756161	0.000912525	1.63547e-05	7.56161e-06	9.12525e-06
		Saccharophagus	1	4	1	8.17735	7.56161	3.04175	0.000817735	0.000756161	0.000304175	8.17735e-06	7.56161e-06	3.04175e-06
		Salinibacter	3	4	7	24.5321	7.56161	21.2923	0.00245321	0.000756161	0.00212923	2.45321e-05	7.56161e-06	2.12923e-05
		Segniliparus	6	4	6	49.0641	7.56161	18.2505	0.00490641	0.000756161	0.00182505	4.90641e-05	7.56161e-06	1.82505e-05
		Sulfuricella	1	4	11	8.17735	7.56161	33.4593	0.000817735	0.000756161	0.00334593	8.17735e-06	7.56161e-06	3.34593e-05
		Tenacibaculum	1	4	6	8.17735	7.56161	18.2505	0.000817735	0.000756161	0.00182505	8.17735e-06	7.56161e-06	1.82505e-05
		Thermodesulfatator	NA	4	9	NA	7.56161	27.3758	NA	0.000756161	0.00273758	NA	7.56161e-06	2.73758e-05
		Veillonella	2	4	2	16.3547	7.56161	6.0835	0.00163547	0.000756161	0.00060835	1.63547e-05	7.56161e-06	6.0835e-06
		Acidianus	1	3	1	8.17735	5.67121	3.04175	0.000817735	0.000567121	0.000304175	8.17735e-06	5.67121e-06	3.04175e-06
		Acidothermus	1	3	1	8.17735	5.67121	3.04175	0.000817735	0.000567121	0.000304175	8.17735e-06	5.67121e-06	3.04175e-06
		Actinoalloteichus	3	3	7	24.5321	5.67121	21.2923	0.00245321	0.000567121	0.00212923	2.45321e-05	5.67121e-06	2.12923e-05
		Alcaligenes	2	3	7	16.3547	5.67121	21.2923	0.00163547	0.000567121	0.00212923	1.63547e-05	5.67121e-06	2.12923e-05
		Alloactinosynnema	1	3	1	8.17735	5.67121	3.04175	0.000817735	0.000567121	0.000304175	8.17735e-06	5.67121e-06	3.04175e-06
		Anabaenopsis	NA	3	NA	NA	5.67121	NA	NA	0.000567121	NA	NA	5.67121e-06	NA
		Archaeoglobus	1	3	5	8.17735	5.67121	15.2088	0.000817735	0.000567121	0.00152088	8.17735e-06	5.67121e-06	1.52088e-05
		Aurantimicrobium	NA	3	3	NA	5.67121	9.12525	NA	0.000567121	0.000912525	NA	5.67121e-06	9.12525e-06
		Aureimonas	1	3	3	8.17735	5.67121	9.12525	0.000817735	0.000567121	0.000912525	8.17735e-06	5.67121e-06	9.12525e-06
		Barnesiella	NA	3	NA	NA	5.67121	NA	NA	0.000567121	NA	NA	5.67121e-06	NA
		Blastochloris	1	3	2	8.17735	5.67121	6.0835	0.000817735	0.000567121	0.00060835	8.17735e-06	5.67121e-06	6.0835e-06
		Brenneria	1	3	3	8.17735	5.67121	9.12525	0.000817735	0.000567121	0.000912525	8.17735e-06	5.67121e-06	9.12525e-06
		Caldilinea	2	3	3	16.3547	5.67121	9.12525	0.00163547	0.000567121	0.000912525	1.63547e-05	5.67121e-06	9.12525e-06
		Candidatus Amoebophilus	3	3	5	24.5321	5.67121	15.2088	0.00245321	0.000567121	0.00152088	2.45321e-05	5.67121e-06	1.52088e-05
		Candidatus Azobacteroides	1	3	5	8.17735	5.67121	15.2088	0.000817735	0.000567121	0.00152088	8.17735e-06	5.67121e-06	1.52088e-05
		Carboxydothermus	1	3	2	8.17735	5.67121	6.0835	0.000817735	0.000567121	0.00060835	8.17735e-06	5.67121e-06	6.0835e-06
		Clavibacter	NA	3	2	NA	5.67121	6.0835	NA	0.000567121	0.00060835	NA	5.67121e-06	6.0835e-06
		Cohaesibacter	NA	3	1	NA	5.67121	3.04175	NA	0.000567121	0.000304175	NA	5.67121e-06	3.04175e-06
		Cp220virus	NA	3	NA	NA	5.67121	NA	NA	0.000567121	NA	NA	5.67121e-06	NA
		Curtobacterium	1	3	3	8.17735	5.67121	9.12525	0.000817735	0.000567121	0.000912525	8.17735e-06	5.67121e-06	9.12525e-06
		Cystobacter	1	3	2	8.17735	5.67121	6.0835	0.000817735	0.000567121	0.00060835	8.17735e-06	5.67121e-06	6.0835e-06
		Dehalobacter	1	3	NA	8.17735	5.67121	NA	0.000817735	0.000567121	NA	8.17735e-06	5.67121e-06	NA
		Desulfobulbus	NA	3	2	NA	5.67121	6.0835	NA	0.000567121	0.00060835	NA	5.67121e-06	6.0835e-06
		Desulfocapsa	NA	3	1	NA	5.67121	3.04175	NA	0.000567121	0.000304175	NA	5.67121e-06	3.04175e-06
		Desulfurella	114	3	95	932.218	5.67121	288.966	0.0932218	0.000567121	0.0288966	0.000932218	5.67121e-06	0.000288966
		Desulfuromonas	NA	3	1	NA	5.67121	3.04175	NA	0.000567121	0.000304175	NA	5.67121e-06	3.04175e-06
		Exiguobacterium	2	3	NA	16.3547	5.67121	NA	0.00163547	0.000567121	NA	1.63547e-05	5.67121e-06	NA
		Faecalitalea	NA	3	1	NA	5.67121	3.04175	NA	0.000567121	0.000304175	NA	5.67121e-06	3.04175e-06
		Filifactor	1	3	2	8.17735	5.67121	6.0835	0.000817735	0.000567121	0.00060835	8.17735e-06	5.67121e-06	6.0835e-06
		Filimonas	NA	3	2	NA	5.67121	6.0835	NA	0.000567121	0.00060835	NA	5.67121e-06	6.0835e-06
		Flavisolibacter	2	3	2	16.3547	5.67121	6.0835	0.00163547	0.000567121	0.00060835	1.63547e-05	5.67121e-06	6.0835e-06
		Flavivirga	NA	3	4	NA	5.67121	12.167	NA	0.000567121	0.0012167	NA	5.67121e-06	1.2167e-05
		Friedmanniella	1	3	5	8.17735	5.67121	15.2088	0.000817735	0.000567121	0.00152088	8.17735e-06	5.67121e-06	1.52088e-05
		Gillisia	1	3	2	8.17735	5.67121	6.0835	0.000817735	0.000567121	0.00060835	8.17735e-06	5.67121e-06	6.0835e-06
		Glaesserella	NA	3	1	NA	5.67121	3.04175	NA	0.000567121	0.000304175	NA	5.67121e-06	3.04175e-06
		Granulicella	1	3	4	8.17735	5.67121	12.167	0.000817735	0.000567121	0.0012167	8.17735e-06	5.67121e-06	1.2167e-05
		Halorhabdus	NA	3	2	NA	5.67121	6.0835	NA	0.000567121	0.00060835	NA	5.67121e-06	6.0835e-06
		Jatrophihabitans	2	3	1	16.3547	5.67121	3.04175	0.00163547	0.000567121	0.000304175	1.63547e-05	5.67121e-06	3.04175e-06
		Jeotgalibaca	NA	3	2	NA	5.67121	6.0835	NA	0.000567121	0.00060835	NA	5.67121e-06	6.0835e-06
		Jonquetella	2	3	6	16.3547	5.67121	18.2505	0.00163547	0.000567121	0.00182505	1.63547e-05	5.67121e-06	1.82505e-05
		Lacinutrix	1	3	3	8.17735	5.67121	9.12525	0.000817735	0.000567121	0.000912525	8.17735e-06	5.67121e-06	9.12525e-06
		Leadbetterella	NA	3	4	NA	5.67121	12.167	NA	0.000567121	0.0012167	NA	5.67121e-06	1.2167e-05
		Limnobaculum	NA	3	1	NA	5.67121	3.04175	NA	0.000567121	0.000304175	NA	5.67121e-06	3.04175e-06
		Luteibacter	NA	3	3	NA	5.67121	9.12525	NA	0.000567121	0.000912525	NA	5.67121e-06	9.12525e-06
		Magnetospira	2	3	2	16.3547	5.67121	6.0835	0.00163547	0.000567121	0.00060835	1.63547e-05	5.67121e-06	6.0835e-06
		Martelella	1	3	4	8.17735	5.67121	12.167	0.000817735	0.000567121	0.0012167	8.17735e-06	5.67121e-06	1.2167e-05
		Methanocaldococcus	2	3	6	16.3547	5.67121	18.2505	0.00163547	0.000567121	0.00182505	1.63547e-05	5.67121e-06	1.82505e-05
		Methanothermus	4	3	9	32.7094	5.67121	27.3758	0.00327094	0.000567121	0.00273758	3.27094e-05	5.67121e-06	2.73758e-05
		Methylibium	1	3	1	8.17735	5.67121	3.04175	0.000817735	0.000567121	0.000304175	8.17735e-06	5.67121e-06	3.04175e-06
		Mobiluncus	1	3	NA	8.17735	5.67121	NA	0.000817735	0.000567121	NA	8.17735e-06	5.67121e-06	NA
		Mucinivorans	NA	3	NA	NA	5.67121	NA	NA	0.000567121	NA	NA	5.67121e-06	NA
		Niabella	1	3	2	8.17735	5.67121	6.0835	0.000817735	0.000567121	0.00060835	8.17735e-06	5.67121e-06	6.0835e-06
		Nitratireductor	2	3	3	16.3547	5.67121	9.12525	0.00163547	0.000567121	0.000912525	1.63547e-05	5.67121e-06	9.12525e-06
		Nitrospirillum	2	3	7	16.3547	5.67121	21.2923	0.00163547	0.000567121	0.00212923	1.63547e-05	5.67121e-06	2.12923e-05
		Parabacteroides	NA	3	NA	NA	5.67121	NA	NA	0.000567121	NA	NA	5.67121e-06	NA
		Parvibaculum	NA	3	NA	NA	5.67121	NA	NA	0.000567121	NA	NA	5.67121e-06	NA
		Phoenicibacter	1	3	6	8.17735	5.67121	18.2505	0.000817735	0.000567121	0.00182505	8.17735e-06	5.67121e-06	1.82505e-05
		Pseudorhodoplanes	1	3	6	8.17735	5.67121	18.2505	0.000817735	0.000567121	0.00182505	8.17735e-06	5.67121e-06	1.82505e-05
		Rahnella	2	3	5	16.3547	5.67121	15.2088	0.00163547	0.000567121	0.00152088	1.63547e-05	5.67121e-06	1.52088e-05
		Raoultella	3	3	8	24.5321	5.67121	24.334	0.00245321	0.000567121	0.0024334	2.45321e-05	5.67121e-06	2.4334e-05
		Rhodomicrobium	4	3	4	32.7094	5.67121	12.167	0.00327094	0.000567121	0.0012167	3.27094e-05	5.67121e-06	1.2167e-05
		Roseibacterium	1	3	NA	8.17735	5.67121	NA	0.000817735	0.000567121	NA	8.17735e-06	5.67121e-06	NA
		Saccharothrix	2	3	2	16.3547	5.67121	6.0835	0.00163547	0.000567121	0.00060835	1.63547e-05	5.67121e-06	6.0835e-06
		Salinimonas	1	3	NA	8.17735	5.67121	NA	0.000817735	0.000567121	NA	8.17735e-06	5.67121e-06	NA
		Sediminicola	1	3	1	8.17735	5.67121	3.04175	0.000817735	0.000567121	0.000304175	8.17735e-06	5.67121e-06	3.04175e-06
		Streptacidiphilus	NA	3	1	NA	5.67121	3.04175	NA	0.000567121	0.000304175	NA	5.67121e-06	3.04175e-06
		Sulfurimonas	2	3	3	16.3547	5.67121	9.12525	0.00163547	0.000567121	0.000912525	1.63547e-05	5.67121e-06	9.12525e-06
		Thermanaeromonas	1	3	1	8.17735	5.67121	3.04175	0.000817735	0.000567121	0.000304175	8.17735e-06	5.67121e-06	3.04175e-06
		Thermincola	5	3	3	40.8868	5.67121	9.12525	0.00408868	0.000567121	0.000912525	4.08868e-05	5.67121e-06	9.12525e-06
		Thermogutta	NA	3	6	NA	5.67121	18.2505	NA	0.000567121	0.00182505	NA	5.67121e-06	1.82505e-05
		Thioclava	NA	3	3	NA	5.67121	9.12525	NA	0.000567121	0.000912525	NA	5.67121e-06	9.12525e-06
		Thiomicrospira	3	3	3	24.5321	5.67121	9.12525	0.00245321	0.000567121	0.000912525	2.45321e-05	5.67121e-06	9.12525e-06
		Thioploca	NA	3	3	NA	5.67121	9.12525	NA	0.000567121	0.000912525	NA	5.67121e-06	9.12525e-06
		Vitreoscilla	NA	3	4	NA	5.67121	12.167	NA	0.000567121	0.0012167	NA	5.67121e-06	1.2167e-05
		Vogesella	1	3	2	8.17735	5.67121	6.0835	0.000817735	0.000567121	0.00060835	8.17735e-06	5.67121e-06	6.0835e-06
		Yangia	1	3	6	8.17735	5.67121	18.2505	0.000817735	0.000567121	0.00182505	8.17735e-06	5.67121e-06	1.82505e-05
		Yoonia	2	3	3	16.3547	5.67121	9.12525	0.00163547	0.000567121	0.000912525	1.63547e-05	5.67121e-06	9.12525e-06
		Acetoanaerobium	1	2	1	8.17735	3.7808	3.04175	0.000817735	0.00037808	0.000304175	8.17735e-06	3.7808e-06	3.04175e-06
		Acidiphilium	NA	2	1	NA	3.7808	3.04175	NA	0.00037808	0.000304175	NA	3.7808e-06	3.04175e-06
		Acidisphaera	2	2	NA	16.3547	3.7808	NA	0.00163547	0.00037808	NA	1.63547e-05	3.7808e-06	NA
		Akkermansia	2	2	6	16.3547	3.7808	18.2505	0.00163547	0.00037808	0.00182505	1.63547e-05	3.7808e-06	1.82505e-05
		Alicycliphilus	NA	2	2	NA	3.7808	6.0835	NA	0.00037808	0.00060835	NA	3.7808e-06	6.0835e-06
		Antarctobacter	2	2	4	16.3547	3.7808	12.167	0.00163547	0.00037808	0.0012167	1.63547e-05	3.7808e-06	1.2167e-05
		Aquifex	NA	2	3	NA	3.7808	9.12525	NA	0.00037808	0.000912525	NA	3.7808e-06	9.12525e-06
		Arcticibacterium	NA	2	NA	NA	3.7808	NA	NA	0.00037808	NA	NA	3.7808e-06	NA
		Arenibacter	1	2	3	8.17735	3.7808	9.12525	0.000817735	0.00037808	0.000912525	8.17735e-06	3.7808e-06	9.12525e-06
		Aromatoleum	1	2	1	8.17735	3.7808	3.04175	0.000817735	0.00037808	0.000304175	8.17735e-06	3.7808e-06	3.04175e-06
		Asticcacaulis	NA	2	1	NA	3.7808	3.04175	NA	0.00037808	0.000304175	NA	3.7808e-06	3.04175e-06
		Bacteriovorax	NA	2	1	NA	3.7808	3.04175	NA	0.00037808	0.000304175	NA	3.7808e-06	3.04175e-06
		Belliella	NA	2	NA	NA	3.7808	NA	NA	0.00037808	NA	NA	3.7808e-06	NA
		Betabaculovirus	4	2	4	32.7094	3.7808	12.167	0.00327094	0.00037808	0.0012167	3.27094e-05	3.7808e-06	1.2167e-05
		Brevirhabdus	1	2	NA	8.17735	3.7808	NA	0.000817735	0.00037808	NA	8.17735e-06	3.7808e-06	NA
		Caldimicrobium	NA	2	4	NA	3.7808	12.167	NA	0.00037808	0.0012167	NA	3.7808e-06	1.2167e-05
		Candidatus Carsonella	1	2	2	8.17735	3.7808	6.0835	0.000817735	0.00037808	0.00060835	8.17735e-06	3.7808e-06	6.0835e-06
		Candidatus Desulfofervidus	NA	2	NA	NA	3.7808	NA	NA	0.00037808	NA	NA	3.7808e-06	NA
		Candidatus Fonsibacter	2	2	4	16.3547	3.7808	12.167	0.00163547	0.00037808	0.0012167	1.63547e-05	3.7808e-06	1.2167e-05
		Candidatus Izimaplasma	2	2	3	16.3547	3.7808	9.12525	0.00163547	0.00037808	0.000912525	1.63547e-05	3.7808e-06	9.12525e-06
		Candidatus Methylopumilus	1	2	3	8.17735	3.7808	9.12525	0.000817735	0.00037808	0.000912525	8.17735e-06	3.7808e-06	9.12525e-06
		Candidatus Moranella	NA	2	1	NA	3.7808	3.04175	NA	0.00037808	0.000304175	NA	3.7808e-06	3.04175e-06
		Candidatus Riesia	NA	2	1	NA	3.7808	3.04175	NA	0.00037808	0.000304175	NA	3.7808e-06	3.04175e-06
		Candidatus Ruthia	2	2	10	16.3547	3.7808	30.4175	0.00163547	0.00037808	0.00304175	1.63547e-05	3.7808e-06	3.04175e-05
		Chelatococcus	3	2	1	24.5321	3.7808	3.04175	0.00245321	0.00037808	0.000304175	2.45321e-05	3.7808e-06	3.04175e-06
		Chloroherpeton	5	2	3	40.8868	3.7808	9.12525	0.00408868	0.00037808	0.000912525	4.08868e-05	3.7808e-06	9.12525e-06
		Cobetia	NA	2	2	NA	3.7808	6.0835	NA	0.00037808	0.00060835	NA	3.7808e-06	6.0835e-06
		Cryptobacterium	NA	2	1	NA	3.7808	3.04175	NA	0.00037808	0.000304175	NA	3.7808e-06	3.04175e-06
		Cylindrospermum	NA	2	1	NA	3.7808	3.04175	NA	0.00037808	0.000304175	NA	3.7808e-06	3.04175e-06
		Desulfallas	NA	2	NA	NA	3.7808	NA	NA	0.00037808	NA	NA	3.7808e-06	NA
		Desulfatibacillum	1	2	1	8.17735	3.7808	3.04175	0.000817735	0.00037808	0.000304175	8.17735e-06	3.7808e-06	3.04175e-06
		Desulfobacca	NA	2	2	NA	3.7808	6.0835	NA	0.00037808	0.00060835	NA	3.7808e-06	6.0835e-06
		Dinoroseobacter	1	2	2	8.17735	3.7808	6.0835	0.000817735	0.00037808	0.00060835	8.17735e-06	3.7808e-06	6.0835e-06
		Dyadobacter	3	2	1	24.5321	3.7808	3.04175	0.00245321	0.00037808	0.000304175	2.45321e-05	3.7808e-06	3.04175e-06
		Endozoicomonas	NA	2	1	NA	3.7808	3.04175	NA	0.00037808	0.000304175	NA	3.7808e-06	3.04175e-06
		Ensifer	1	2	3	8.17735	3.7808	9.12525	0.000817735	0.00037808	0.000912525	8.17735e-06	3.7808e-06	9.12525e-06
		Epibacterium	NA	2	1	NA	3.7808	3.04175	NA	0.00037808	0.000304175	NA	3.7808e-06	3.04175e-06
		Ereboglobus	NA	2	3	NA	3.7808	9.12525	NA	0.00037808	0.000912525	NA	3.7808e-06	9.12525e-06
		Ethanoligenens	NA	2	2	NA	3.7808	6.0835	NA	0.00037808	0.00060835	NA	3.7808e-06	6.0835e-06
		Ferroplasma	NA	2	5	NA	3.7808	15.2088	NA	0.00037808	0.00152088	NA	3.7808e-06	1.52088e-05
		Fibrobacter	1	2	1	8.17735	3.7808	3.04175	0.000817735	0.00037808	0.000304175	8.17735e-06	3.7808e-06	3.04175e-06
		Filomicrobium	NA	2	NA	NA	3.7808	NA	NA	0.00037808	NA	NA	3.7808e-06	NA
		Flavonifractor	NA	2	3	NA	3.7808	9.12525	NA	0.00037808	0.000912525	NA	3.7808e-06	9.12525e-06
		Fluviicola	NA	2	NA	NA	3.7808	NA	NA	0.00037808	NA	NA	3.7808e-06	NA
		Geoglobus	1	2	1	8.17735	3.7808	3.04175	0.000817735	0.00037808	0.000304175	8.17735e-06	3.7808e-06	3.04175e-06
		Gilliamella	NA	2	7	NA	3.7808	21.2923	NA	0.00037808	0.00212923	NA	3.7808e-06	2.12923e-05
		Gilvibacter	NA	2	NA	NA	3.7808	NA	NA	0.00037808	NA	NA	3.7808e-06	NA
		Glaciecola	2	2	2	16.3547	3.7808	6.0835	0.00163547	0.00037808	0.00060835	1.63547e-05	3.7808e-06	6.0835e-06
		Haematospirillum	1	2	2	8.17735	3.7808	6.0835	0.000817735	0.00037808	0.00060835	8.17735e-06	3.7808e-06	6.0835e-06
		Haliangium	1	2	2	8.17735	3.7808	6.0835	0.000817735	0.00037808	0.00060835	8.17735e-06	3.7808e-06	6.0835e-06
		Halocynthiibacter	NA	2	1	NA	3.7808	3.04175	NA	0.00037808	0.000304175	NA	3.7808e-06	3.04175e-06
		Halogeometricum	NA	2	1	NA	3.7808	3.04175	NA	0.00037808	0.000304175	NA	3.7808e-06	3.04175e-06
		Halorubrum	NA	2	1	NA	3.7808	3.04175	NA	0.00037808	0.000304175	NA	3.7808e-06	3.04175e-06
		Halostagnicola	NA	2	5	NA	3.7808	15.2088	NA	0.00037808	0.00152088	NA	3.7808e-06	1.52088e-05
		Halotalea	NA	2	2	NA	3.7808	6.0835	NA	0.00037808	0.00060835	NA	3.7808e-06	6.0835e-06
		Hippea	4	2	7	32.7094	3.7808	21.2923	0.00327094	0.00037808	0.00212923	3.27094e-05	3.7808e-06	2.12923e-05
		Hydrogenobacter	1	2	NA	8.17735	3.7808	NA	0.000817735	0.00037808	NA	8.17735e-06	3.7808e-06	NA
		Ilyobacter	3	2	8	24.5321	3.7808	24.334	0.00245321	0.00037808	0.0024334	2.45321e-05	3.7808e-06	2.4334e-05
		Immundisolibacter	1	2	6	8.17735	3.7808	18.2505	0.000817735	0.00037808	0.00182505	8.17735e-06	3.7808e-06	1.82505e-05
		Isoptericola	NA	2	1	NA	3.7808	3.04175	NA	0.00037808	0.000304175	NA	3.7808e-06	3.04175e-06
		Jeotgalicoccus	1	2	1	8.17735	3.7808	3.04175	0.000817735	0.00037808	0.000304175	8.17735e-06	3.7808e-06	3.04175e-06
		Kutzneria	1	2	3	8.17735	3.7808	9.12525	0.000817735	0.00037808	0.000912525	8.17735e-06	3.7808e-06	9.12525e-06
		Laribacter	1	2	1	8.17735	3.7808	3.04175	0.000817735	0.00037808	0.000304175	8.17735e-06	3.7808e-06	3.04175e-06
		Leclercia	1	2	2	8.17735	3.7808	6.0835	0.000817735	0.00037808	0.00060835	8.17735e-06	3.7808e-06	6.0835e-06
		Leisingera	1	2	2	8.17735	3.7808	6.0835	0.000817735	0.00037808	0.00060835	8.17735e-06	3.7808e-06	6.0835e-06
		Luteimonas	1	2	2	8.17735	3.7808	6.0835	0.000817735	0.00037808	0.00060835	8.17735e-06	3.7808e-06	6.0835e-06
		Lutibacter	NA	2	NA	NA	3.7808	NA	NA	0.00037808	NA	NA	3.7808e-06	NA
		Mahella	NA	2	2	NA	3.7808	6.0835	NA	0.00037808	0.00060835	NA	3.7808e-06	6.0835e-06
		Marinilactibacillus	NA	2	1	NA	3.7808	3.04175	NA	0.00037808	0.000304175	NA	3.7808e-06	3.04175e-06
		Marivirga	2	2	1	16.3547	3.7808	3.04175	0.00163547	0.00037808	0.000304175	1.63547e-05	3.7808e-06	3.04175e-06
		Mesotoga	NA	2	1	NA	3.7808	3.04175	NA	0.00037808	0.000304175	NA	3.7808e-06	3.04175e-06
		Metallosphaera	1	2	2	8.17735	3.7808	6.0835	0.000817735	0.00037808	0.00060835	8.17735e-06	3.7808e-06	6.0835e-06
Euryarchaeota	Methanosarcinaceae	Methanococcus	NA	2	6	NA	3.7808	18.2505	NA	0.00037808	0.00182505	NA	3.7808e-06	1.82505e-05
		Methanocorpusculum	1	2	3	8.17735	3.7808	9.12525	0.000817735	0.00037808	0.000912525	8.17735e-06	3.7808e-06	9.12525e-06
		Methanoculleus	1	2	2	8.17735	3.7808	6.0835	0.000817735	0.00037808	0.00060835	8.17735e-06	3.7808e-06	6.0835e-06
		Methanohalophilus	2	2	2	16.3547	3.7808	6.0835	0.00163547	0.00037808	0.00060835	1.63547e-05	3.7808e-06	6.0835e-06
		Methanopyrus	NA	2	4	NA	3.7808	12.167	NA	0.00037808	0.0012167	NA	3.7808e-06	1.2167e-05
		Methanospirillum	NA	2	NA	NA	3.7808	NA	NA	0.00037808	NA	NA	3.7808e-06	NA
		Methylobacillus	NA	2	1	NA	3.7808	3.04175	NA	0.00037808	0.000304175	NA	3.7808e-06	3.04175e-06
		Methyloceanibacter	1	2	4	8.17735	3.7808	12.167	0.000817735	0.00037808	0.0012167	8.17735e-06	3.7808e-06	1.2167e-05
		Methylophilus	NA	2	1	NA	3.7808	3.04175	NA	0.00037808	0.000304175	NA	3.7808e-06	3.04175e-06
		Methylosinus	1	2	NA	8.17735	3.7808	NA	0.000817735	0.00037808	NA	8.17735e-06	3.7808e-06	NA
		Methyloversatilis	1	2	3	8.17735	3.7808	9.12525	0.000817735	0.00037808	0.000912525	8.17735e-06	3.7808e-06	9.12525e-06
		Microchaete	1	2	4	8.17735	3.7808	12.167	0.000817735	0.00037808	0.0012167	8.17735e-06	3.7808e-06	1.2167e-05
		Micrococcus	NA	2	NA	NA	3.7808	NA	NA	0.00037808	NA	NA	3.7808e-06	NA
		Modestobacter	NA	2	1	NA	3.7808	3.04175	NA	0.00037808	0.000304175	NA	3.7808e-06	3.04175e-06
		Monoglobus	3	2	5	24.5321	3.7808	15.2088	0.00245321	0.00037808	0.00152088	2.45321e-05	3.7808e-06	1.52088e-05
		Mordavella	1	2	3	8.17735	3.7808	9.12525	0.000817735	0.00037808	0.000912525	8.17735e-06	3.7808e-06	9.12525e-06
		Morganella	NA	2	5	NA	3.7808	15.2088	NA	0.00037808	0.00152088	NA	3.7808e-06	1.52088e-05
		Nakaseomyces	8	2	6	65.4188	3.7808	18.2505	0.00654188	0.00037808	0.00182505	6.54188e-05	3.7808e-06	1.82505e-05
		Neoasaia	NA	2	2	NA	3.7808	6.0835	NA	0.00037808	0.00060835	NA	3.7808e-06	6.0835e-06
		Neomicrococcus	NA	2	2	NA	3.7808	6.0835	NA	0.00037808	0.00060835	NA	3.7808e-06	6.0835e-06
		Neorhizobium	NA	2	4	NA	3.7808	12.167	NA	0.00037808	0.0012167	NA	3.7808e-06	1.2167e-05
		Nonlabens	1	2	5	8.17735	3.7808	15.2088	0.000817735	0.00037808	0.00152088	8.17735e-06	3.7808e-06	1.52088e-05
		Norovirus	NA	2	NA	NA	3.7808	NA	NA	0.00037808	NA	NA	3.7808e-06	NA
		Oceanimonas	NA	2	3	NA	3.7808	9.12525	NA	0.00037808	0.000912525	NA	3.7808e-06	9.12525e-06
		Odoribacter	NA	2	1	NA	3.7808	3.04175	NA	0.00037808	0.000304175	NA	3.7808e-06	3.04175e-06
		Orthopoxvirus	NA	2	2	NA	3.7808	6.0835	NA	0.00037808	0.00060835	NA	3.7808e-06	6.0835e-06
		Oscillibacter	NA	2	3	NA	3.7808	9.12525	NA	0.00037808	0.000912525	NA	3.7808e-06	9.12525e-06
		Owenweeksia	NA	2	NA	NA	3.7808	NA	NA	0.00037808	NA	NA	3.7808e-06	NA
		Paeniclostridium	1	2	NA	8.17735	3.7808	NA	0.000817735	0.00037808	NA	8.17735e-06	3.7808e-06	NA
		Palaeococcus	NA	2	2	NA	3.7808	6.0835	NA	0.00037808	0.00060835	NA	3.7808e-06	6.0835e-06
		Pandoravirus	1	2	4	8.17735	3.7808	12.167	0.000817735	0.00037808	0.0012167	8.17735e-06	3.7808e-06	1.2167e-05
		Peptoclostridium	1	2	1	8.17735	3.7808	3.04175	0.000817735	0.00037808	0.000304175	8.17735e-06	3.7808e-06	3.04175e-06
		Phenylobacterium	1	2	2	8.17735	3.7808	6.0835	0.000817735	0.00037808	0.00060835	8.17735e-06	3.7808e-06	6.0835e-06
		Polaromonas	1	2	6	8.17735	3.7808	18.2505	0.000817735	0.00037808	0.00182505	8.17735e-06	3.7808e-06	1.82505e-05
		Polymorphum	1	2	2	8.17735	3.7808	6.0835	0.000817735	0.00037808	0.00060835	8.17735e-06	3.7808e-06	6.0835e-06
		Prauserella	NA	2	2	NA	3.7808	6.0835	NA	0.00037808	0.00060835	NA	3.7808e-06	6.0835e-06
		Propionimicrobium	2	2	2	16.3547	3.7808	6.0835	0.00163547	0.00037808	0.00060835	1.63547e-05	3.7808e-06	6.0835e-06
		Proteiniphilum	NA	2	4	NA	3.7808	12.167	NA	0.00037808	0.0012167	NA	3.7808e-06	1.2167e-05
		Pseudolabrys	NA	2	3	NA	3.7808	9.12525	NA	0.00037808	0.000912525	NA	3.7808e-06	9.12525e-06
		Pseudothermotoga	NA	2	2	NA	3.7808	6.0835	NA	0.00037808	0.00060835	NA	3.7808e-06	6.0835e-06
		Pyrolobus	NA	2	NA	NA	3.7808	NA	NA	0.00037808	NA	NA	3.7808e-06	NA
		Ramlibacter	1	2	2	8.17735	3.7808	6.0835	0.000817735	0.00037808	0.00060835	8.17735e-06	3.7808e-06	6.0835e-06
		Rathayibacter	NA	2	1	NA	3.7808	3.04175	NA	0.00037808	0.000304175	NA	3.7808e-06	3.04175e-06
		Rhizobacter	NA	2	1	NA	3.7808	3.04175	NA	0.00037808	0.000304175	NA	3.7808e-06	3.04175e-06
		Rhizorhabdus	1	2	3	8.17735	3.7808	9.12525	0.000817735	0.00037808	0.000912525	8.17735e-06	3.7808e-06	9.12525e-06
		Rhodanobacter	NA	2	NA	NA	3.7808	NA	NA	0.00037808	NA	NA	3.7808e-06	NA
		Rhodoluna	1	2	NA	8.17735	3.7808	NA	0.000817735	0.00037808	NA	8.17735e-06	3.7808e-06	NA
		Riemerella	NA	2	NA	NA	3.7808	NA	NA	0.00037808	NA	NA	3.7808e-06	NA
		Roseburia	NA	2	3	NA	3.7808	9.12525	NA	0.00037808	0.000912525	NA	3.7808e-06	9.12525e-06
		Roseobacter	1	2	2	8.17735	3.7808	6.0835	0.000817735	0.00037808	0.00060835	8.17735e-06	3.7808e-06	6.0835e-06
		Rothia	1	2	1	8.17735	3.7808	3.04175	0.000817735	0.00037808	0.000304175	8.17735e-06	3.7808e-06	3.04175e-06
		S16virus	NA	2	1	NA	3.7808	3.04175	NA	0.00037808	0.000304175	NA	3.7808e-06	3.04175e-06
		Salinarchaeum	NA	2	1	NA	3.7808	3.04175	NA	0.00037808	0.000304175	NA	3.7808e-06	3.04175e-06
		Salinicoccus	1	2	NA	8.17735	3.7808	NA	0.000817735	0.00037808	NA	8.17735e-06	3.7808e-06	NA
		Salinisphaera	NA	2	NA	NA	3.7808	NA	NA	0.00037808	NA	NA	3.7808e-06	NA
		Scardovia	NA	2	2	NA	3.7808	6.0835	NA	0.00037808	0.00060835	NA	3.7808e-06	6.0835e-06
		Sedimenticola	1	2	3	8.17735	3.7808	9.12525	0.000817735	0.00037808	0.000912525	8.17735e-06	3.7808e-06	9.12525e-06
		Sediminispirochaeta	NA	2	3	NA	3.7808	9.12525	NA	0.00037808	0.000912525	NA	3.7808e-06	9.12525e-06
		Simplicispira	NA	2	1	NA	3.7808	3.04175	NA	0.00037808	0.000304175	NA	3.7808e-06	3.04175e-06
		Singulisphaera	4	2	8	32.7094	3.7808	24.334	0.00327094	0.00037808	0.0024334	3.27094e-05	3.7808e-06	2.4334e-05
		Spiribacter	1	2	2	8.17735	3.7808	6.0835	0.000817735	0.00037808	0.00060835	8.17735e-06	3.7808e-06	6.0835e-06
		Spn3virus	NA	2	NA	NA	3.7808	NA	NA	0.00037808	NA	NA	3.7808e-06	NA
		Stappia	NA	2	1	NA	3.7808	3.04175	NA	0.00037808	0.000304175	NA	3.7808e-06	3.04175e-06
		Sulfuricurvum	1	2	1	8.17735	3.7808	3.04175	0.000817735	0.00037808	0.000304175	8.17735e-06	3.7808e-06	3.04175e-06
		Syntrophobotulus	NA	2	4	NA	3.7808	12.167	NA	0.00037808	0.0012167	NA	3.7808e-06	1.2167e-05
		Syntrophus	2	2	1	16.3547	3.7808	3.04175	0.00163547	0.00037808	0.000304175	1.63547e-05	3.7808e-06	3.04175e-06
		Tannerella	4	2	10	32.7094	3.7808	30.4175	0.00327094	0.00037808	0.00304175	3.27094e-05	3.7808e-06	3.04175e-05
		Taylorella	NA	2	1	NA	3.7808	3.04175	NA	0.00037808	0.000304175	NA	3.7808e-06	3.04175e-06
		Tepidanaerobacter	NA	2	1	NA	3.7808	3.04175	NA	0.00037808	0.000304175	NA	3.7808e-06	3.04175e-06
		Thermacetogenium	1	2	1	8.17735	3.7808	3.04175	0.000817735	0.00037808	0.000304175	8.17735e-06	3.7808e-06	3.04175e-06
		Thermobifida	1	2	2	8.17735	3.7808	6.0835	0.000817735	0.00037808	0.00060835	8.17735e-06	3.7808e-06	6.0835e-06
		Thermofilum	NA	2	2	NA	3.7808	6.0835	NA	0.00037808	0.00060835	NA	3.7808e-06	6.0835e-06
		Thermoproteus	NA	2	2	NA	3.7808	6.0835	NA	0.00037808	0.00060835	NA	3.7808e-06	6.0835e-06
		Thermovirga	NA	2	NA	NA	3.7808	NA	NA	0.00037808	NA	NA	3.7808e-06	NA
		Thiocystis	NA	2	2	NA	3.7808	6.0835	NA	0.00037808	0.00060835	NA	3.7808e-06	6.0835e-06
		Thiodictyon	1	2	2	8.17735	3.7808	6.0835	0.000817735	0.00037808	0.00060835	8.17735e-06	3.7808e-06	6.0835e-06
		Thiohalobacter	NA	2	NA	NA	3.7808	NA	NA	0.00037808	NA	NA	3.7808e-06	NA
		Vagococcus	1	2	1	8.17735	3.7808	3.04175	0.000817735	0.00037808	0.000304175	8.17735e-06	3.7808e-06	3.04175e-06
		Verrucomicrobium	2	2	5	16.3547	3.7808	15.2088	0.00163547	0.00037808	0.00152088	1.63547e-05	3.7808e-06	1.52088e-05
		Wenyingzhuangia	NA	2	3	NA	3.7808	9.12525	NA	0.00037808	0.000912525	NA	3.7808e-06	9.12525e-06
		Xylella	NA	2	3	NA	3.7808	9.12525	NA	0.00037808	0.000912525	NA	3.7808e-06	9.12525e-06
		Acidobacterium	NA	1	1	NA	1.8904	3.04175	NA	0.00018904	0.000304175	NA	1.8904e-06	3.04175e-06
		Actinotignum	2	1	1	16.3547	1.8904	3.04175	0.00163547	0.00018904	0.000304175	1.63547e-05	1.8904e-06	3.04175e-06
		Afipia	NA	1	NA	NA	1.8904	NA	NA	0.00018904	NA	NA	1.8904e-06	NA
		Agarilytica	1	1	3	8.17735	1.8904	9.12525	0.000817735	0.00018904	0.000912525	8.17735e-06	1.8904e-06	9.12525e-06
		Agrococcus	1	1	NA	8.17735	1.8904	NA	0.000817735	0.00018904	NA	8.17735e-06	1.8904e-06	NA
		Agromyces	NA	1	2	NA	1.8904	6.0835	NA	0.00018904	0.00060835	NA	1.8904e-06	6.0835e-06
		Algibacter	NA	1	NA	NA	1.8904	NA	NA	0.00018904	NA	NA	1.8904e-06	NA
		Alkaliphilus	NA	1	1	NA	1.8904	3.04175	NA	0.00018904	0.000304175	NA	1.8904e-06	3.04175e-06
		Allofrancisella	NA	1	NA	NA	1.8904	NA	NA	0.00018904	NA	NA	1.8904e-06	NA
		Allokutzneria	NA	1	3	NA	1.8904	9.12525	NA	0.00018904	0.000912525	NA	1.8904e-06	9.12525e-06
		Anaplasma	NA	1	2	NA	1.8904	6.0835	NA	0.00018904	0.00060835	NA	1.8904e-06	6.0835e-06
		Aparavirus	NA	1	NA	NA	1.8904	NA	NA	0.00018904	NA	NA	1.8904e-06	NA
		Aquaspirillum	NA	1	1	NA	1.8904	3.04175	NA	0.00018904	0.000304175	NA	1.8904e-06	3.04175e-06
		Arachidicoccus	1	1	3	8.17735	1.8904	9.12525	0.000817735	0.00018904	0.000912525	8.17735e-06	1.8904e-06	9.12525e-06
		Arcanobacterium	NA	1	3	NA	1.8904	9.12525	NA	0.00018904	0.000912525	NA	1.8904e-06	9.12525e-06
		Aureitalea	NA	1	2	NA	1.8904	6.0835	NA	0.00018904	0.00060835	NA	1.8904e-06	6.0835e-06
		Avipoxvirus	1	1	NA	8.17735	1.8904	NA	0.000817735	0.00018904	NA	8.17735e-06	1.8904e-06	NA
		Azorhizobium	1	1	NA	8.17735	1.8904	NA	0.000817735	0.00018904	NA	8.17735e-06	1.8904e-06	NA
		Basfia	1	1	3	8.17735	1.8904	9.12525	0.000817735	0.00018904	0.000912525	8.17735e-06	1.8904e-06	9.12525e-06
		Beggiatoa	NA	1	1	NA	1.8904	3.04175	NA	0.00018904	0.000304175	NA	1.8904e-06	3.04175e-06
		Beutenbergia	NA	1	1	NA	1.8904	3.04175	NA	0.00018904	0.000304175	NA	1.8904e-06	3.04175e-06
		Bracovirus	NA	1	1	NA	1.8904	3.04175	NA	0.00018904	0.000304175	NA	1.8904e-06	3.04175e-06
		Caldanaerobacter	1	1	NA	8.17735	1.8904	NA	0.000817735	0.00018904	NA	8.17735e-06	1.8904e-06	NA
		Caldisericum	2	1	9	16.3547	1.8904	27.3758	0.00163547	0.00018904	0.00273758	1.63547e-05	1.8904e-06	2.73758e-05
		Caldivirga	NA	1	2	NA	1.8904	6.0835	NA	0.00018904	0.00060835	NA	1.8904e-06	6.0835e-06
		Candidatus Fokinia	1	1	NA	8.17735	1.8904	NA	0.000817735	0.00018904	NA	8.17735e-06	1.8904e-06	NA
		Candidatus Gullanella	1	1	1	8.17735	1.8904	3.04175	0.000817735	0.00018904	0.000304175	8.17735e-06	1.8904e-06	3.04175e-06
		Candidatus Ishikawaella	6	1	6	49.0641	1.8904	18.2505	0.00490641	0.00018904	0.00182505	4.90641e-05	1.8904e-06	1.82505e-05
		Candidatus Phycorickettsia	1	1	4	8.17735	1.8904	12.167	0.000817735	0.00018904	0.0012167	8.17735e-06	1.8904e-06	1.2167e-05
		Candidatus Tachikawaea	1	1	1	8.17735	1.8904	3.04175	0.000817735	0.00018904	0.000304175	8.17735e-06	1.8904e-06	3.04175e-06
		Catenovulum	1	1	3	8.17735	1.8904	9.12525	0.000817735	0.00018904	0.000912525	8.17735e-06	1.8904e-06	9.12525e-06
		Chelativorans	NA	1	2	NA	1.8904	6.0835	NA	0.00018904	0.00060835	NA	1.8904e-06	6.0835e-06
		Chlorovirus	NA	1	NA	NA	1.8904	NA	NA	0.00018904	NA	NA	1.8904e-06	NA
		Chondromyces	NA	1	5	NA	1.8904	15.2088	NA	0.00018904	0.00152088	NA	1.8904e-06	1.52088e-05
		Christensenella	NA	1	1	NA	1.8904	3.04175	NA	0.00018904	0.000304175	NA	1.8904e-06	3.04175e-06
		Closterovirus	NA	1	NA	NA	1.8904	NA	NA	0.00018904	NA	NA	1.8904e-06	NA
		Congregibacter	NA	1	3	NA	1.8904	9.12525	NA	0.00018904	0.000912525	NA	1.8904e-06	9.12525e-06
		Cosavirus	NA	1	NA	NA	1.8904	NA	NA	0.00018904	NA	NA	1.8904e-06	NA
		Cr3virus	NA	1	NA	NA	1.8904	NA	NA	0.00018904	NA	NA	1.8904e-06	NA
		Cryobacterium	1	1	1	8.17735	1.8904	3.04175	0.000817735	0.00018904	0.000304175	8.17735e-06	1.8904e-06	3.04175e-06
		Cycloclasticus	1	1	NA	8.17735	1.8904	NA	0.000817735	0.00018904	NA	8.17735e-06	1.8904e-06	NA
		Cytomegalovirus	1	1	1	8.17735	1.8904	3.04175	0.000817735	0.00018904	0.000304175	8.17735e-06	1.8904e-06	3.04175e-06
		Delftia	2	1	4	16.3547	1.8904	12.167	0.00163547	0.00018904	0.0012167	1.63547e-05	1.8904e-06	1.2167e-05
		Dermabacter	NA	1	NA	NA	1.8904	NA	NA	0.00018904	NA	NA	1.8904e-06	NA
		Dermacoccus	1	1	1	8.17735	1.8904	3.04175	0.000817735	0.00018904	0.000304175	8.17735e-06	1.8904e-06	3.04175e-06
		Desulfotalea	1	1	4	8.17735	1.8904	12.167	0.000817735	0.00018904	0.0012167	8.17735e-06	1.8904e-06	1.2167e-05
		Desulfurobacterium	NA	1	1	NA	1.8904	3.04175	NA	0.00018904	0.000304175	NA	1.8904e-06	3.04175e-06
		Devriesea	NA	1	2	NA	1.8904	6.0835	NA	0.00018904	0.00060835	NA	1.8904e-06	6.0835e-06
		Dokdonella	NA	1	2	NA	1.8904	6.0835	NA	0.00018904	0.00060835	NA	1.8904e-06	6.0835e-06
		Endomicrobium	NA	1	1	NA	1.8904	3.04175	NA	0.00018904	0.000304175	NA	1.8904e-06	3.04175e-06
		Entomoplasma	1	1	NA	8.17735	1.8904	NA	0.000817735	0.00018904	NA	8.17735e-06	1.8904e-06	NA
		Fervidobacterium	NA	1	2	NA	1.8904	6.0835	NA	0.00018904	0.00060835	NA	1.8904e-06	6.0835e-06
		Fictibacillus	1	1	4	8.17735	1.8904	12.167	0.000817735	0.00018904	0.0012167	8.17735e-06	1.8904e-06	1.2167e-05
		Gaiavirus	NA	1	NA	NA	1.8904	NA	NA	0.00018904	NA	NA	1.8904e-06	NA
		Gallaecimonas	NA	1	1	NA	1.8904	3.04175	NA	0.00018904	0.000304175	NA	1.8904e-06	3.04175e-06
		Gammabaculovirus	NA	1	NA	NA	1.8904	NA	NA	0.00018904	NA	NA	1.8904e-06	NA
		Gardnerella	1	1	4	8.17735	1.8904	12.167	0.000817735	0.00018904	0.0012167	8.17735e-06	1.8904e-06	1.2167e-05
		Gemella	1	1	1	8.17735	1.8904	3.04175	0.000817735	0.00018904	0.000304175	8.17735e-06	1.8904e-06	3.04175e-06
		Glutamicibacter	1	1	2	8.17735	1.8904	6.0835	0.000817735	0.00018904	0.00060835	8.17735e-06	1.8904e-06	6.0835e-06
		Gottschalkia	NA	1	7	NA	1.8904	21.2923	NA	0.00018904	0.00212923	NA	1.8904e-06	2.12923e-05
		Granulibacter	1	1	3	8.17735	1.8904	9.12525	0.000817735	0.00018904	0.000912525	8.17735e-06	1.8904e-06	9.12525e-06
		Grimontia	1	1	NA	8.17735	1.8904	NA	0.000817735	0.00018904	NA	8.17735e-06	1.8904e-06	NA
		Halalkalicoccus	NA	1	NA	NA	1.8904	NA	NA	0.00018904	NA	NA	1.8904e-06	NA
		Haloarcula	NA	1	2	NA	1.8904	6.0835	NA	0.00018904	0.00060835	NA	1.8904e-06	6.0835e-06
		Halobacteriovorax	NA	1	1	NA	1.8904	3.04175	NA	0.00018904	0.000304175	NA	1.8904e-06	3.04175e-06
		Haloferax	1	1	1	8.17735	1.8904	3.04175	0.000817735	0.00018904	0.000304175	8.17735e-06	1.8904e-06	3.04175e-06
		Halopiger	NA	1	NA	NA	1.8904	NA	NA	0.00018904	NA	NA	1.8904e-06	NA
		Haloplanus	NA	1	1	NA	1.8904	3.04175	NA	0.00018904	0.000304175	NA	1.8904e-06	3.04175e-06
		Hoyosella	NA	1	1	NA	1.8904	3.04175	NA	0.00018904	0.000304175	NA	1.8904e-06	3.04175e-06
		Hydrogenovibrio	NA	1	1	NA	1.8904	3.04175	NA	0.00018904	0.000304175	NA	1.8904e-06	3.04175e-06
		Hydromonas	NA	1	1	NA	1.8904	3.04175	NA	0.00018904	0.000304175	NA	1.8904e-06	3.04175e-06
		Ignicoccus	1	1	NA	8.17735	1.8904	NA	0.000817735	0.00018904	NA	8.17735e-06	1.8904e-06	NA
		Iltovirus	NA	1	NA	NA	1.8904	NA	NA	0.00018904	NA	NA	1.8904e-06	NA
		Intestinimonas	2	1	1	16.3547	1.8904	3.04175	0.00163547	0.00018904	0.000304175	1.63547e-05	1.8904e-06	3.04175e-06
		Intrasporangium	1	1	1	8.17735	1.8904	3.04175	0.000817735	0.00018904	0.000304175	8.17735e-06	1.8904e-06	3.04175e-06
		Jenstvirus	NA	1	NA	NA	1.8904	NA	NA	0.00018904	NA	NA	1.8904e-06	NA
		Jeongeupia	NA	1	1	NA	1.8904	3.04175	NA	0.00018904	0.000304175	NA	1.8904e-06	3.04175e-06
		Kineococcus	NA	1	1	NA	1.8904	3.04175	NA	0.00018904	0.000304175	NA	1.8904e-06	3.04175e-06
		Leptothrix	1	1	4	8.17735	1.8904	12.167	0.000817735	0.00018904	0.0012167	8.17735e-06	1.8904e-06	1.2167e-05
		Macavirus	NA	1	1	NA	1.8904	3.04175	NA	0.00018904	0.000304175	NA	1.8904e-06	3.04175e-06
		Mageeibacillus	1	1	1	8.17735	1.8904	3.04175	0.000817735	0.00018904	0.000304175	8.17735e-06	1.8904e-06	3.04175e-06
		Maricaulis	3	1	4	24.5321	1.8904	12.167	0.00245321	0.00018904	0.0012167	2.45321e-05	1.8904e-06	1.2167e-05
		Marichromatium	NA	1	NA	NA	1.8904	NA	NA	0.00018904	NA	NA	1.8904e-06	NA
		Marinobacterium	1	1	2	8.17735	1.8904	6.0835	0.000817735	0.00018904	0.00060835	8.17735e-06	1.8904e-06	6.0835e-06
		Mastadenovirus	NA	1	1	NA	1.8904	3.04175	NA	0.00018904	0.000304175	NA	1.8904e-06	3.04175e-06
		Melaminivora	1	1	NA	8.17735	1.8904	NA	0.000817735	0.00018904	NA	8.17735e-06	1.8904e-06	NA
		Melissococcus	NA	1	2	NA	1.8904	6.0835	NA	0.00018904	0.00060835	NA	1.8904e-06	6.0835e-06
		Mesoplasma	1	1	6	8.17735	1.8904	18.2505	0.000817735	0.00018904	0.00182505	8.17735e-06	1.8904e-06	1.82505e-05
		Methanocella	1	1	1	8.17735	1.8904	3.04175	0.000817735	0.00018904	0.000304175	8.17735e-06	1.8904e-06	3.04175e-06
		Methanococcoides	1	1	NA	8.17735	1.8904	NA	0.000817735	0.00018904	NA	8.17735e-06	1.8904e-06	NA
		Methanomassiliicoccus	1	1	1	8.17735	1.8904	3.04175	0.000817735	0.00018904	0.000304175	8.17735e-06	1.8904e-06	3.04175e-06
		Methanomethylovorans	1	1	NA	8.17735	1.8904	NA	0.000817735	0.00018904	NA	8.17735e-06	1.8904e-06	NA
		Methanoplanus	1	1	NA	8.17735	1.8904	NA	0.000817735	0.00018904	NA	8.17735e-06	1.8904e-06	NA
		Methanosphaera	4	1	3	32.7094	1.8904	9.12525	0.00327094	0.00018904	0.000912525	3.27094e-05	1.8904e-06	9.12525e-06
		Methanosphaerula	NA	1	NA	NA	1.8904	NA	NA	0.00018904	NA	NA	1.8904e-06	NA
		Methylococcus	1	1	NA	8.17735	1.8904	NA	0.000817735	0.00018904	NA	8.17735e-06	1.8904e-06	NA
		Methylocystis	NA	1	4	NA	1.8904	12.167	NA	0.00018904	0.0012167	NA	1.8904e-06	1.2167e-05
		Muribaculum	NA	1	NA	NA	1.8904	NA	NA	0.00018904	NA	NA	1.8904e-06	NA
		Negativicoccus	NA	1	NA	NA	1.8904	NA	NA	0.00018904	NA	NA	1.8904e-06	NA
		Nitrobacter	2	1	2	16.3547	1.8904	6.0835	0.00163547	0.00018904	0.00060835	1.63547e-05	1.8904e-06	6.0835e-06
		Oceanicoccus	2	1	2	16.3547	1.8904	6.0835	0.00163547	0.00018904	0.00060835	1.63547e-05	1.8904e-06	6.0835e-06
		Oceanisphaera	NA	1	1	NA	1.8904	3.04175	NA	0.00018904	0.000304175	NA	1.8904e-06	3.04175e-06
		Oleispira	1	1	2	8.17735	1.8904	6.0835	0.000817735	0.00018904	0.00060835	8.17735e-06	1.8904e-06	6.0835e-06
		Oligella	NA	1	NA	NA	1.8904	NA	NA	0.00018904	NA	NA	1.8904e-06	NA
		Omegavirus	NA	1	NA	NA	1.8904	NA	NA	0.00018904	NA	NA	1.8904e-06	NA
		Ornithinimicrobium	NA	1	NA	NA	1.8904	NA	NA	0.00018904	NA	NA	1.8904e-06	NA
		Orrella	1	1	3	8.17735	1.8904	9.12525	0.000817735	0.00018904	0.000912525	8.17735e-06	1.8904e-06	9.12525e-06
		Orthonairovirus	NA	1	NA	NA	1.8904	NA	NA	0.00018904	NA	NA	1.8904e-06	NA
		Paludibacter	NA	1	2	NA	1.8904	6.0835	NA	0.00018904	0.00060835	NA	1.8904e-06	6.0835e-06
		Paraglaciecola	1	1	1	8.17735	1.8904	3.04175	0.000817735	0.00018904	0.000304175	8.17735e-06	1.8904e-06	3.04175e-06
		Paramecium	1	1	NA	8.17735	1.8904	NA	0.000817735	0.00018904	NA	8.17735e-06	1.8904e-06	NA
		Parvularcula	NA	1	1	NA	1.8904	3.04175	NA	0.00018904	0.000304175	NA	1.8904e-06	3.04175e-06
		Pelagibacterium	NA	1	1	NA	1.8904	3.04175	NA	0.00018904	0.000304175	NA	1.8904e-06	3.04175e-06
		Petrimonas	NA	1	2	NA	1.8904	6.0835	NA	0.00018904	0.00060835	NA	1.8904e-06	6.0835e-06
		Phietavirus	NA	1	NA	NA	1.8904	NA	NA	0.00018904	NA	NA	1.8904e-06	NA
		Phyllobacterium	NA	1	1	NA	1.8904	3.04175	NA	0.00018904	0.000304175	NA	1.8904e-06	3.04175e-06
		Piscirickettsia	2	1	3	16.3547	1.8904	9.12525	0.00163547	0.00018904	0.000912525	1.63547e-05	1.8904e-06	9.12525e-06
		Planktomarina	NA	1	NA	NA	1.8904	NA	NA	0.00018904	NA	NA	1.8904e-06	NA
		Plantibacter	NA	1	1	NA	1.8904	3.04175	NA	0.00018904	0.000304175	NA	1.8904e-06	3.04175e-06
		Pontimonas	NA	1	NA	NA	1.8904	NA	NA	0.00018904	NA	NA	1.8904e-06	NA
		Potyvirus	NA	1	NA	NA	1.8904	NA	NA	0.00018904	NA	NA	1.8904e-06	NA
		Pseudarcicella	NA	1	1	NA	1.8904	3.04175	NA	0.00018904	0.000304175	NA	1.8904e-06	3.04175e-06
		Pseudoclostridium	2	1	1	16.3547	1.8904	3.04175	0.00163547	0.00018904	0.000304175	1.63547e-05	1.8904e-06	3.04175e-06
		Pseudogulbenkiania	NA	1	1	NA	1.8904	3.04175	NA	0.00018904	0.000304175	NA	1.8904e-06	3.04175e-06
		Pseudohongiella	1	1	3	8.17735	1.8904	9.12525	0.000817735	0.00018904	0.000912525	8.17735e-06	1.8904e-06	9.12525e-06
		Pseudopropionibacterium	NA	1	3	NA	1.8904	9.12525	NA	0.00018904	0.000912525	NA	1.8904e-06	9.12525e-06
		Psychroflexus	NA	1	2	NA	1.8904	6.0835	NA	0.00018904	0.00060835	NA	1.8904e-06	6.0835e-06
		Pusillimonas	NA	1	NA	NA	1.8904	NA	NA	0.00018904	NA	NA	1.8904e-06	NA
		Pyrodictium	NA	1	4	NA	1.8904	12.167	NA	0.00018904	0.0012167	NA	1.8904e-06	1.2167e-05
		Reinekea	NA	1	6	NA	1.8904	18.2505	NA	0.00018904	0.00182505	NA	1.8904e-06	1.82505e-05
		Renibacterium	NA	1	NA	NA	1.8904	NA	NA	0.00018904	NA	NA	1.8904e-06	NA
		Rhodobaca	1	1	1	8.17735	1.8904	3.04175	0.000817735	0.00018904	0.000304175	8.17735e-06	1.8904e-06	3.04175e-06
		Roseateles	1	1	1	8.17735	1.8904	3.04175	0.000817735	0.00018904	0.000304175	8.17735e-06	1.8904e-06	3.04175e-06
		Roseovarius	1	1	2	8.17735	1.8904	6.0835	0.000817735	0.00018904	0.00060835	8.17735e-06	1.8904e-06	6.0835e-06
		Rouxiella	2	1	1	16.3547	1.8904	3.04175	0.00163547	0.00018904	0.000304175	1.63547e-05	1.8904e-06	3.04175e-06
		Rubinisphaera	1	1	1	8.17735	1.8904	3.04175	0.000817735	0.00018904	0.000304175	8.17735e-06	1.8904e-06	3.04175e-06
		Rufibacter	1	1	6	8.17735	1.8904	18.2505	0.000817735	0.00018904	0.00182505	8.17735e-06	1.8904e-06	1.82505e-05
		Salinibacterium	NA	1	2	NA	1.8904	6.0835	NA	0.00018904	0.00060835	NA	1.8904e-06	6.0835e-06
		Salinispora	NA	1	5	NA	1.8904	15.2088	NA	0.00018904	0.00152088	NA	1.8904e-06	1.52088e-05
		Saprospira	NA	1	1	NA	1.8904	3.04175	NA	0.00018904	0.000304175	NA	1.8904e-06	3.04175e-06
		Serinicoccus	NA	1	2	NA	1.8904	6.0835	NA	0.00018904	0.00060835	NA	1.8904e-06	6.0835e-06
		Sfi11virus	NA	1	NA	NA	1.8904	NA	NA	0.00018904	NA	NA	1.8904e-06	NA
		Shimwellia	NA	1	2	NA	1.8904	6.0835	NA	0.00018904	0.00060835	NA	1.8904e-06	6.0835e-06
		Shinella	2	1	1	16.3547	1.8904	3.04175	0.00163547	0.00018904	0.000304175	1.63547e-05	1.8904e-06	3.04175e-06
		Siansivirga	NA	1	2	NA	1.8904	6.0835	NA	0.00018904	0.00060835	NA	1.8904e-06	6.0835e-06
		Sideroxydans	NA	1	NA	NA	1.8904	NA	NA	0.00018904	NA	NA	1.8904e-06	NA
		Slackia	1	1	10	8.17735	1.8904	30.4175	0.000817735	0.00018904	0.00304175	8.17735e-06	1.8904e-06	3.04175e-05
		Sneathia	NA	1	2	NA	1.8904	6.0835	NA	0.00018904	0.00060835	NA	1.8904e-06	6.0835e-06
		Sopolycivirus	NA	1	NA	NA	1.8904	NA	NA	0.00018904	NA	NA	1.8904e-06	NA
		Spongiibacter	NA	1	2	NA	1.8904	6.0835	NA	0.00018904	0.00060835	NA	1.8904e-06	6.0835e-06
		Starkeya	NA	1	2	NA	1.8904	6.0835	NA	0.00018904	0.00060835	NA	1.8904e-06	6.0835e-06
		Steroidobacter	NA	1	NA	NA	1.8904	NA	NA	0.00018904	NA	NA	1.8904e-06	NA
		Streptosporangium	6	1	3	49.0641	1.8904	9.12525	0.00490641	0.00018904	0.000912525	4.90641e-05	1.8904e-06	9.12525e-06
		Sulfuriferula	1	1	2	8.17735	1.8904	6.0835	0.000817735	0.00018904	0.00060835	8.17735e-06	1.8904e-06	6.0835e-06
		Sulfurifustis	1	1	1	8.17735	1.8904	3.04175	0.000817735	0.00018904	0.000304175	8.17735e-06	1.8904e-06	3.04175e-06
		Sulfuritalea	NA	1	1	NA	1.8904	3.04175	NA	0.00018904	0.000304175	NA	1.8904e-06	3.04175e-06
		Sulfurovum	NA	1	4	NA	1.8904	12.167	NA	0.00018904	0.0012167	NA	1.8904e-06	1.2167e-05
		T1virus	NA	1	NA	NA	1.8904	NA	NA	0.00018904	NA	NA	1.8904e-06	NA
		Tateyamaria	1	1	2	8.17735	1.8904	6.0835	0.000817735	0.00018904	0.00060835	8.17735e-06	1.8904e-06	6.0835e-06
		Teredinibacter	NA	1	NA	NA	1.8904	NA	NA	0.00018904	NA	NA	1.8904e-06	NA
		Terribacillus	1	1	2	8.17735	1.8904	6.0835	0.000817735	0.00018904	0.00060835	8.17735e-06	1.8904e-06	6.0835e-06
		Tessaracoccus	NA	1	3	NA	1.8904	9.12525	NA	0.00018904	0.000912525	NA	1.8904e-06	9.12525e-06
		Thermobacillus	1	1	3	8.17735	1.8904	9.12525	0.000817735	0.00018904	0.000912525	8.17735e-06	1.8904e-06	9.12525e-06
		Thermodesulfobacterium	2	1	4	16.3547	1.8904	12.167	0.00163547	0.00018904	0.0012167	1.63547e-05	1.8904e-06	1.2167e-05
		Thermosphaera	NA	1	1	NA	1.8904	3.04175	NA	0.00018904	0.000304175	NA	1.8904e-06	3.04175e-06
		Thermovibrio	NA	1	1	NA	1.8904	3.04175	NA	0.00018904	0.000304175	NA	1.8904e-06	3.04175e-06
		Thiobacillus	NA	1	NA	NA	1.8904	NA	NA	0.00018904	NA	NA	1.8904e-06	NA
		Tlsvirus	NA	1	NA	NA	1.8904	NA	NA	0.00018904	NA	NA	1.8904e-06	NA
		Torulaspora	4	1	3	32.7094	1.8904	9.12525	0.00327094	0.00018904	0.000912525	3.27094e-05	1.8904e-06	9.12525e-06
		Toursvirus	NA	1	NA	NA	1.8904	NA	NA	0.00018904	NA	NA	1.8904e-06	NA
		Tsarbombavirus	NA	1	NA	NA	1.8904	NA	NA	0.00018904	NA	NA	1.8904e-06	NA
		Tsukamurella	2	1	2	16.3547	1.8904	6.0835	0.00163547	0.00018904	0.00060835	1.63547e-05	1.8904e-06	6.0835e-06
		Verminephrobacter	NA	1	1	NA	1.8904	3.04175	NA	0.00018904	0.000304175	NA	1.8904e-06	3.04175e-06
		Verrucosispora	NA	1	3	NA	1.8904	9.12525	NA	0.00018904	0.000912525	NA	1.8904e-06	9.12525e-06
		Whispovirus	NA	1	NA	NA	1.8904	NA	NA	0.00018904	NA	NA	1.8904e-06	NA
		Winogradskyella	NA	1	9	NA	1.8904	27.3758	NA	0.00018904	0.00273758	NA	1.8904e-06	2.73758e-05
		Woeseia	1	1	1	8.17735	1.8904	3.04175	0.000817735	0.00018904	0.000304175	8.17735e-06	1.8904e-06	3.04175e-06
		Wphvirus	NA	1	NA	NA	1.8904	NA	NA	0.00018904	NA	NA	1.8904e-06	NA
		Xanthobacter	1	1	2	8.17735	1.8904	6.0835	0.000817735	0.00018904	0.00060835	8.17735e-06	1.8904e-06	6.0835e-06
		Zhongshania	1	1	NA	8.17735	1.8904	NA	0.000817735	0.00018904	NA	8.17735e-06	1.8904e-06	NA
		Zobellia	NA	1	1	NA	1.8904	3.04175	NA	0.00018904	0.000304175	NA	1.8904e-06	3.04175e-06
		Zunongwangia	NA	1	2	NA	1.8904	6.0835	NA	0.00018904	0.00060835	NA	1.8904e-06	6.0835e-06
		Aciduliprofundum	NA	NA	1	NA	NA	3.04175	NA	NA	0.000304175	NA	NA	3.04175e-06
		Adlercreutzia	1	NA	NA	8.17735	NA	NA	0.000817735	NA	NA	8.17735e-06	NA	NA
		Aequorivita	NA	NA	2	NA	NA	6.0835	NA	NA	0.00060835	NA	NA	6.0835e-06
		Aeribacillus	NA	NA	2	NA	NA	6.0835	NA	NA	0.00060835	NA	NA	6.0835e-06
		Ahniella	NA	NA	1	NA	NA	3.04175	NA	NA	0.000304175	NA	NA	3.04175e-06
		Alkalilimnicola	NA	NA	1	NA	NA	3.04175	NA	NA	0.000304175	NA	NA	3.04175e-06
		Alkalitalea	2	NA	1	16.3547	NA	3.04175	0.00163547	NA	0.000304175	1.63547e-05	NA	3.04175e-06
		Alphaentomopoxvirus	NA	NA	1	NA	NA	3.04175	NA	NA	0.000304175	NA	NA	3.04175e-06
		Ap22virus	NA	NA	1	NA	NA	3.04175	NA	NA	0.000304175	NA	NA	3.04175e-06
		Aquiflexum	NA	NA	1	NA	NA	3.04175	NA	NA	0.000304175	NA	NA	3.04175e-06
		Ascovirus	NA	NA	2	NA	NA	6.0835	NA	NA	0.00060835	NA	NA	6.0835e-06
		Azospira	NA	NA	1	NA	NA	3.04175	NA	NA	0.000304175	NA	NA	3.04175e-06
		Basilea	NA	NA	1	NA	NA	3.04175	NA	NA	0.000304175	NA	NA	3.04175e-06
		Batrachovirus	NA	NA	1	NA	NA	3.04175	NA	NA	0.000304175	NA	NA	3.04175e-06
		Begomovirus	2	NA	4	16.3547	NA	12.167	0.00163547	NA	0.0012167	1.63547e-05	NA	1.2167e-05
		Betaentomopoxvirus	1	NA	4	8.17735	NA	12.167	0.000817735	NA	0.0012167	8.17735e-06	NA	1.2167e-05
		Betanudivirus	2	NA	NA	16.3547	NA	NA	0.00163547	NA	NA	1.63547e-05	NA	NA
		Caldisphaera	1	NA	1	8.17735	NA	3.04175	0.000817735	NA	0.000304175	8.17735e-06	NA	3.04175e-06
		Candidatus Accumulibacter	NA	NA	3	NA	NA	9.12525	NA	NA	0.000912525	NA	NA	9.12525e-06
		Candidatus Babela	2	NA	8	16.3547	NA	24.334	0.00163547	NA	0.0024334	1.63547e-05	NA	2.4334e-05
		Candidatus Doolittlea	NA	NA	1	NA	NA	3.04175	NA	NA	0.000304175	NA	NA	3.04175e-06
		Candidatus Hamiltonella	NA	NA	1	NA	NA	3.04175	NA	NA	0.000304175	NA	NA	3.04175e-06
		Candidatus Nitrosocaldus	4	NA	1	32.7094	NA	3.04175	0.00327094	NA	0.000304175	3.27094e-05	NA	3.04175e-06
		Candidatus Nitrosotenuis	1	NA	1	8.17735	NA	3.04175	0.000817735	NA	0.000304175	8.17735e-06	NA	3.04175e-06
		Candidatus Purcelliella	1	NA	NA	8.17735	NA	NA	0.000817735	NA	NA	8.17735e-06	NA	NA
		Castellaniella	1	NA	NA	8.17735	NA	NA	0.000817735	NA	NA	8.17735e-06	NA	NA
		Centapoxvirus	1	NA	1	8.17735	NA	3.04175	0.000817735	NA	0.000304175	8.17735e-06	NA	3.04175e-06
		Confluentimicrobium	NA	NA	2	NA	NA	6.0835	NA	NA	0.00060835	NA	NA	6.0835e-06
		Crenobacter	2	NA	NA	16.3547	NA	NA	0.00163547	NA	NA	1.63547e-05	NA	NA
		Dechloromonas	1	NA	2	8.17735	NA	6.0835	0.000817735	NA	0.00060835	8.17735e-06	NA	6.0835e-06
		Deferribacter	2	NA	1	16.3547	NA	3.04175	0.00163547	NA	0.000304175	1.63547e-05	NA	3.04175e-06
		Deltacoronavirus	1	NA	NA	8.17735	NA	NA	0.000817735	NA	NA	8.17735e-06	NA	NA
		Dermatophilus	NA	NA	2	NA	NA	6.0835	NA	NA	0.00060835	NA	NA	6.0835e-06
		Desulfarculus	NA	NA	1	NA	NA	3.04175	NA	NA	0.000304175	NA	NA	3.04175e-06
		Desulfohalobium	NA	NA	1	NA	NA	3.04175	NA	NA	0.000304175	NA	NA	3.04175e-06
		Desulfurivibrio	NA	NA	3	NA	NA	9.12525	NA	NA	0.000912525	NA	NA	9.12525e-06
		Eikenella	1	NA	1	8.17735	NA	3.04175	0.000817735	NA	0.000304175	8.17735e-06	NA	3.04175e-06
		Fermentimonas	NA	NA	1	NA	NA	3.04175	NA	NA	0.000304175	NA	NA	3.04175e-06
		Ferrimonas	NA	NA	2	NA	NA	6.0835	NA	NA	0.00060835	NA	NA	6.0835e-06
		Ferroglobus	NA	NA	1	NA	NA	3.04175	NA	NA	0.000304175	NA	NA	3.04175e-06
		Flexistipes	NA	NA	1	NA	NA	3.04175	NA	NA	0.000304175	NA	NA	3.04175e-06
		Fluoribacter	NA	NA	1	NA	NA	3.04175	NA	NA	0.000304175	NA	NA	3.04175e-06
		Frischella	NA	NA	1	NA	NA	3.04175	NA	NA	0.000304175	NA	NA	3.04175e-06
		Gallionella	NA	NA	3	NA	NA	9.12525	NA	NA	0.000912525	NA	NA	9.12525e-06
		Gammacoronavirus	NA	NA	1	NA	NA	3.04175	NA	NA	0.000304175	NA	NA	3.04175e-06
		Geoalkalibacter	NA	NA	1	NA	NA	3.04175	NA	NA	0.000304175	NA	NA	3.04175e-06
		Geodermatophilus	1	NA	4	8.17735	NA	12.167	0.000817735	NA	0.0012167	8.17735e-06	NA	1.2167e-05
		Glossinavirus	1	NA	NA	8.17735	NA	NA	0.000817735	NA	NA	8.17735e-06	NA	NA
		Gluconacetobacter	NA	NA	3	NA	NA	9.12525	NA	NA	0.000912525	NA	NA	9.12525e-06
		Hafnia	2	NA	2	16.3547	NA	6.0835	0.00163547	NA	0.00060835	1.63547e-05	NA	6.0835e-06
		Halobiforma	NA	NA	2	NA	NA	6.0835	NA	NA	0.00060835	NA	NA	6.0835e-06
		Halodesulfurarchaeum	NA	NA	1	NA	NA	3.04175	NA	NA	0.000304175	NA	NA	3.04175e-06
		Halohasta	NA	NA	2	NA	NA	6.0835	NA	NA	0.00060835	NA	NA	6.0835e-06
		Halomicrobium	1	NA	NA	8.17735	NA	NA	0.000817735	NA	NA	8.17735e-06	NA	NA
		Halopenitus	NA	NA	1	NA	NA	3.04175	NA	NA	0.000304175	NA	NA	3.04175e-06
		Haloquadratum	1	NA	NA	8.17735	NA	NA	0.000817735	NA	NA	8.17735e-06	NA	NA
		Halorientalis	1	NA	NA	8.17735	NA	NA	0.000817735	NA	NA	8.17735e-06	NA	NA
		Haloterrigena	1	NA	3	8.17735	NA	9.12525	0.000817735	NA	0.000912525	8.17735e-06	NA	9.12525e-06
		Herminiimonas	1	NA	5	8.17735	NA	15.2088	0.000817735	NA	0.00152088	8.17735e-06	NA	1.52088e-05
		Hp1virus	NA	NA	1	NA	NA	3.04175	NA	NA	0.000304175	NA	NA	3.04175e-06
		Humibacter	NA	NA	1	NA	NA	3.04175	NA	NA	0.000304175	NA	NA	3.04175e-06
		Ichnovirus	1	NA	NA	8.17735	NA	NA	0.000817735	NA	NA	8.17735e-06	NA	NA
		Ichthyobacterium	1	NA	NA	8.17735	NA	NA	0.000817735	NA	NA	8.17735e-06	NA	NA
		Ignavibacterium	1	NA	1	8.17735	NA	3.04175	0.000817735	NA	0.000304175	8.17735e-06	NA	3.04175e-06
		Janibacter	1	NA	NA	8.17735	NA	NA	0.000817735	NA	NA	8.17735e-06	NA	NA
		Jannaschia	NA	NA	1	NA	NA	3.04175	NA	NA	0.000304175	NA	NA	3.04175e-06
		Js98virus	NA	NA	1	NA	NA	3.04175	NA	NA	0.000304175	NA	NA	3.04175e-06
		K1gvirus	1	NA	NA	8.17735	NA	NA	0.000817735	NA	NA	8.17735e-06	NA	NA
		Ketobacter	NA	NA	3	NA	NA	9.12525	NA	NA	0.000912525	NA	NA	9.12525e-06
		Kingella	NA	NA	1	NA	NA	3.04175	NA	NA	0.000304175	NA	NA	3.04175e-06
		Kp15virus	NA	NA	1	NA	NA	3.04175	NA	NA	0.000304175	NA	NA	3.04175e-06
		Kp34virus	NA	NA	1	NA	NA	3.04175	NA	NA	0.000304175	NA	NA	3.04175e-06
		Kp36virus	1	NA	NA	8.17735	NA	NA	0.000817735	NA	NA	8.17735e-06	NA	NA
		Kurthia	NA	NA	3	NA	NA	9.12525	NA	NA	0.000912525	NA	NA	9.12525e-06
		Lacimicrobium	2	NA	2	16.3547	NA	6.0835	0.00163547	NA	0.00060835	1.63547e-05	NA	6.0835e-06
		Lacunisphaera	1	NA	2	8.17735	NA	6.0835	0.000817735	NA	0.00060835	8.17735e-06	NA	6.0835e-06
		Lawsonia	NA	NA	3	NA	NA	9.12525	NA	NA	0.000912525	NA	NA	9.12525e-06
		Leminorella	NA	NA	4	NA	NA	12.167	NA	NA	0.0012167	NA	NA	1.2167e-05
		Libanicoccus	NA	NA	2	NA	NA	6.0835	NA	NA	0.00060835	NA	NA	6.0835e-06
		Lymphocystivirus	1	NA	NA	8.17735	NA	NA	0.000817735	NA	NA	8.17735e-06	NA	NA
		Lyssavirus	NA	NA	1	NA	NA	3.04175	NA	NA	0.000304175	NA	NA	3.04175e-06
		Marinovum	NA	NA	5	NA	NA	15.2088	NA	NA	0.00152088	NA	NA	1.52088e-05
		Marivivens	NA	NA	1	NA	NA	3.04175	NA	NA	0.000304175	NA	NA	3.04175e-06
		Methanoregula	2	NA	NA	16.3547	NA	NA	0.00163547	NA	NA	1.63547e-05	NA	NA
		Methanotorris	NA	NA	1	NA	NA	3.04175	NA	NA	0.000304175	NA	NA	3.04175e-06
		Methylomicrobium	NA	NA	2	NA	NA	6.0835	NA	NA	0.00060835	NA	NA	6.0835e-06
		Methylovorus	NA	NA	4	NA	NA	12.167	NA	NA	0.0012167	NA	NA	1.2167e-05
		Microvirgula	1	NA	1	8.17735	NA	3.04175	0.000817735	NA	0.000304175	8.17735e-06	NA	3.04175e-06
		Miniimonas	NA	NA	1	NA	NA	3.04175	NA	NA	0.000304175	NA	NA	3.04175e-06
		Mogibacterium	1	NA	1	8.17735	NA	3.04175	0.000817735	NA	0.000304175	8.17735e-06	NA	3.04175e-06
		N4virus	1	NA	NA	8.17735	NA	NA	0.000817735	NA	NA	8.17735e-06	NA	NA
		Nanovirus	1	NA	NA	8.17735	NA	NA	0.000817735	NA	NA	8.17735e-06	NA	NA
		Natrialba	NA	NA	1	NA	NA	3.04175	NA	NA	0.000304175	NA	NA	3.04175e-06
		Natronomonas	1	NA	2	8.17735	NA	6.0835	0.000817735	NA	0.00060835	8.17735e-06	NA	6.0835e-06
		Nitratiruptor	1	NA	5	8.17735	NA	15.2088	0.000817735	NA	0.00152088	8.17735e-06	NA	1.52088e-05
		Nitrososphaera	NA	NA	2	NA	NA	6.0835	NA	NA	0.00060835	NA	NA	6.0835e-06
		Obesumbacterium	1	NA	3	8.17735	NA	9.12525	0.000817735	NA	0.000912525	8.17735e-06	NA	9.12525e-06
		Oligotropha	2	NA	2	16.3547	NA	6.0835	0.00163547	NA	0.00060835	1.63547e-05	NA	6.0835e-06
		Orthobunyavirus	2	NA	1	16.3547	NA	3.04175	0.00163547	NA	0.000304175	1.63547e-05	NA	3.04175e-06
		Orthohantavirus	NA	NA	1	NA	NA	3.04175	NA	NA	0.000304175	NA	NA	3.04175e-06
		Oxalobacter	NA	NA	1	NA	NA	3.04175	NA	NA	0.000304175	NA	NA	3.04175e-06
		P12002virus	1	NA	NA	8.17735	NA	NA	0.000817735	NA	NA	8.17735e-06	NA	NA
		Paenarthrobacter	1	NA	1	8.17735	NA	3.04175	0.000817735	NA	0.000304175	8.17735e-06	NA	3.04175e-06
		Pajaroellobacter	NA	NA	1	NA	NA	3.04175	NA	NA	0.000304175	NA	NA	3.04175e-06
		Paraphotobacterium	1	NA	NA	8.17735	NA	NA	0.000817735	NA	NA	8.17735e-06	NA	NA
		Paucibacter	1	NA	1	8.17735	NA	3.04175	0.000817735	NA	0.000304175	8.17735e-06	NA	3.04175e-06
		Paucimonas	NA	NA	1	NA	NA	3.04175	NA	NA	0.000304175	NA	NA	3.04175e-06
		Pbunavirus	NA	NA	1	NA	NA	3.04175	NA	NA	0.000304175	NA	NA	3.04175e-06
		Percavirus	1	NA	NA	8.17735	NA	NA	0.000817735	NA	NA	8.17735e-06	NA	NA
		Phaeovirus	NA	NA	1	NA	NA	3.04175	NA	NA	0.000304175	NA	NA	3.04175e-06
		Phikmvvirus	NA	NA	1	NA	NA	3.04175	NA	NA	0.000304175	NA	NA	3.04175e-06
		Phycicoccus	1	NA	1	8.17735	NA	3.04175	0.000817735	NA	0.000304175	8.17735e-06	NA	3.04175e-06
		Pimelobacter	1	NA	2	8.17735	NA	6.0835	0.000817735	NA	0.00060835	8.17735e-06	NA	6.0835e-06
		Plesiomonas	NA	NA	1	NA	NA	3.04175	NA	NA	0.000304175	NA	NA	3.04175e-06
		Polerovirus	1	NA	NA	8.17735	NA	NA	0.000817735	NA	NA	8.17735e-06	NA	NA
		Pseudovibrio	2	NA	4	16.3547	NA	12.167	0.00163547	NA	0.0012167	1.63547e-05	NA	1.2167e-05
		Pyrobaculum	NA	NA	1	NA	NA	3.04175	NA	NA	0.000304175	NA	NA	3.04175e-06
		Raphidovirus	1	NA	2	8.17735	NA	6.0835	0.000817735	NA	0.00060835	8.17735e-06	NA	6.0835e-06
		Rhadinovirus	NA	NA	1	NA	NA	3.04175	NA	NA	0.000304175	NA	NA	3.04175e-06
		Rhodoplanes	NA	NA	2	NA	NA	6.0835	NA	NA	0.00060835	NA	NA	6.0835e-06
		Roseolovirus	NA	NA	1	NA	NA	3.04175	NA	NA	0.000304175	NA	NA	3.04175e-06
		Ruminiclostridium	1	NA	2	8.17735	NA	6.0835	0.000817735	NA	0.00060835	8.17735e-06	NA	6.0835e-06
		Rummeliibacillus	1	NA	NA	8.17735	NA	NA	0.000817735	NA	NA	8.17735e-06	NA	NA
		Saccharospirillum	NA	NA	1	NA	NA	3.04175	NA	NA	0.000304175	NA	NA	3.04175e-06
		Sagittula	NA	NA	3	NA	NA	9.12525	NA	NA	0.000912525	NA	NA	9.12525e-06
		Salegentibacter	3	NA	3	24.5321	NA	9.12525	0.00245321	NA	0.000912525	2.45321e-05	NA	9.12525e-06
		Salinicola	NA	NA	2	NA	NA	6.0835	NA	NA	0.00060835	NA	NA	6.0835e-06
		Salinivirga	1	NA	4	8.17735	NA	12.167	0.000817735	NA	0.0012167	8.17735e-06	NA	1.2167e-05
		Sanguibacter	NA	NA	2	NA	NA	6.0835	NA	NA	0.00060835	NA	NA	6.0835e-06
		Sebaldella	2	NA	3	16.3547	NA	9.12525	0.00163547	NA	0.000912525	1.63547e-05	NA	9.12525e-06
		Secunda5virus	NA	NA	2	NA	NA	6.0835	NA	NA	0.00060835	NA	NA	6.0835e-06
		Seonamhaeicola	1	NA	NA	8.17735	NA	NA	0.000817735	NA	NA	8.17735e-06	NA	NA
		Simplexvirus	NA	NA	1	NA	NA	3.04175	NA	NA	0.000304175	NA	NA	3.04175e-06
		Stackebrandtia	NA	NA	3	NA	NA	9.12525	NA	NA	0.000912525	NA	NA	9.12525e-06
		Staphylothermus	1	NA	1	8.17735	NA	3.04175	0.000817735	NA	0.000304175	8.17735e-06	NA	3.04175e-06
		Streptobacillus	NA	NA	2	NA	NA	6.0835	NA	NA	0.00060835	NA	NA	6.0835e-06
		Syntrophothermus	1	NA	1	8.17735	NA	3.04175	0.000817735	NA	0.000304175	8.17735e-06	NA	3.04175e-06
		T4virus	NA	NA	1	NA	NA	3.04175	NA	NA	0.000304175	NA	NA	3.04175e-06
		T5virus	NA	NA	2	NA	NA	6.0835	NA	NA	0.00060835	NA	NA	6.0835e-06
		Tamlana	1	NA	NA	8.17735	NA	NA	0.000817735	NA	NA	8.17735e-06	NA	NA
		Thalassolituus	1	NA	NA	8.17735	NA	NA	0.000817735	NA	NA	8.17735e-06	NA	NA
		Thalassotalea	NA	NA	1	NA	NA	3.04175	NA	NA	0.000304175	NA	NA	3.04175e-06
		Thermoclostridium	NA	NA	1	NA	NA	3.04175	NA	NA	0.000304175	NA	NA	3.04175e-06
		Thermocrinis	2	NA	4	16.3547	NA	12.167	0.00163547	NA	0.0012167	1.63547e-05	NA	1.2167e-05
		Thermogladius	NA	NA	1	NA	NA	3.04175	NA	NA	0.000304175	NA	NA	3.04175e-06
		Thermomonospora	1	NA	2	8.17735	NA	6.0835	0.000817735	NA	0.00060835	8.17735e-06	NA	6.0835e-06
		Thermoplasma	NA	NA	1	NA	NA	3.04175	NA	NA	0.000304175	NA	NA	3.04175e-06
		Thiolapillus	NA	NA	2	NA	NA	6.0835	NA	NA	0.00060835	NA	NA	6.0835e-06
		Tolumonas	NA	NA	5	NA	NA	15.2088	NA	NA	0.00152088	NA	NA	1.52088e-05
		Tropheryma	1	NA	NA	8.17735	NA	NA	0.000817735	NA	NA	8.17735e-06	NA	NA
		Trueperella	1	NA	2	8.17735	NA	6.0835	0.000817735	NA	0.00060835	8.17735e-06	NA	6.0835e-06
		Variibacter	NA	NA	3	NA	NA	9.12525	NA	NA	0.000912525	NA	NA	9.12525e-06
		Vendettavirus	NA	NA	1	NA	NA	3.04175	NA	NA	0.000304175	NA	NA	3.04175e-06
		Vulgatibacter	1	NA	2	8.17735	NA	6.0835	0.000817735	NA	0.00060835	8.17735e-06	NA	6.0835e-06
		Waddlia	NA	NA	1	NA	NA	3.04175	NA	NA	0.000304175	NA	NA	3.04175e-06
		Weeksella	NA	NA	1	NA	NA	3.04175	NA	NA	0.000304175	NA	NA	3.04175e-06
		Wigglesworthia	3	NA	2	24.5321	NA	6.0835	0.00245321	NA	0.00060835	2.45321e-05	NA	6.0835e-06
		Yuavirus	NA	NA	1	NA	NA	3.04175	NA	NA	0.000304175	NA	NA	3.04175e-06
		Zhihengliuella	1	NA	NA	8.17735	NA	NA	0.000817735	NA	NA	8.17735e-06	NA	NA
		Zobellella	1	NA	NA	8.17735	NA	NA	0.000817735	NA	NA	8.17735e-06	NA	NA
		TOTAL:	122289	528988	328758	1e+06	1e+06	1e+06	100	100	100	1	1	1

## Sheet: Genera_filter>500 reads
Supplemental Dataset 2: Transcript read abundances based on taxa
Phylum	Family	Genera	L93_normalized_cpm	L96_normalized_cpm	L101_normalized_cpm
Firmicutes	Peptoniphilaceae	Peptoniphilus	87546.7	157994	133752
Firmicutes	Clostridiaceae	Clostridium	197352	114780	101023
Cyanobacteria	Oscillatoriaceae	Oscillatoria	63390.8	108607	107885
Cyanobacteria	Gloeomargaritaceae	Gloeomargarita	38948.7	64139.5	53997.2
Cyanobacteria	Nostocaceae	Nostoc	53161	62837	75520.6
Cyanobacteria	Synechococcaceae	Synechococcus	38449.9	37000.8	41267.4
Cyanobacteria	Hapalosiphonaceae	Fischerella	24049.6	32291.8	40564.8
Actinobacteria	Microbacteriaceae	Frondihabitans	16264.7	28898.6	29182.6
Cyanobacteria	Scytonemataceae	Scytonema	19797.4	25734	28805.4
Apicomplexa	Plasmodiidae	Plasmodium	27852.1	24938.2	15683.3
Dictyoglomi	Dictyoglomaceae	Dictyoglomus	13427.2	23664.1	22597.2
Basidiomycota	Cryptomonadaceae	Cryptomonas	27287.8	18318	17544.8
Tenericutes	Mycoplasmataceae	Mycoplasma	16542.8	17278.3	16200.4
Ascomycota	Nectriaceae	Fusarium	9093.21	16624.2	9064.42
Firmicutes	Streptococcaceae	Lactococcus	11047.6	15973.9	20127.3
Bacteroidetes	Cyclobacteriaceae	Algoriphagus	9444.84	15652.5	13192.1
Apicomplexa	Sarcocystidae	Toxoplasma	23289.1	14270.6	12665.9
Microsporidia	Rhizaria	Bigelowiella	10990.4	11815	12325.2
Cyanobacteria	Leptolyngbyaceae	Leptolyngbya	5536.07	10486.1	8389.15
Ascomycota	Glomerellaceae	Colletotrichum	15021.8	9298.89	7169.41
Ascomycota	Schizosaccharomycetaceae	Schizosaccharomyces	8741.59	9176.01	5119.27
Cyanobacteria	Rivulariaceae	Calothrix	7310.55	9039.9	10475.8
Actinobacteria	Actinomycetaceae	Actinomyces	5045.43	8699.63	10977.7
Firmicutes	Bacillaceae	Bacillus	20394.3	7586.18	11945
Apicomplexa	Cryptosporidiidae	Cryptosporidium	13247.3	6281.81	5076.68
Proteobacteria	Chromatiaceae	Nitrosococcus	12584.9	5344.17	6412.01
Cyanobacteria	Gloeobacteraceae	Gloeobacter	4219.51	5045.48	5119.27
Cyanobacteria	Oscillatoriaceae	Moorea	2968.38	4888.58	6317.72
Deinococcus-Thermus	Deinococcaceae	Deinococcus	2273.3	4669.29	5913.16
Synergistetes	Synergistaceae	Acetomicrobium	8193.71	4414.09	5396.07
Cryptophyta	Geminigeraceae	Guillardia	7016.17	3837.52	5605.95
Proteobacteria	Rhodobacteraceae	Pannonibacter	7343.26	3790.26	4459.21
Firmicutes	Lactobacillus	Lactobacillus	2976.56	3625.79	3367.22
Firmicutes	Streptomycetaceae	Streptomyces	3385.42	3383.82	3060
Cyanobacteria	Prochloraceae	Prochlorococcus	3614.39	3327.11	3391.55
Proteobacteria	Nitrosomonadaceae	Nitrosomonas	4652.91	3198.56	3701.81
Cyanobacteria	Microcystaceae	Microcystis	3115.57	3130.51	2783.2
Cyanobacteria	Pseudanabaenaceae	Pseudanabaena	1888.97	3098.37	2120.1
Proteobacteria	Burkholderiaceae	Polynucleobacter	4898.23	3079.46	3099.54
Cyanobacteria	Cyanothecaceae	Cyanothece	1799.02	2826.15	3838.69
Firmicutes	Paenibacillaceae	Paenibacillus	2183.35	2621.99	3616.64
Firmicutes	Limnochordaceae	Limnochorda	6337.45	2502.89	5450.82
Firmicutes	Streptococcaceae	Streptococcus	2731.24	2451.85	2637.2
Firmicutes	Heliobacteriaceae	Heliobacterium	2649.46	1924.43	2098.81
Proteobacteria	Sphingomonadaceae	Sphingomonas	2845.72	1896.07	1514.79
Basidiomycota	Cryptococcaceae	Cryptococcus	2575.87	1801.55	1192.37
Verrucomicrobia	Methylacidiphilaceae	Methylacidiphilum	1095.76	1678.68	1672.96
Amoebozoa	Dictyosteliaceae	Dictyostelium	3033.8	1552.02	1551.29
Actinobacteria	Corynebacteriaceae	Corynebacterium	1046.7	1519.88	1350.54
Ascomycota	Trichomonascaceae	Sugiyamaella	1512.81	1512.32	988.569
Cyanobacteria	Chroococcaceae	Chondrocystis	932.218	1466.95	2369.52
Cyanobacteria	Microcoleaceae	Planktothrix	2682.17	1451.83	3032.63
ssRNA viruses	Tospoviridae	Orthotospovirus	2551.33	1397.01	866.899
Bacillariophyta	Phaeodactylaceae	Phaeodactylum	2101.58	1338.4	842.565
Cyanobacteria	Hyellaceae	Pleurocapsa	1095.76	1224.98	1408.33
Proteobacteria	Pseudomonadaceae	Pseudomonas	1610.94	1206.08	1916.3
Chloroflexi	Dehalococcoidaceae	Dehalogenimonas	1782.66	1179.61	1584.75
Firmicutes	Eubacteriaceae	Acetobacterium	924.041	1020.82	1408.33
Cyanobacteria	Microcoleaceae	Trichodesmium	6877.15	988.68	1377.91
Microsporidia	Hemiselmidaceae	Hemiselmis	2330.54	962.215	1000.74
Planctomycetes	Gemmataceae	Gemmata	613.301	894.16	1380.95
Firmicutes	Alicyclobacillaceae	Kyrpidia	2027.98	886.599	1396.16
unclassified Terrabacteria group		Thermobaculum	1161.18	873.366	1496.54
Proteobacteria	Enterobacteriaceae	Enterobacter	891.331	854.462	653.976
Proteobacteria	Saccharospirillaceae	Gynuella	4358.53	845.01	1822.01
Proteobacteria	Burkholderiaceae	Burkholderia	760.494	835.558	799.981
Cyanobacteria	Chroococcaceae	Geminocystis	6885.33	826.106	1432.66
Cyanobacteria	Prochlorotrichaceae	Halomicronema	1995.27	771.284	1210.62
Spirochaetes	Spirochaetaceae	Salinispira	686.897	767.503	1253.2
Firmicutes	Staphylococcaceae	Staphylococcus	1570.05	758.051	1186.28
Proteobacteria	Vibrionaceae	Vibrio	1733.6	729.695	1335.33
Proteobacteria	Enterobacteriaceae	Escherichia	1570.05	705.12	1444.83
Firmicutes	Selenomonadaceae	Selenomonas	1357.44	703.23	900.358
Proteobacteria	Enterobacteriaceae	Salmonella	1676.36	689.997	1627.34
Firmicutes	Erysipelotrichaceae	Erysipelothrix	613.301	663.531	772.605
Firmicutes	Peptococcaceae	Desulfotomaculum	1537.34	616.271	866.899
Cyanobacteria	Thermoanaerobacteraceae	Ammonifex	785.026	595.477	806.064
Actinobacteria	Micrococcaceae	Arthrobacter	915.863	584.134	882.108
Chloroflexi	Dehalococcoidaceae	Dehalococcoides	1038.52	517.97	720.895
Firmicutes	Lachnospiraceae	Anaerostipes	2011.63	512.299	872.983
Bacillariophyta	Thalassiosiraceae	Thalassiosira	1700.89	512.299	517.098

## Sheet: top5phyla_genera >500
Supplemental Dataset 2: Transcript read abundances based on taxa
Genera from the top 5 phyla with ≥ 500 normalize read counts across all three samples.
Phylum	Family	Genera	Reads in L93	Reads in L96	Reads in L101	% across top 5 phyla L93	% across top 5 phyla L96	% across top 5 phyla L101	Total reads across 3 samples	% across top 5 phyla
Actinobacteria	Microbacteriaceae	Frondihabitans	16264.7	28898.6	29182.6	3.54268	6.6495	7.26295	74345.9	5.73875
Actinobacteria	Actinomycetaceae	Actinomyces	5045.43	8699.63	10977.7	1.09896	2.00177	2.73212	24722.7	1.90834
Actinobacteria	Corynebacteriaceae	Corynebacterium	1046.7	1519.88	1350.54	0.227985	0.349722	0.336122	3917.12	0.302362
Actinobacteria	Micrococcaceae	Arthrobacter	915.863	584.134	882.108	0.199487	0.134408	0.219539	2382.11	0.183874
Ascomycota	Nectriaceae	Fusarium	9093.21	16624.2	9064.42	1.98062	3.82519	2.25595	34781.8	2.6848
Ascomycota	Glomerellaceae	Colletotrichum	15021.8	9298.89	7169.41	3.27194	2.13965	1.78432	31490.1	2.43072
Ascomycota	Schizosaccharomycetaceae	Schizosaccharomyces	8741.59	9176.01	5119.27	1.90403	2.11138	1.27408	23036.9	1.77821
Ascomycota	Trichomonascaceae	Sugiyamaella	1512.81	1512.32	988.569	0.32951	0.347982	0.246035	4013.7	0.309817
Bacteroidetes	Cyclobacteriaceae	Algoriphagus	9444.84	15652.5	13192.1	2.05721	3.60161	3.28324	38289.4	2.95556
Firmicutes	Clostridiaceae	Clostridium	197352	114780	101023	42.9859	26.4105	25.1425	413154	31.8913
Firmicutes	Peptoniphilaceae	Peptoniphilus	87546.7	157994	133752	19.0688	36.3541	33.2882	379293	29.2776
Firmicutes	Streptococcaceae	Lactococcus	11047.6	15973.9	20127.3	2.40631	3.67556	5.00927	47148.8	3.63941
Firmicutes	Bacillaceae	Bacillus	20394.3	7586.18	11945	4.44215	1.74556	2.97286	39925.5	3.08184
Firmicutes	Limnochordaceae	Limnochorda	6337.45	2502.89	5450.82	1.38038	0.57591	1.3566	14291.2	1.10313
Firmicutes	Lactobacillaceae	Lactobacillus	2976.56	3625.79	3367.22	0.648333	0.834287	0.838033	9969.57	0.769549
Firmicutes	Streptomycetaceae	Streptomyces	3385.42	3383.82	3060	0.73739	0.77861	0.761573	9829.24	0.758718
Firmicutes	Paenibacillaceae	Paenibacillus	2183.35	2621.99	3616.64	0.475563	0.603314	0.90011	8421.98	0.650092
Firmicutes	Streptococcaceae	Streptococcus	2731.24	2451.85	2637.2	0.594899	0.564166	0.656346	7820.28	0.603647
Firmicutes	Heliobacteriaceae	Heliobacterium	2649.46	1924.43	2098.81	0.577087	0.442807	0.522351	6672.7	0.515065
Firmicutes	Alicyclobacillaceae	Kyrpidia	2027.98	886.599	1396.16	0.441721	0.204004	0.347477	4310.75	0.332746
Firmicutes	Staphylococcaceae	Staphylococcus	1570.05	758.051	1186.28	0.341978	0.174426	0.295242	3514.39	0.271275
Firmicutes	Lachnospiraceae	Anaerostipes	2011.63	512.299	872.983	0.438159	0.117879	0.217268	3396.91	0.262207
Firmicutes	Eubacteriaceae	Acetobacterium	924.041	1020.82	1408.33	0.201268	0.234888	0.350505	3353.19	0.258832
Firmicutes	Peptococcaceae	Desulfotomaculum	1537.34	616.271	866.899	0.334853	0.141803	0.215754	3020.51	0.233153
Firmicutes	Selenomonadaceae	Selenomonas	1357.44	703.23	900.358	0.295668	0.161812	0.224081	2961.03	0.228561
Firmicutes	Erysipelotrichaceae	Erysipelothrix	613.301	663.531	772.605	0.133585	0.152677	0.192286	2049.44	0.158196
Proteobacteria	Chromatiaceae	Nitrosococcus	12584.9	5344.17	6412.01	2.74117	1.22968	1.59582	24341.1	1.87889
Proteobacteria	Rhodobacteraceae	Pannonibacter	7343.26	3790.26	4459.21	1.59946	0.87213	1.10981	15592.7	1.2036
Proteobacteria	Nitrosomonadaceae	Nitrosomonas	4652.91	3198.56	3701.81	1.01347	0.735982	0.921307	11553.3	0.891796
Proteobacteria	Burkholderiaceae	Polynucleobacter	4898.23	3079.46	3099.54	1.0669	0.708578	0.771415	11077.2	0.855051
Proteobacteria	Saccharospirillaceae	Gynuella	4358.53	845.01	1822.01	0.949345	0.194435	0.453462	7025.55	0.542301
Proteobacteria	Sphingomonadaceae	Sphingomonas	2845.72	1896.07	1514.79	0.619835	0.436282	0.377001	6256.58	0.482945
Proteobacteria	Pseudomonadaceae	Pseudomonas	1610.94	1206.08	1916.3	0.350883	0.277516	0.476929	4733.32	0.365364
Proteobacteria	Enterobacteriaceae	Salmonella	1676.36	689.997	1627.34	0.365133	0.158767	0.405012	3993.69	0.308272
Proteobacteria	Vibrionaceae	Vibrio	1733.6	729.695	1335.33	0.3776	0.167901	0.332337	3798.62	0.293215
Proteobacteria	Enterobacteriaceae	Escherichia	1570.05	705.12	1444.83	0.341978	0.162247	0.35959	3720	0.287146
Proteobacteria	Comamonadaceae	Limnohabitans	449.754	1451.83	605.308	0.0979624	0.334063	0.150649	2506.89	0.193507
Proteobacteria	Enterobacteriaceae	Enterobacter	891.331	854.462	653.976	0.194144	0.19661	0.162762	2399.77	0.185238
Proteobacteria	Burkholderiaceae	Burkholderia	760.494	835.558	799.981	0.165645	0.19226	0.199099	2396.03	0.184949
Total Phyla	Total unique Family	Total Genera	Total reads	Total reads	Total reads	Total %	Total %	Total %	Total reads	Total %
5	35	39	459109	434598	401800	100	100	100	1.29551e+06	100
